# Supplementary material for: Spatial insights into immunotherapy response in non-small cell lung cancer (NSCLC) by multiplexed tissue imaging
Source: J Transl Med. 2024 Mar 4;22:239. doi: 10.1186/s12967-024-05035-8 (PMC10910756; doi:10.1186/s12967-024-05035-8)
Supplement: Supplementary file 2 — Additional file 2: Table S1. Table of antibody clones, barcode, reporter, and CODEX imaging cycles. [file 12967_2024_5035_MOESM2_ESM.csv]

biomarker	cycle	channel	dilution	reporter	exposure	barcode	clone
DAPI	1	1	N/A	N/A	Standard	N/A	N/A
Blank1	1	2	N/A	N/A	Standard	N/A	N/A
Blank2	1	3	N/A	N/A	Standard	N/A	N/A
Blank3	1	4	N/A	N/A	Standard	N/A	N/A
DAPI2	2	1	N/A	N/A	Standard	N/A	N/A
CD31	2	2	0.111111111	RX001-AF 750	Standard	BX001	EP3095
Siglec8	2	3	1:50	RX002-Atto 550	Standard	BX002	polyclonal
CD4	2	4	0.180555556	RX003-Cy5	Standard	BX003	EPR6855
DAPI3	3	1	N/A	N/A	Standard	N/A	N/A
CD15	3	2	1:50	RX004-AF 750	Standard	BX004	HI98
CD44	3	3	0.180555556	RX005-Atto 550	Standard	BX005	im7
CD107a	3	4	0.180555556	RX006-Cy5	Standard	BX006	H4A3
DAPI4	4	1	N/A	N/A	Standard	N/A	N/A
CD20	4	2	0.111111111	RX007-AF 750	Standard	BX007	L26
CD38	4	3	1:50	RX014-Atto 550	Standard	BX014	EPR4106
CD68	4	4	0.180555556	RX015-Cy5	Standard	BX015	KP1
DAPI5	5	1	N/A	N/A	Standard	N/A	N/A
CD34	5	2	1:50	RX010-AF 750	Standard	BX010	QBEND/10
CD45RO	5	3	0.180555556	RX017-Atto 550	Standard	BX017	UCHL1
CD45	5	4	1:50	RX021-Cy5	Standard	BX021	D9M8I
DAPI6	6	1	N/A	N/A	Standard	N/A	N/A
CD141	6	2	1:50	RX013-AF 750	Standard	BX013	E7Y9P
CD11b	6	3	1:50	RX020-Atto 550	Standard	BX020	EP1345Y
CD11c	6	4	0.180555556	RX024-Cy5	Standard	BX024	118/A5
DAPI7	7	1	N/A	N/A	Standard	N/A	N/A
PanCK	7	2	0.180555556	RX019-AF 750	Standard	BX019	AE-1/AE-3
Podoplanin	7	3	0.180555556	RX023-Atto 550	Standard	BX023	NC-08
CD197	7	4	1:50	RX027-Cy5	Standard	BX027	EPR23192-57
DAPI8	8	1	N/A	N/A	Standard	N/A	N/A
RORgammaT	8	2	1:50	RX022-AF 750	Standard	BX022	6F3.1
CD8	8	3	0.180555556	RX026-Atto 550	Standard	BX026	C8/144B
GranzymeB	8	4	1:50	RX028-Cy5 IDT	Standard	BX028	D6E9W
DAPI9	9	1	N/A	N/A	Standard	N/A	N/A
CD25	9	2	1:50	RX025-AF 750	Standard	BX025	4C9
CD21	9	3	0.180555556	RX032-Atto 550	Standard	BX032	EP3093
SPP1	9	4	1:25	RX030-Cy5	Standard	BX030	2F10
DAPI10	10	1	N/A	N/A	Standard	N/A	N/A
FoxP3	10	2	1:50	RX031-AF 750	Standard	BX031	259D/C7
CD56	10	3	1:50	RX035-Atto 550	Standard	BX035	EP2567Y
HLA-DR	10	4	0.180555556	RX033-Cy5	Standard	BX033	EPR3692
DAPI11	11	1	N/A	N/A	Standard	N/A	N/A
Vimentin	11	2	1:50	RX034-AF 750	Standard	BX034	D21H3
Ki67	11	3	0.180555556	RX047-Atto 550	Standard	BX047	B56
CD117	11	4	1:50	RX036-Cy5	Standard	BX036	YR145
DAPI12	12	1	N/A	N/A	Standard	N/A	N/A
CD14	12	2	1:50	RX037-AF 750	Standard	BX037	EPR3653
CD163	12	3	1:25	RX055-Atto 550	Standard	BX055	EPR19518
CD183	12	4	1:50	RX042-Cy5	Standard	BX042	G025H7
DAPI13	13	1	N/A	N/A	Standard	N/A	N/A
CD45RA	13	2	1:50	RX040-AF 750	Standard	BX040	HI100
Empty	13	3	N/A	N/A	Standard	N/A	N/A
CD3e	13	4	0.111111111	RX045-Cy5	Standard	BX045	EP449E
DAPI14	14	1	N/A	N/A	Standard	N/A	N/A
PGP9.5	14	2	1:50	RX049-AF 750	Standard	BX049	EPR4118
Empty	14	3	N/A	N/A	Standard	N/A	N/A
Empty	14	4	N/A	N/A	Standard	N/A	N/A
DAPI15	15	1	N/A	N/A	Standard	N/A	N/A
Blank4	15	2	N/A	N/A	Standard	N/A	N/A
Blank5	15	3	N/A	N/A	Standard	N/A	N/A
Blank6	15	4	N/A	N/A	Standard	N/A	N/A
