# Supplementary material for: Spatial insights into immunotherapy response in non-small cell lung cancer (NSCLC) by multiplexed tissue imaging
Source: J Transl Med. 2024 Mar 4;22:239. doi: 10.1186/s12967-024-05035-8 (PMC10910756; doi:10.1186/s12967-024-05035-8)
Supplement: Supplementary file 3 — Additional file 3: Table S2. T-test results for all features analysed. [file 12967_2024_5035_MOESM3_ESM.xlsx]

## Sheet: Total
cells	FC	t	p-value	fdr
Treg	-1.11434	-2.72207	0.01028	0.2056
HLADR Tumour	0.851696	1.80911	0.07955	0.520509
CD44 Tumour	-1.44442	-1.73396	0.09226	0.520509
Monocytes	-0.762426	-1.52352	0.13716	0.520509
Lymphocytes	-0.655943	-1.38867	0.17423	0.520509
CD8 Cells	-0.759473	-1.29704	0.20361	0.520509
CD4 Cells	-0.528858	-1.22213	0.23032	0.520509
CCR7+CD8\CD4 Cells	-3.43071	-1.19198	0.24177	0.520509
Tumour	0.362645	1.16832	0.25105	0.520509
Stroma	0.306078	1.1126	0.27392	0.520509
Proliferating Lymphocytes	-0.403703	-1.08387	0.28628	0.520509
Blood Vessels	0.524783	1.01687	0.31661	0.527683
Lymphatics	-0.492704	-0.86988	0.39065	0.601
Effector CD4	-0.291209	-0.71258	0.48112	0.6634
Granulocytes	0.540132	0.68592	0.49755	0.6634
Proliferating Tumour	-0.358188	-0.59913	0.55318	0.691475
B Cells	-0.223292	-0.26049	0.79611	0.8908
Unclassified	0.0595245	0.25315	0.80172	0.8908
Mast Cells	-0.0298341	-0.08418	0.93343	0.93864
Macrophages	-0.0350054	-0.07757	0.93864	0.93864

## Sheet: Tumour
cells	FC	t	p-value	fdr
Proliferating Tumour	-1.16199	-2.13321	0.04067	0.360867
Macrophages	1.12223	2.03598	0.0501	0.360867
Effector CD4	1.10864	1.99931	0.05413	0.360867
CD44 Tumour	-1.58192	-1.80799	0.08002	0.4001
Mast Cells	0.892533	1.58677	0.1224	0.4896
HLADR Tumour	0.718327	1.38234	0.17644	0.558133
Blood Vessels	1.35149	1.2185	0.23194	0.558133
CD4 Cells	-0.70768	-1.18739	0.24381	0.558133
Treg	-0.806361	-1.1687	0.25116	0.558133
CCR7+CD8\CD4 Cells	-2.68398	-0.97791	0.33545	0.578646
Granulocytes	0.985549	0.95228	0.3481	0.578646
CD8 Cells	-0.705302	-0.91648	0.36627	0.578646
Lymphatics	-1.19036	-0.89757	0.37612	0.578646
Unclassified	-0.237614	-0.72422	0.47419	0.677414
B Cells	0.58401	0.56577	0.5755	0.767333
Lymphocytes	0.421674	0.43734	0.6648	0.831
Stroma	0.123105	0.32027	0.75085	0.883353
Monocytes	0.126178	0.24608	0.80719	0.896878
Tumour	0.0298908	0.17395	0.863	0.90403
Proliferating Lymphocytes	-0.0537644	-0.12153	0.90403	0.90403

## Sheet: Stroma
cells	FC	t	p-value	fdr
Treg	-0.814042	-1.84267	0.07438	0.480044
Monocytes	-0.649956	-1.83078	0.07618	0.480044
Stroma	0.298352	1.48484	0.14708	0.480044
Unclassified	0.351924	1.47257	0.15034	0.480044
Blood Vessels	0.447402	1.37927	0.17709	0.480044
CD8 Cells	-0.726586	-1.37321	0.17895	0.480044
CCR7+CD8\CD4 Cells	-2.22653	-1.23788	0.2245	0.480044
CD44 Tumour	1.27746	1.23281	0.22636	0.480044
Proliferating Lymphocytes	-0.731178	-1.15372	0.2569	0.480044
Lymphatics	-0.606605	-1.13015	0.26656	0.480044
Lymphocytes	-0.65668	-1.10321	0.27792	0.480044
Effector CD4	-0.383591	-1.04036	0.30573	0.484073
HLADR Tumour	0.601238	0.81686	0.41987	0.613656
Granulocytes	0.492735	0.73839	0.4655	0.616727
Proliferating Tumour	1.11553	0.70316	0.48689	0.616727
CD4 Cells	-0.183094	-0.5595	0.5796	0.688275
B Cells	-0.307429	-0.42609	0.67281	0.751964
Macrophages	0.0667388	0.15916	0.87452	0.90918
Mast Cells	-0.0477845	-0.11495	0.90918	0.90918

## Sheet: Margin
cells	FC	t	p-value	fdr
Monocytes	-0.611702	-2.2212	0.03331	0.561622
Lymphatics	-1.12201	-1.77668	0.08484	0.561622
Treg	-0.789475	-1.75929	0.0878	0.561622
HLADR Tumour	0.831189	1.52534	0.1367	0.561622
Proliferating Tumour	2.62134	1.46693	0.15186	0.561622
CD8 Cells	-0.743354	-1.23088	0.22707	0.561622
CCR7+CD8\CD4 Cells	-1.65843	-1.17655	0.24779	0.561622
CD44 Tumour	1.07378	1.16427	0.25266	0.561622
Blood Vessels	0.418515	1.16411	0.25273	0.561622
Tumour	0.804572	1.01029	0.31971	0.629138
Unclassified	0.222472	0.89276	0.37845	0.629138
Granulocytes	0.661302	0.87908	0.38571	0.629138
Proliferating Lymphocytes	-0.519816	-0.83641	0.40894	0.629138
Mast Cells	-0.337869	-0.69405	0.49251	0.69172
Lymphocytes	-0.39043	-0.6522	0.51879	0.69172
Effector CD4	-0.200041	-0.59342	0.55695	0.696187
Macrophages	0.148689	0.36582	0.71684	0.832789
CD4 Cells	-0.114322	-0.32197	0.74951	0.832789
B Cells	-0.149355	-0.19686	0.84514	0.86282
Stroma	0.0366344	0.17414	0.86282	0.86282

## Sheet: Tumour_type_norm_counts
tumourtype	.y.	group1	group2	n1	n2	statistic	df	p	p.adj	p.adj.signif
CD44_Tumour	tumourcounts	Non-responder	Responder	21	14	1.66875	24.8594	0.108	0.432	ns
HLADR_Tumour	tumourcounts	Non-responder	Responder	21	14	-0.417926	24.6885	0.68	0.846	ns
Proliferating_Tumour	tumourcounts	Non-responder	Responder	21	14	-0.554323	22.1779	0.585	0.846	ns
Tumour	tumourcounts	Non-responder	Responder	21	14	0.195493	29.6524	0.846	0.846	ns

## Sheet: NeighbourhoodEnrichment
	FC	p	fdr
Immune Rich	-2.48	0.018	0.18
HLADR Tumour	1.75	0.09	0.45
Effector Cells	-1.05	0.297	0.46875
CD44/Ki67 Tumour	-1.04	0.304	0.46875
Lymphatics	-1.03	0.311	0.46875
Tumour	0.95	0.345	0.46875
Stroma	0.94	0.352	0.46875
Granulocytes	0.89	0.375	0.46875
Mixed Tumour	0.57	0.566	0.628889
B Cells	-0.09	0.925	0.925

## Sheet: CTenrichin_neighbourhood
Neighbourhood	CT	Nei	p	score	fdr
Mixed Tumour	Macrophages	8	0.00381057	1.00612	0.688626
Mixed Tumour	Effector CD4	8	0.0113045	1.17119	0.688626
Granulocytes	Treg	7	0.0136386	2.18e-14	0.688626
Mixed Tumour	Blood Vessels	8	0.0144974	1.207	0.688626
Lymphatics	Proliferating Lymphocytes	9	0.0197878	-1.4221	0.751938
HLADR Tumour	CD8 Cells	6	0.0348001	1.51818	0.836325
Mixed Tumour	Stroma	8	0.0354766	0.87846	0.836325
Effector Cells	CD8 Cells	5	0.0378448	-1.28578	0.836325
HLADR Tumour	Stroma	6	0.0419515	1.8492	0.836325
CD44/Ki67 Tumour	Blood Vessels	3	0.0440171	-1.68524	0.836325
HLADR Tumour	Macrophages	6	0.0576008	1.74198	0.872973
Lymphatics	CD8 Cells	9	0.0648468	-1.39123	0.872973
Granulocytes	Macrophages	7	0.0779933	2.34485	0.872973
Mixed Tumour	Granulocytes	8	0.0790609	0.768188	0.872973
Tumour	Macrophages	2	0.0833348	0.800323	0.872973
Tumour	Mast Cells	2	0.0878522	0.393	0.872973
Immune Rich	Blood Vessels	0	0.0890797	-0.622754	0.872973
Lymphatics	Granulocytes	9	0.0950376	-0.87126	0.872973
HLADR Tumour	CD44 Tumour	6	0.0996847	1.31082	0.872973
Stroma	Tumour	4	0.106676	0.706256	0.872973
Effector Cells	CD44 Tumour	5	0.107822	-1.02604	0.872973
Mixed Tumour	CD44 Tumour	8	0.116811	-0.38168	0.872973
HLADR Tumour	B Cells	6	0.134894	0.980464	0.872973
HLADR Tumour	Lymphatics	6	0.142037	0.9487	0.872973
Mixed Tumour	CD8 Cells	8	0.143706	0.590667	0.872973
Effector Cells	Treg	5	0.144697	-0.842817	0.872973
Mixed Tumour	Mast Cells	8	0.14726	0.549627	0.872973
Lymphatics	Effector CD4	9	0.162993	-1.08185	0.872973
Mixed Tumour	CD4 Cells	8	0.168736	0.739273	0.872973
HLADR Tumour	Monocytes	6	0.176794	1.1795	0.872973
HLADR Tumour	Mast Cells	6	0.181955	0.749338	0.872973
Mixed Tumour	Monocytes	8	0.183083	0.560492	0.872973
Lymphatics	Mast Cells	9	0.192271	-0.889481	0.872973
Mixed Tumour	Tumour	8	0.194701	-0.0825351	0.872973
Immune Rich	Mast Cells	0	0.196395	-0.587581	0.872973
Immune Rich	Stroma	0	0.201218	-0.70187	0.872973
Lymphatics	Treg	9	0.20549	-0.791619	0.872973
Stroma	Granulocytes	4	0.211822	-0.560988	0.872973
CD44/Ki67 Tumour	Monocytes	3	0.215472	-0.957405	0.872973
Tumour	CCR7+CD8\CD4 Cells	2	0.220603	0.0423247	0.872973
Immune Rich	B Cells	0	0.222475	-0.821445	0.872973
B Cells	CD4 Cells	1	0.223982	1.57937	0.872973
B Cells	Lymphatics	1	0.229183	1.13117	0.872973
Immune Rich	Monocytes	0	0.230297	0.521487	0.872973
Effector Cells	B Cells	5	0.237884	-0.900092	0.872973
Mixed Tumour	Treg	8	0.238176	0.533871	0.872973
CD44/Ki67 Tumour	CD44 Tumour	3	0.238941	0.756633	0.872973
Effector Cells	Mast Cells	5	0.246458	-0.835442	0.872973
Immune Rich	Lymphatics	0	0.248455	-0.631623	0.872973
Tumour	Proliferating Tumour	2	0.255508	-0.56141	0.872973
Effector Cells	Lymphocytes	5	0.262221	-0.940535	0.872973
B Cells	Granulocytes	1	0.262433	-0.645531	0.872973
Lymphatics	Tumour	9	0.26839	-1.10238	0.872973
Granulocytes	CD8 Cells	7	0.269764	0.790593	0.872973
Effector Cells	CD4 Cells	5	0.274586	-0.553431	0.872973
Granulocytes	Monocytes	7	0.275215	1.46858	0.872973
Effector Cells	Granulocytes	5	0.277005	-0.720051	0.872973
CD44/Ki67 Tumour	Mast Cells	3	0.278585	0.579496	0.872973
CD44/Ki67 Tumour	Stroma	3	0.286668	-0.977338	0.872973
Lymphatics	CCR7+CD8\CD4 Cells	9	0.293278	0.514927	0.872973
Mixed Tumour	Lymphocytes	8	0.30288	0.569473	0.872973
Granulocytes	Proliferating Lymphocytes	7	0.305152	-1.01976	0.872973
B Cells	Macrophages	1	0.306199	-0.682359	0.872973
CD44/Ki67 Tumour	Macrophages	3	0.306477	-0.712006	0.872973
B Cells	Treg	1	0.306844	1.21493	0.872973
Granulocytes	CD4 Cells	7	0.314198	-1.44e-15	0.872973
Immune Rich	Macrophages	0	0.315754	0.315938	0.872973
CD44/Ki67 Tumour	HLADR Tumour	3	0.316292	-0.935239	0.872973
B Cells	Mast Cells	1	0.320174	-0.781488	0.872973
B Cells	B Cells	1	0.321622	0.834803	0.872973
CD44/Ki67 Tumour	Proliferating Tumour	3	0.32776	-0.792258	0.874548
Stroma	CCR7+CD8\CD4 Cells	4	0.33666	-0.173515	0.874548
CD44/Ki67 Tumour	Granulocytes	3	0.340774	0.416104	0.874548
B Cells	HLADR Tumour	1	0.349838	-0.691916	0.874548
CD44/Ki67 Tumour	Effector CD4	3	0.350128	0.67973	0.874548
Mixed Tumour	Proliferating Lymphocytes	8	0.350954	0.522362	0.874548
Lymphatics	Lymphocytes	9	0.361583	0.699267	0.874548
Stroma	Mast Cells	4	0.366582	-0.201773	0.874548
Lymphatics	Macrophages	9	0.370193	-0.646886	0.874548
Effector Cells	Effector CD4	5	0.373033	-0.797969	0.874548
Stroma	HLADR Tumour	4	0.374536	0.425301	0.874548
Granulocytes	Tumour	7	0.382241	-1.59152	0.874548
Effector Cells	HLADR Tumour	5	0.397405	-0.52532	0.874548
Granulocytes	Lymphatics	7	0.397889	-0.320468	0.874548
Lymphatics	Lymphatics	9	0.408569	0.0658652	0.874548
Tumour	HLADR Tumour	2	0.413599	0.539515	0.874548
CD44/Ki67 Tumour	Tumour	3	0.414922	-0.483197	0.874548
HLADR Tumour	Effector CD4	6	0.419028	0.64236	0.874548
Stroma	CD44 Tumour	4	0.427625	0.328876	0.874548
Lymphatics	CD4 Cells	9	0.42787	-0.612138	0.874548
HLADR Tumour	CCR7+CD8\CD4 Cells	6	0.437263	-0.0682569	0.874548
Stroma	Blood Vessels	4	0.444487	-0.223352	0.874548
Effector Cells	CCR7+CD8\CD4 Cells	5	0.445837	0.306909	0.874548
Granulocytes	B Cells	7	0.45048	0.940353	0.874548
CD44/Ki67 Tumour	Lymphatics	3	0.451699	-0.582633	0.874548
Effector Cells	Lymphatics	5	0.470859	-0.546943	0.874548
Tumour	Tumour	2	0.473298	-0.0226026	0.874548
Granulocytes	Effector CD4	7	0.477733	-0.668801	0.874548
Tumour	Monocytes	2	0.48745	0.445875	0.874548
B Cells	Monocytes	1	0.489182	0.71644	0.874548
B Cells	Proliferating Tumour	1	0.492259	0.354313	0.874548
Immune Rich	HLADR Tumour	0	0.493345	0.398611	0.874548
Immune Rich	CD44 Tumour	0	0.500869	0.373539	0.874548
CD44/Ki67 Tumour	B Cells	3	0.503165	-0.429896	0.874548
CD44/Ki67 Tumour	Treg	3	0.516907	-0.255362	0.874548
Stroma	Proliferating Tumour	4	0.517112	0.273444	0.874548
Immune Rich	CD4 Cells	0	0.517687	-0.288284	0.874548
B Cells	CD44 Tumour	1	0.51802	0.387914	0.874548
Lymphatics	CD44 Tumour	9	0.519887	-0.519788	0.874548
Stroma	Lymphatics	4	0.532099	0.190741	0.874548
Mixed Tumour	Lymphatics	8	0.534561	0.329746	0.874548
Stroma	Proliferating Lymphocytes	4	0.549057	-0.195044	0.874548
Lymphatics	Stroma	9	0.558705	0.419932	0.874548
Mixed Tumour	HLADR Tumour	8	0.561024	0.268139	0.874548
Immune Rich	Effector CD4	0	0.563886	-0.281911	0.874548
Immune Rich	Tumour	0	0.570423	0.378315	0.874548
Immune Rich	Treg	0	0.57387	-0.324899	0.874548
Tumour	Lymphatics	2	0.575874	0.194186	0.874548
Tumour	B Cells	2	0.578019	-0.25246	0.874548
B Cells	Effector CD4	1	0.579321	0.521248	0.874548
B Cells	Blood Vessels	1	0.580453	0.610549	0.874548
Lymphatics	Monocytes	9	0.581999	-0.503682	0.874548
Tumour	Proliferating Lymphocytes	2	0.585073	0.247953	0.874548
Stroma	CD8 Cells	4	0.585409	0.120905	0.874548
Tumour	Treg	2	0.588407	0.186739	0.874548
Effector Cells	Stroma	5	0.597887	0.419458	0.874548
Effector Cells	Proliferating Tumour	5	0.600476	-0.266684	0.874548
CD44/Ki67 Tumour	CD4 Cells	3	0.608483	0.31464	0.874548
Stroma	B Cells	4	0.612147	0.105461	0.874548
Immune Rich	Lymphocytes	0	0.613709	-0.257612	0.874548
Effector Cells	Macrophages	5	0.614226	-0.405382	0.874548
CD44/Ki67 Tumour	CD8 Cells	3	0.615815	0.454981	0.874548
Tumour	Granulocytes	2	0.618846	0.210775	0.874548
HLADR Tumour	HLADR Tumour	6	0.625879	0.336066	0.874548
HLADR Tumour	Proliferating Lymphocytes	6	0.635974	0.301397	0.874548
Effector Cells	Blood Vessels	5	0.637291	-0.40027	0.874548
HLADR Tumour	Granulocytes	6	0.639492	0.391039	0.874548
Granulocytes	Granulocytes	7	0.642456	-0.0534675	0.874548
Stroma	Lymphocytes	4	0.648527	0.126403	0.874548
B Cells	Stroma	1	0.649352	-0.476975	0.874548
Tumour	CD44 Tumour	2	0.652114	0.229287	0.874548
Stroma	Monocytes	4	0.654458	-0.113072	0.874548
HLADR Tumour	Proliferating Tumour	6	0.658212	0.40199	0.874548
Immune Rich	Granulocytes	0	0.673401	-0.232866	0.884742
Tumour	Stroma	2	0.678264	0.23791	0.884742
Lymphatics	Blood Vessels	9	0.679854	-0.32285	0.884742
Stroma	CD4 Cells	4	0.687212	0.108903	0.888233
Stroma	Macrophages	4	0.694157	0.0919185	0.891147
Immune Rich	CCR7+CD8\CD4 Cells	0	0.702935	-0.102065	0.896359
B Cells	CCR7+CD8\CD4 Cells	1	0.712785	-0.117713	0.902861
Lymphatics	Proliferating Tumour	9	0.717666	0.231428	0.903024
Stroma	Effector CD4	4	0.734485	0.0704495	0.918106
HLADR Tumour	CD4 Cells	6	0.751933	0.300495	0.933511
Effector Cells	Monocytes	5	0.76076	0.277923	0.933511
Mixed Tumour	CCR7+CD8\CD4 Cells	8	0.761548	-0.0490541	0.933511
Tumour	Effector CD4	2	0.772001	0.107376	0.940258
Granulocytes	CCR7+CD8\CD4 Cells	7	0.782901	-4.44e-16	0.944524
Tumour	Blood Vessels	2	0.793052	0.124305	0.944524
CD44/Ki67 Tumour	CCR7+CD8\CD4 Cells	3	0.794192	-0.0177418	0.944524
Lymphatics	B Cells	9	0.795389	-0.155855	0.944524
Granulocytes	Lymphocytes	7	0.804401	-1.11e-15	0.944639
Granulocytes	Proliferating Tumour	7	0.808279	-0.256355	0.944639
Lymphatics	HLADR Tumour	9	0.810673	-0.173651	0.944639
Granulocytes	HLADR Tumour	7	0.815372	-0.110474	0.944639
Immune Rich	Proliferating Lymphocytes	0	0.82408	0.129346	0.948452
HLADR Tumour	Tumour	6	0.828648	-0.200832	0.948452
CD44/Ki67 Tumour	Lymphocytes	3	0.836483	0.176287	0.948978
Tumour	Lymphocytes	2	0.846787	-0.0531938	0.948978
Granulocytes	Stroma	7	0.851467	0.167825	0.948978
B Cells	Lymphocytes	1	0.852492	0.166122	0.948978
Stroma	Treg	4	0.85779	-0.0469709	0.948978
Tumour	CD4 Cells	2	0.861077	0.0911835	0.948978
HLADR Tumour	Treg	6	0.868943	0.104828	0.948978
Tumour	CD8 Cells	2	0.869064	0.104628	0.948978
Immune Rich	Proliferating Tumour	0	0.904806	0.0747773	0.978725
Mixed Tumour	B Cells	8	0.910192	0.0547968	0.978725
Stroma	Stroma	4	0.911759	0.0106275	0.978725
Effector Cells	Tumour	5	0.940476	0.0615842	0.994493
Granulocytes	Blood Vessels	7	0.946713	0.0689661	0.994493
B Cells	Tumour	1	0.955854	0.0586208	0.994493
B Cells	CD8 Cells	1	0.958926	-0.0612328	0.994493
Mixed Tumour	Proliferating Tumour	8	0.967989	0.0158978	0.994493
CD44/Ki67 Tumour	Proliferating Lymphocytes	3	0.968376	-0.0356718	0.994493
Immune Rich	CD8 Cells	0	0.970616	0.0204955	0.994493
Effector Cells	Proliferating Lymphocytes	5	0.971943	0.0243481	0.994493
HLADR Tumour	Lymphocytes	6	0.976643	0.0217281	0.994493
Granulocytes	Mast Cells	7	0.979734	0.0169945	0.994493
Granulocytes	CD44 Tumour	7	0.984455	-0.00638519	0.994493
B Cells	Proliferating Lymphocytes	1	0.989259	0.013647	0.994493
HLADR Tumour	Blood Vessels	6	0.999959	-4.96e-05	0.999959

## Sheet: spatialScore_raw
Spots	Groups	Patients	cell_left	cell_mid	cell_right	cell_set	N_mid	N_tot	ratio_mean	quant	mean_rand	sd_rand	d_0.01	d_0.05	d_0.25	d_0.5	d_0.75	d_0.95	d_0.99
1	1	1	B Cells	B Cells	Blood Vessels	B Cells_B Cells_Blood Vessels	119	6271	5.79581	100	1.29695	0.236527	0.878883	0.968758	1.1059	1.25986	1.45654	1.73371	1.80655
1	1	1	B Cells	Blood Vessels	Blood Vessels	B Cells_Blood Vessels_Blood Vessels	203	6271	0.556223	0	1.30016	0.177109	0.983863	1.04024	1.19566	1.27233	1.39065	1.62733	1.70687
1	1	1	B Cells	CD4 Cells	Blood Vessels	B Cells_CD4 Cells_Blood Vessels	435	6271	1.66415	100	1.28129	0.118092	1.03747	1.1063	1.19987	1.2697	1.37146	1.47707	1.55883
1	1	1	B Cells	CD44 Tumour	Blood Vessels	B Cells_CD44 Tumour_Blood Vessels	86	6271	1.16696	30	1.31566	0.253714	0.843736	0.937018	1.14596	1.29975	1.43543	1.79686	1.88246
1	1	1	B Cells	CD8 Cells	Blood Vessels	B Cells_CD8 Cells_Blood Vessels	299	6271	1.69534	100	1.28786	0.13978	1.00108	1.0617	1.19461	1.27119	1.39363	1.521	1.57169
1	1	1	B Cells	Effector CD4	Blood Vessels	B Cells_Effector CD4_Blood Vessels	153	6271	1.55167	93	1.27912	0.193644	0.92979	0.967441	1.15367	1.25924	1.41949	1.61871	1.76591
1	1	1	B Cells	Granulocytes	Blood Vessels	B Cells_Granulocytes_Blood Vessels	8	6271	0.655091	12	1.35679	0.805005	0.428749	0.55049	0.763868	1.04795	1.75247	3.08347	3.78356
1	1	1	B Cells	HLADR Tumour	Blood Vessels	B Cells_HLADR Tumour_Blood Vessels	707	6271	1.03588	0	1.30216	0.0921624	1.09101	1.16592	1.23373	1.30827	1.3691	1.44983	1.46949
1	1	1	B Cells	Lymphatics	Blood Vessels	B Cells_Lymphatics_Blood Vessels	131	6271	3.42313	100	1.27684	0.226595	0.874039	0.920614	1.11963	1.26199	1.39572	1.73435	1.82013
1	1	1	B Cells	Lymphocytes	Blood Vessels	B Cells_Lymphocytes_Blood Vessels	173	6271	2.20562	100	1.29895	0.195903	0.951213	0.976007	1.16224	1.2924	1.4281	1.61554	1.65597
1	1	1	B Cells	Macrophages	Blood Vessels	B Cells_Macrophages_Blood Vessels	264	6271	1.0946	10	1.30448	0.170057	0.994121	1.07325	1.18195	1.28398	1.39983	1.59221	1.67533
1	1	1	B Cells	Mast Cells	Blood Vessels	B Cells_Mast Cells_Blood Vessels	56	6271	1.931	97	1.26355	0.305319	0.76046	0.800677	1.04914	1.22573	1.44037	1.86034	2.05116
1	1	1	B Cells	Monocytes	Blood Vessels	B Cells_Monocytes_Blood Vessels	479	6271	1.26952	40	1.30608	0.115923	1.08729	1.11897	1.21982	1.31494	1.38105	1.48194	1.57004
1	1	1	B Cells	Proliferating Lymphocytes	Blood Vessels	B Cells_Proliferating Lymphocytes_Blood Vessels	89	6271	1.25714	54	1.26254	0.271412	0.865585	0.930596	1.07563	1.18629	1.39994	1.81776	1.98991
1	1	1	B Cells	Proliferating Tumour	Blood Vessels	B Cells_Proliferating Tumour_Blood Vessels	150	6271	0.910509	3	1.2906	0.227798	0.840151	0.968581	1.15645	1.2679	1.41967	1.66931	1.91416
1	1	1	B Cells	Stroma	Blood Vessels	B Cells_Stroma_Blood Vessels	352	6271	0.988858	0	1.29944	0.123983	1.04706	1.10259	1.21261	1.2998	1.39002	1.49248	1.53366
1	1	1	B Cells	Treg	Blood Vessels	B Cells_Treg_Blood Vessels	47	6271	2.05999	97	1.31836	0.343617	0.682346	0.812642	1.05449	1.27456	1.5554	1.84693	2.08936
1	1	1	B Cells	Tumour	Blood Vessels	B Cells_Tumour_Blood Vessels	1847	6271	0.985928	0	1.30117	0.0496308	1.20095	1.22565	1.27426	1.29519	1.33148	1.38468	1.43219
1	1	1	B Cells	B Cells	CD4 Cells	B Cells_B Cells_CD4 Cells	119	6271	1.73329	100	0.615348	0.0676906	0.485427	0.516388	0.574526	0.609345	0.64483	0.738976	0.805997
1	1	1	B Cells	Blood Vessels	CD4 Cells	B Cells_Blood Vessels_CD4 Cells	203	6271	0.669635	86	0.608691	0.0501127	0.5021	0.524788	0.581607	0.604	0.642675	0.690145	0.735479
1	1	1	B Cells	CD4 Cells	CD4 Cells	B Cells_CD4 Cells_CD4 Cells	435	6271	0.560765	6	0.615447	0.0332247	0.545603	0.559062	0.596152	0.615423	0.638539	0.665075	0.690319
1	1	1	B Cells	CD44 Tumour	CD4 Cells	B Cells_CD44 Tumour_CD4 Cells	86	6271	0.623504	57	0.603438	0.0778152	0.41901	0.473913	0.565098	0.603998	0.653733	0.7279	0.760852
1	1	1	B Cells	CD8 Cells	CD4 Cells	B Cells_CD8 Cells_CD4 Cells	299	6271	0.742641	100	0.615887	0.0371269	0.551531	0.562048	0.586852	0.616632	0.638803	0.678364	0.70414
1	1	1	B Cells	Effector CD4	CD4 Cells	B Cells_Effector CD4_CD4 Cells	153	6271	0.739589	98	0.621834	0.0599668	0.484685	0.526322	0.5809	0.626696	0.665992	0.708188	0.748163
1	1	1	B Cells	Granulocytes	CD4 Cells	B Cells_Granulocytes_CD4 Cells	8	6271	0.525386	44	0.60661	0.238074	0.280231	0.320077	0.445363	0.557028	0.732567	1.13155	1.26713
1	1	1	B Cells	HLADR Tumour	CD4 Cells	B Cells_HLADR Tumour_CD4 Cells	707	6271	0.681592	98	0.612353	0.0231554	0.571059	0.578093	0.596917	0.608261	0.626039	0.653175	0.682527
1	1	1	B Cells	Lymphatics	CD4 Cells	B Cells_Lymphatics_CD4 Cells	131	6271	0.863758	100	0.620571	0.0624398	0.49696	0.510041	0.569866	0.623921	0.673198	0.714414	0.740067
1	1	1	B Cells	Lymphocytes	CD4 Cells	B Cells_Lymphocytes_CD4 Cells	173	6271	0.629462	63	0.60961	0.0547545	0.493124	0.520518	0.569866	0.610619	0.652097	0.689491	0.740616
1	1	1	B Cells	Macrophages	CD4 Cells	B Cells_Macrophages_CD4 Cells	264	6271	0.48005	1	0.622156	0.0475082	0.52748	0.564507	0.587118	0.617609	0.664251	0.6945	0.741711
1	1	1	B Cells	Mast Cells	CD4 Cells	B Cells_Mast Cells_CD4 Cells	56	6271	0.499144	6	0.618109	0.0813899	0.441509	0.487065	0.559017	0.605805	0.680279	0.758804	0.773998
1	1	1	B Cells	Monocytes	CD4 Cells	B Cells_Monocytes_CD4 Cells	479	6271	0.607837	45	0.610523	0.029379	0.551456	0.559081	0.596945	0.610639	0.628205	0.656544	0.683619
1	1	1	B Cells	Proliferating Lymphocytes	CD4 Cells	B Cells_Proliferating Lymphocytes_CD4 Cells	89	6271	0.63745	55	0.623674	0.0670618	0.483257	0.526854	0.575001	0.625729	0.677565	0.724155	0.764915
1	1	1	B Cells	Proliferating Tumour	CD4 Cells	B Cells_Proliferating Tumour_CD4 Cells	150	6271	0.651963	82	0.610336	0.0614943	0.493902	0.507585	0.570018	0.612599	0.646337	0.722707	0.775925
1	1	1	B Cells	Stroma	CD4 Cells	B Cells_Stroma_CD4 Cells	352	6271	0.482593	0	0.608952	0.0406104	0.538694	0.54523	0.581914	0.602887	0.634035	0.680683	0.692477
1	1	1	B Cells	Treg	CD4 Cells	B Cells_Treg_CD4 Cells	47	6271	0.797982	95	0.614066	0.114084	0.42544	0.451419	0.537694	0.5936	0.672145	0.794621	0.960501
1	1	1	B Cells	Tumour	CD4 Cells	B Cells_Tumour_CD4 Cells	1847	6271	0.556303	0	0.61647	0.0151712	0.586291	0.59149	0.603299	0.618102	0.627723	0.642058	0.646601
1	1	1	B Cells	B Cells	CD44 Tumour	B Cells_B Cells_CD44 Tumour	119	6271	7.09066	100	2.01807	0.251828	1.52723	1.66739	1.84859	1.99491	2.19736	2.40715	2.48938
1	1	1	B Cells	Blood Vessels	CD44 Tumour	B Cells_Blood Vessels_CD44 Tumour	203	6271	2.36379	100	1.92715	0.186438	1.58822	1.65611	1.79628	1.92042	2.04764	2.25673	2.35283
1	1	1	B Cells	CD4 Cells	CD44 Tumour	B Cells_CD4 Cells_CD44 Tumour	435	6271	3.19364	100	1.95405	0.123382	1.69434	1.78895	1.86745	1.96736	2.02585	2.19334	2.25704
1	1	1	B Cells	CD44 Tumour	CD44 Tumour	B Cells_CD44 Tumour_CD44 Tumour	86	6271	0.617335	0	1.95804	0.263392	1.4729	1.57279	1.79103	1.95399	2.10533	2.4832	2.67458
1	1	1	B Cells	CD8 Cells	CD44 Tumour	B Cells_CD8 Cells_CD44 Tumour	299	6271	2.64689	100	1.94344	0.16149	1.56774	1.66746	1.83092	1.95778	2.04664	2.19542	2.26293
1	1	1	B Cells	Effector CD4	CD44 Tumour	B Cells_Effector CD4_CD44 Tumour	153	6271	1.83873	29	1.96767	0.234316	1.58269	1.64043	1.82162	1.91534	2.1173	2.40167	2.49598
1	1	1	B Cells	Granulocytes	CD44 Tumour	B Cells_Granulocytes_CD44 Tumour	8	6271	1.45979	42	1.77405	0.842932	0.801053	0.907918	1.17254	1.55335	2.14776	3.31691	3.94347
1	1	1	B Cells	HLADR Tumour	CD44 Tumour	B Cells_HLADR Tumour_CD44 Tumour	707	6271	1.71952	0	1.95862	0.0986611	1.75895	1.80857	1.89249	1.9562	2.01022	2.10964	2.19991
1	1	1	B Cells	Lymphatics	CD44 Tumour	B Cells_Lymphatics_CD44 Tumour	131	6271	1.90635	41	1.96547	0.254324	1.53509	1.58326	1.80066	1.93368	2.13142	2.41959	2.60087
1	1	1	B Cells	Lymphocytes	CD44 Tumour	B Cells_Lymphocytes_CD44 Tumour	173	6271	2.65214	100	1.94674	0.200771	1.50196	1.66096	1.80664	1.93865	2.06657	2.2996	2.35533
1	1	1	B Cells	Macrophages	CD44 Tumour	B Cells_Macrophages_CD44 Tumour	264	6271	2.05261	77	1.93897	0.161178	1.6625	1.72024	1.81802	1.91155	2.04617	2.23204	2.31867
1	1	1	B Cells	Mast Cells	CD44 Tumour	B Cells_Mast Cells_CD44 Tumour	56	6271	1.67954	24	1.94614	0.376911	1.22609	1.41751	1.69341	1.89945	2.23298	2.57263	2.87463
1	1	1	B Cells	Monocytes	CD44 Tumour	B Cells_Monocytes_CD44 Tumour	479	6271	1.42059	0	1.9575	0.123049	1.65443	1.73707	1.88755	1.96745	2.04638	2.15072	2.16786
1	1	1	B Cells	Proliferating Lymphocytes	CD44 Tumour	B Cells_Proliferating Lymphocytes_CD44 Tumour	89	6271	2.2022	80	1.97918	0.317246	1.32647	1.48933	1.78327	1.96488	2.13563	2.60668	2.76435
1	1	1	B Cells	Proliferating Tumour	CD44 Tumour	B Cells_Proliferating Tumour_CD44 Tumour	150	6271	1.63824	6	1.97887	0.223566	1.61182	1.63731	1.8268	1.96012	2.099	2.37537	2.50318
1	1	1	B Cells	Stroma	CD44 Tumour	B Cells_Stroma_CD44 Tumour	352	6271	2.0009	61	1.96475	0.152728	1.64963	1.69418	1.86274	1.94529	2.0711	2.22501	2.27612
1	1	1	B Cells	Treg	CD44 Tumour	B Cells_Treg_CD44 Tumour	47	6271	2.92613	94	2.00171	0.485402	1.21733	1.29304	1.64404	1.95889	2.26673	2.9294	3.30564
1	1	1	B Cells	Tumour	CD44 Tumour	B Cells_Tumour_CD44 Tumour	1847	6271	1.3519	0	1.96146	0.0499262	1.86429	1.88177	1.92308	1.95384	2.00197	2.04085	2.05643
1	1	1	B Cells	B Cells	CD8 Cells	B Cells_B Cells_CD8 Cells	119	6271	1.6163	100	0.675346	0.0751637	0.556047	0.569624	0.623675	0.659851	0.71981	0.815257	0.857321
1	1	1	B Cells	Blood Vessels	CD8 Cells	B Cells_Blood Vessels_CD8 Cells	203	6271	0.845567	100	0.684577	0.0545632	0.583135	0.596845	0.640429	0.684687	0.720834	0.779106	0.801321
1	1	1	B Cells	CD4 Cells	CD8 Cells	B Cells_CD4 Cells_CD8 Cells	435	6271	0.80656	100	0.685082	0.0367715	0.608141	0.6319	0.661635	0.683051	0.706059	0.745692	0.776626
1	1	1	B Cells	CD44 Tumour	CD8 Cells	B Cells_CD44 Tumour_CD8 Cells	86	6271	0.472738	0	0.689874	0.0813891	0.539226	0.568149	0.626883	0.682264	0.73907	0.829878	0.898324
1	1	1	B Cells	CD8 Cells	CD8 Cells	B Cells_CD8 Cells_CD8 Cells	299	6271	0.624415	5	0.687329	0.0398878	0.598157	0.624041	0.660579	0.689094	0.709989	0.749924	0.761787
1	1	1	B Cells	Effector CD4	CD8 Cells	B Cells_Effector CD4_CD8 Cells	153	6271	0.659778	42	0.672827	0.0612657	0.564201	0.579121	0.629759	0.672965	0.713163	0.771984	0.822044
1	1	1	B Cells	Granulocytes	CD8 Cells	B Cells_Granulocytes_CD8 Cells	8	6271	0.364437	4	0.705407	0.27617	0.255541	0.378736	0.521486	0.674563	0.837291	1.21075	1.53254
1	1	1	B Cells	HLADR Tumour	CD8 Cells	B Cells_HLADR Tumour_CD8 Cells	707	6271	0.631464	1	0.686562	0.0284489	0.633656	0.641479	0.660768	0.690291	0.704778	0.733749	0.751447
1	1	1	B Cells	Lymphatics	CD8 Cells	B Cells_Lymphatics_CD8 Cells	131	6271	0.928971	100	0.685037	0.0593661	0.552075	0.591047	0.652916	0.685997	0.719133	0.795671	0.824874
1	1	1	B Cells	Lymphocytes	CD8 Cells	B Cells_Lymphocytes_CD8 Cells	173	6271	0.919005	100	0.670819	0.0575815	0.553164	0.569843	0.628434	0.676686	0.718235	0.763522	0.778495
1	1	1	B Cells	Macrophages	CD8 Cells	B Cells_Macrophages_CD8 Cells	264	6271	0.731585	86	0.683789	0.0463439	0.57535	0.614241	0.657244	0.687763	0.70922	0.750057	0.805423
1	1	1	B Cells	Mast Cells	CD8 Cells	B Cells_Mast Cells_CD8 Cells	56	6271	0.722237	66	0.694552	0.0959021	0.516017	0.56982	0.63164	0.682469	0.756376	0.854148	0.940379
1	1	1	B Cells	Monocytes	CD8 Cells	B Cells_Monocytes_CD8 Cells	479	6271	0.546148	0	0.68306	0.0366936	0.611813	0.631222	0.657568	0.682106	0.705803	0.748513	0.790746
1	1	1	B Cells	Proliferating Lymphocytes	CD8 Cells	B Cells_Proliferating Lymphocytes_CD8 Cells	89	6271	0.700773	60	0.688004	0.0943207	0.493299	0.556082	0.616965	0.677766	0.743471	0.850038	0.911957
1	1	1	B Cells	Proliferating Tumour	CD8 Cells	B Cells_Proliferating Tumour_CD8 Cells	150	6271	0.584522	2	0.677491	0.0612114	0.580543	0.589424	0.628986	0.674544	0.721952	0.776236	0.827697
1	1	1	B Cells	Stroma	CD8 Cells	B Cells_Stroma_CD8 Cells	352	6271	0.718453	81	0.68442	0.0403195	0.608912	0.629644	0.657327	0.6783	0.711398	0.74975	0.77532
1	1	1	B Cells	Treg	CD8 Cells	B Cells_Treg_CD8 Cells	47	6271	0.928086	97	0.690065	0.109095	0.463719	0.550213	0.618068	0.678525	0.763411	0.854484	0.972265
1	1	1	B Cells	Tumour	CD8 Cells	B Cells_Tumour_CD8 Cells	1847	6271	0.577517	0	0.683585	0.0168841	0.65285	0.660635	0.67085	0.683592	0.692794	0.712971	0.726253
1	1	1	B Cells	B Cells	Effector CD4	B Cells_B Cells_Effector CD4	119	6271	3.10548	100	1.04531	0.133391	0.789543	0.859861	0.936902	1.04835	1.13471	1.2614	1.3799
1	1	1	B Cells	Blood Vessels	Effector CD4	B Cells_Blood Vessels_Effector CD4	203	6271	1.34267	100	1.0419	0.0918775	0.86274	0.921064	0.976114	1.02802	1.1051	1.22769	1.27737
1	1	1	B Cells	CD4 Cells	Effector CD4	B Cells_CD4 Cells_Effector CD4	435	6271	1.41914	100	1.04784	0.0587437	0.919797	0.947344	1.01098	1.04863	1.08416	1.12993	1.20661
1	1	1	B Cells	CD44 Tumour	Effector CD4	B Cells_CD44 Tumour_Effector CD4	86	6271	1.08265	56	1.06696	0.138105	0.797477	0.833173	0.974127	1.05745	1.15388	1.28054	1.38114
1	1	1	B Cells	CD8 Cells	Effector CD4	B Cells_CD8 Cells_Effector CD4	299	6271	1.25967	100	1.03089	0.0731144	0.872788	0.920612	0.978389	1.02848	1.07981	1.13871	1.22183
1	1	1	B Cells	Effector CD4	Effector CD4	B Cells_Effector CD4_Effector CD4	153	6271	0.736051	0	1.06147	0.107816	0.841576	0.905424	0.993203	1.05267	1.12468	1.26456	1.298
1	1	1	B Cells	Granulocytes	Effector CD4	B Cells_Granulocytes_Effector CD4	8	6271	1.07546	66	1.03325	0.448954	0.44802	0.534294	0.731626	0.921346	1.26318	1.82604	2.43415
1	1	1	B Cells	HLADR Tumour	Effector CD4	B Cells_HLADR Tumour_Effector CD4	707	6271	0.711967	0	1.04179	0.046408	0.955787	0.969005	1.00678	1.04043	1.07336	1.11752	1.13205
1	1	1	B Cells	Lymphatics	Effector CD4	B Cells_Lymphatics_Effector CD4	131	6271	1.36883	100	1.04481	0.115265	0.832758	0.863061	0.957831	1.04179	1.10845	1.25341	1.31421
1	1	1	B Cells	Lymphocytes	Effector CD4	B Cells_Lymphocytes_Effector CD4	173	6271	1.38442	100	1.04631	0.0920563	0.862787	0.908489	0.980359	1.04127	1.11159	1.1799	1.25853
1	1	1	B Cells	Macrophages	Effector CD4	B Cells_Macrophages_Effector CD4	264	6271	0.938061	13	1.04684	0.0902352	0.874513	0.895579	0.993117	1.04244	1.10847	1.20364	1.22933
1	1	1	B Cells	Mast Cells	Effector CD4	B Cells_Mast Cells_Effector CD4	56	6271	1.12819	62	1.06635	0.176805	0.717026	0.809967	0.937801	1.06056	1.20711	1.32215	1.45637
1	1	1	B Cells	Monocytes	Effector CD4	B Cells_Monocytes_Effector CD4	479	6271	0.830623	0	1.04291	0.0590905	0.933638	0.950112	1.00318	1.04775	1.08048	1.13386	1.19758
1	1	1	B Cells	Proliferating Lymphocytes	Effector CD4	B Cells_Proliferating Lymphocytes_Effector CD4	89	6271	1.0206	47	1.04708	0.127823	0.812548	0.875672	0.967214	1.03474	1.11175	1.27869	1.37704
1	1	1	B Cells	Proliferating Tumour	Effector CD4	B Cells_Proliferating Tumour_Effector CD4	150	6271	0.806072	0	1.05178	0.0964932	0.864408	0.885241	0.989549	1.0521	1.12999	1.20634	1.25551
1	1	1	B Cells	Stroma	Effector CD4	B Cells_Stroma_Effector CD4	352	6271	1.1149	86	1.0435	0.0650613	0.898334	0.944324	1.00641	1.03925	1.08801	1.13991	1.18317
1	1	1	B Cells	Treg	Effector CD4	B Cells_Treg_Effector CD4	47	6271	1.45517	97	1.04543	0.184623	0.722103	0.787333	0.914633	1.0232	1.15671	1.37489	1.489
1	1	1	B Cells	Tumour	Effector CD4	B Cells_Tumour_Effector CD4	1847	6271	0.89986	0	1.04062	0.0241488	0.988154	0.996506	1.02451	1.04038	1.05839	1.08264	1.09168
1	1	1	B Cells	B Cells	Granulocytes	B Cells_B Cells_Granulocytes	119	6271	15.8698	100	4.63845	0.572328	3.51267	3.79188	4.26153	4.6002	5.0332	5.60313	6.16077
1	1	1	B Cells	Blood Vessels	Granulocytes	B Cells_Blood Vessels_Granulocytes	203	6271	5.03572	84	4.60648	0.440647	3.69569	4.00364	4.27672	4.63307	4.8461	5.34722	5.51842
1	1	1	B Cells	CD4 Cells	Granulocytes	B Cells_CD4 Cells_Granulocytes	435	6271	6.36713	100	4.60035	0.251675	3.95885	4.14734	4.4637	4.60707	4.77178	5.01957	5.15678
1	1	1	B Cells	CD44 Tumour	Granulocytes	B Cells_CD44 Tumour_Granulocytes	86	6271	2.77515	0	4.56655	0.598665	3.22201	3.69396	4.1926	4.59212	4.94309	5.38926	6.23336
1	1	1	B Cells	CD8 Cells	Granulocytes	B Cells_CD8 Cells_Granulocytes	299	6271	6.79991	100	4.59195	0.32411	3.92336	4.11268	4.38613	4.53352	4.81084	5.16552	5.38387
1	1	1	B Cells	Effector CD4	Granulocytes	B Cells_Effector CD4_Granulocytes	153	6271	5.13673	90	4.62349	0.428328	3.83224	3.88574	4.30452	4.62507	4.91412	5.38278	5.68064
1	1	1	B Cells	Granulocytes	Granulocytes	B Cells_Granulocytes_Granulocytes	8	6271	3.93467	48	4.57374	2.08005	1.83849	2.29807	3.0973	4.15155	5.53954	8.5452	11.6457
1	1	1	B Cells	HLADR Tumour	Granulocytes	B Cells_HLADR Tumour_Granulocytes	707	6271	4.90908	96	4.55593	0.210253	4.13717	4.18651	4.44921	4.58342	4.68952	4.9007	4.95723
1	1	1	B Cells	Lymphatics	Granulocytes	B Cells_Lymphatics_Granulocytes	131	6271	3.23659	0	4.54662	0.501781	3.46947	3.81727	4.24494	4.45347	4.77483	5.48919	5.62772
1	1	1	B Cells	Lymphocytes	Granulocytes	B Cells_Lymphocytes_Granulocytes	173	6271	4.46499	42	4.55516	0.378918	3.79747	3.9029	4.30574	4.56963	4.83493	5.14254	5.41904
1	1	1	B Cells	Macrophages	Granulocytes	B Cells_Macrophages_Granulocytes	264	6271	4.00012	2	4.53635	0.299153	3.81174	4.0712	4.3189	4.53514	4.78605	4.9872	5.06235
1	1	1	B Cells	Mast Cells	Granulocytes	B Cells_Mast Cells_Granulocytes	56	6271	4.60412	62	4.43421	0.686348	3.24497	3.52401	3.84294	4.42354	4.83983	5.49189	5.84371
1	1	1	B Cells	Monocytes	Granulocytes	B Cells_Monocytes_Granulocytes	479	6271	3.62072	0	4.57495	0.238022	4.10749	4.25003	4.41796	4.56501	4.72008	4.9143	5.21456
1	1	1	B Cells	Proliferating Lymphocytes	Granulocytes	B Cells_Proliferating Lymphocytes_Granulocytes	89	6271	5.96189	99	4.54075	0.624917	3.32609	3.6637	4.08109	4.54672	4.92689	5.72911	5.87177
1	1	1	B Cells	Proliferating Tumour	Granulocytes	B Cells_Proliferating Tumour_Granulocytes	150	6271	4.09156	13	4.62553	0.461864	3.77492	3.912	4.35111	4.59951	4.94746	5.3778	5.8403
1	1	1	B Cells	Stroma	Granulocytes	B Cells_Stroma_Granulocytes	352	6271	4.82079	79	4.57735	0.297378	3.96114	4.14637	4.40268	4.55902	4.77215	5.10874	5.2449
1	1	1	B Cells	Treg	Granulocytes	B Cells_Treg_Granulocytes	47	6271	5.81733	91	4.48696	0.815456	2.88535	3.33813	3.90893	4.41799	4.97721	6.14659	6.24097
1	1	1	B Cells	Tumour	Granulocytes	B Cells_Tumour_Granulocytes	1847	6271	3.47273	0	4.59036	0.112475	4.37598	4.40955	4.51424	4.59087	4.66298	4.76657	4.8523
1	1	1	B Cells	B Cells	HLADR Tumour	B Cells_B Cells_HLADR Tumour	119	6271	2.99631	100	0.690664	0.110653	0.491614	0.52039	0.615568	0.675877	0.769359	0.885534	0.914164
1	1	1	B Cells	Blood Vessels	HLADR Tumour	B Cells_Blood Vessels_HLADR Tumour	203	6271	0.877966	100	0.682906	0.0720294	0.529798	0.588708	0.632902	0.677293	0.716148	0.816604	0.856358
1	1	1	B Cells	CD4 Cells	HLADR Tumour	B Cells_CD4 Cells_HLADR Tumour	435	6271	1.05661	100	0.691101	0.056064	0.585203	0.604115	0.65538	0.685873	0.723796	0.789587	0.803485
1	1	1	B Cells	CD44 Tumour	HLADR Tumour	B Cells_CD44 Tumour_HLADR Tumour	86	6271	0.572652	21	0.671394	0.124299	0.425922	0.502172	0.592392	0.661447	0.748509	0.878582	1.04279
1	1	1	B Cells	CD8 Cells	HLADR Tumour	B Cells_CD8 Cells_HLADR Tumour	299	6271	0.868928	99	0.683628	0.0621363	0.582454	0.592749	0.637144	0.67766	0.719873	0.789016	0.84326
1	1	1	B Cells	Effector CD4	HLADR Tumour	B Cells_Effector CD4_HLADR Tumour	153	6271	0.550519	8	0.684781	0.0881914	0.519279	0.534425	0.62519	0.681397	0.757955	0.821887	0.872095
1	1	1	B Cells	Granulocytes	HLADR Tumour	B Cells_Granulocytes_HLADR Tumour	8	6271	0.683026	65	0.668579	0.394683	0.215762	0.280927	0.398689	0.51898	0.854822	1.32822	1.81678
1	1	1	B Cells	HLADR Tumour	HLADR Tumour	B Cells_HLADR Tumour_HLADR Tumour	707	6271	0.285212	0	0.687092	0.0423276	0.604068	0.625502	0.65798	0.689083	0.713699	0.759533	0.77433
1	1	1	B Cells	Lymphatics	HLADR Tumour	B Cells_Lymphatics_HLADR Tumour	131	6271	1.38863	100	0.67891	0.0903697	0.484587	0.510894	0.614802	0.693643	0.737895	0.812551	0.863693
1	1	1	B Cells	Lymphocytes	HLADR Tumour	B Cells_Lymphocytes_HLADR Tumour	173	6271	1.10282	100	0.677079	0.0867829	0.520785	0.552851	0.610815	0.675954	0.728829	0.833603	0.874162
1	1	1	B Cells	Macrophages	HLADR Tumour	B Cells_Macrophages_HLADR Tumour	264	6271	0.627884	30	0.672218	0.0671604	0.542328	0.567813	0.62567	0.666651	0.721233	0.780017	0.819975
1	1	1	B Cells	Mast Cells	HLADR Tumour	B Cells_Mast Cells_HLADR Tumour	56	6271	0.972238	97	0.685017	0.13309	0.443653	0.509599	0.596417	0.668332	0.75658	0.896123	1.07054
1	1	1	B Cells	Monocytes	HLADR Tumour	B Cells_Monocytes_HLADR Tumour	479	6271	0.516762	0	0.689697	0.0523886	0.562502	0.601073	0.659109	0.688249	0.725195	0.781984	0.804164
1	1	1	B Cells	Proliferating Lymphocytes	HLADR Tumour	B Cells_Proliferating Lymphocytes_HLADR Tumour	89	6271	0.664595	44	0.687132	0.116294	0.46923	0.534359	0.600473	0.678725	0.744114	0.916126	0.968906
1	1	1	B Cells	Proliferating Tumour	HLADR Tumour	B Cells_Proliferating Tumour_HLADR Tumour	150	6271	0.451652	0	0.667353	0.0838446	0.479764	0.533137	0.618054	0.661591	0.718638	0.803495	0.875981
1	1	1	B Cells	Stroma	HLADR Tumour	B Cells_Stroma_HLADR Tumour	352	6271	0.771924	95	0.685205	0.0544208	0.549193	0.604554	0.65341	0.682329	0.719537	0.76512	0.823208
1	1	1	B Cells	Treg	HLADR Tumour	B Cells_Treg_HLADR Tumour	47	6271	0.841264	90	0.664725	0.143713	0.376784	0.422571	0.567136	0.673711	0.751328	0.928062	0.997476
1	1	1	B Cells	Tumour	HLADR Tumour	B Cells_Tumour_HLADR Tumour	1847	6271	0.46049	0	0.678354	0.0199213	0.638081	0.645137	0.664156	0.678478	0.69227	0.707423	0.715964
1	1	1	B Cells	B Cells	Lymphatics	B Cells_B Cells_Lymphatics	119	6271	8.76998	100	3.0385	0.355073	2.27945	2.38116	2.82048	3.0722	3.2922	3.5151	3.77215
1	1	1	B Cells	Blood Vessels	Lymphatics	B Cells_Blood Vessels_Lymphatics	203	6271	3.21104	70	3.041	0.318211	2.45106	2.52092	2.83599	3.01894	3.24229	3.57317	3.76011
1	1	1	B Cells	CD4 Cells	Lymphatics	B Cells_CD4 Cells_Lymphatics	435	6271	4.15254	100	2.98752	0.228518	2.53909	2.63175	2.83705	2.97045	3.12156	3.35878	3.56483
1	1	1	B Cells	CD44 Tumour	Lymphatics	B Cells_CD44 Tumour_Lymphatics	86	6271	1.68734	0	3.02207	0.445299	2.06594	2.27285	2.67772	3.03768	3.33428	3.71211	3.83321
1	1	1	B Cells	CD8 Cells	Lymphatics	B Cells_CD8 Cells_Lymphatics	299	6271	4.79925	100	3.06326	0.24825	2.62725	2.66871	2.88798	3.03644	3.28355	3.44867	3.52749
1	1	1	B Cells	Effector CD4	Lymphatics	B Cells_Effector CD4_Lymphatics	153	6271	3.2422	78	3.02582	0.331899	2.38272	2.52253	2.82491	3.00738	3.20528	3.61209	3.8186
1	1	1	B Cells	Granulocytes	Lymphatics	B Cells_Granulocytes_Lymphatics	8	6271	0.572739	0	2.87659	1.57131	0.770141	0.938541	1.71217	2.55389	3.51596	5.97996	7.56128
1	1	1	B Cells	HLADR Tumour	Lymphatics	B Cells_HLADR Tumour_Lymphatics	707	6271	3.66915	100	3.01411	0.165878	2.66127	2.73266	2.8994	3.02376	3.11934	3.25675	3.36722
1	1	1	B Cells	Lymphatics	Lymphatics	B Cells_Lymphatics_Lymphatics	131	6271	0.690669	0	3.00836	0.38612	2.2199	2.44902	2.71783	2.99022	3.22599	3.76353	3.9057
1	1	1	B Cells	Lymphocytes	Lymphatics	B Cells_Lymphocytes_Lymphatics	173	6271	2.0995	0	3.03642	0.370416	2.35127	2.47088	2.80547	3.00892	3.23013	3.63293	4.05554
1	1	1	B Cells	Macrophages	Lymphatics	B Cells_Macrophages_Lymphatics	264	6271	2.3786	1	3.03048	0.289455	2.46742	2.59125	2.82471	3.01456	3.17386	3.50804	3.71263
1	1	1	B Cells	Mast Cells	Lymphatics	B Cells_Mast Cells_Lymphatics	56	6271	2.54225	22	3.01087	0.599331	1.84179	2.08442	2.58129	3.02772	3.417	4.04768	4.26552
1	1	1	B Cells	Monocytes	Lymphatics	B Cells_Monocytes_Lymphatics	479	6271	2.63757	3	3.00224	0.186163	2.58352	2.75241	2.86819	2.97964	3.11645	3.3069	3.39332
1	1	1	B Cells	Proliferating Lymphocytes	Lymphatics	B Cells_Proliferating Lymphocytes_Lymphatics	89	6271	3.28256	73	3.04379	0.470757	2.21368	2.36589	2.71572	3.00089	3.33064	3.94196	4.11185
1	1	1	B Cells	Proliferating Tumour	Lymphatics	B Cells_Proliferating Tumour_Lymphatics	150	6271	2.29137	2	3.03528	0.364509	2.22294	2.56966	2.76527	2.99807	3.22454	3.6511	3.79243
1	1	1	B Cells	Stroma	Lymphatics	B Cells_Stroma_Lymphatics	352	6271	3.31315	90	3.02791	0.243307	2.51791	2.59021	2.87588	3.03867	3.20848	3.4015	3.51402
1	1	1	B Cells	Treg	Lymphatics	B Cells_Treg_Lymphatics	47	6271	3.67179	86	2.96339	0.638442	1.75819	1.99033	2.50093	2.9384	3.37655	4.03941	4.37143
1	1	1	B Cells	Tumour	Lymphatics	B Cells_Tumour_Lymphatics	1847	6271	2.43111	0	3.02802	0.0959357	2.82434	2.88507	2.95162	3.02594	3.09623	3.17702	3.22957
1	1	1	B Cells	B Cells	Lymphocytes	B Cells_B Cells_Lymphocytes	119	6271	2.45803	100	1.21001	0.137021	0.950131	1.03915	1.11432	1.19612	1.29467	1.48228	1.53687
1	1	1	B Cells	Blood Vessels	Lymphocytes	B Cells_Blood Vessels_Lymphocytes	203	6271	1.16091	38	1.19923	0.0961225	0.993363	1.05472	1.1363	1.19466	1.25983	1.37706	1.43092
1	1	1	B Cells	CD4 Cells	Lymphocytes	B Cells_CD4 Cells_Lymphocytes	435	6271	1.24159	77	1.18957	0.0688553	1.07829	1.08894	1.14417	1.18929	1.22749	1.31633	1.35626
1	1	1	B Cells	CD44 Tumour	Lymphocytes	B Cells_CD44 Tumour_Lymphocytes	86	6271	1.28155	72	1.18612	0.152269	0.93785	0.990442	1.06756	1.16379	1.28709	1.43658	1.50863
1	1	1	B Cells	CD8 Cells	Lymphocytes	B Cells_CD8 Cells_Lymphocytes	299	6271	1.63935	100	1.20214	0.0791692	1.03025	1.06503	1.14865	1.21021	1.26041	1.3079	1.34527
1	1	1	B Cells	Effector CD4	Lymphocytes	B Cells_Effector CD4_Lymphocytes	153	6271	1.42015	99	1.17644	0.101887	0.913878	0.994809	1.12149	1.16776	1.23489	1.35592	1.40192
1	1	1	B Cells	Granulocytes	Lymphocytes	B Cells_Granulocytes_Lymphocytes	8	6271	0.599565	6	1.19932	0.504807	0.491208	0.564054	0.827819	1.08358	1.39073	2.23797	2.81143
1	1	1	B Cells	HLADR Tumour	Lymphocytes	B Cells_HLADR Tumour_Lymphocytes	707	6271	1.39076	100	1.20791	0.0522485	1.09181	1.12437	1.17157	1.20369	1.2441	1.28852	1.32313
1	1	1	B Cells	Lymphatics	Lymphocytes	B Cells_Lymphatics_Lymphocytes	131	6271	0.987625	4	1.18693	0.133916	0.896417	1.00042	1.10252	1.17561	1.28637	1.41921	1.45609
1	1	1	B Cells	Lymphocytes	Lymphocytes	B Cells_Lymphocytes_Lymphocytes	173	6271	0.759078	0	1.18129	0.111407	0.89445	0.986853	1.1152	1.19156	1.25562	1.33122	1.45915
1	1	1	B Cells	Macrophages	Lymphocytes	B Cells_Macrophages_Lymphocytes	264	6271	1.01823	1	1.19085	0.0926319	1.03012	1.05526	1.12396	1.18559	1.24884	1.35915	1.39898
1	1	1	B Cells	Mast Cells	Lymphocytes	B Cells_Mast Cells_Lymphocytes	56	6271	1.33777	74	1.21826	0.190462	0.87345	0.952255	1.07874	1.23113	1.34264	1.54126	1.67991
1	1	1	B Cells	Monocytes	Lymphocytes	B Cells_Monocytes_Lymphocytes	479	6271	1.11258	4	1.20216	0.0579446	1.08239	1.12111	1.16163	1.19687	1.24957	1.29639	1.33407
1	1	1	B Cells	Proliferating Lymphocytes	Lymphocytes	B Cells_Proliferating Lymphocytes_Lymphocytes	89	6271	1.62557	99	1.18204	0.162059	0.886627	0.93656	1.07752	1.16152	1.30162	1.46347	1.52355
1	1	1	B Cells	Proliferating Tumour	Lymphocytes	B Cells_Proliferating Tumour_Lymphocytes	150	6271	1.21397	62	1.17792	0.107292	0.972482	1.00299	1.1149	1.17415	1.23823	1.37741	1.42706
1	1	1	B Cells	Stroma	Lymphocytes	B Cells_Stroma_Lymphocytes	352	6271	1.03878	0	1.20079	0.0664667	1.06959	1.10726	1.15313	1.19369	1.25336	1.31313	1.33631
1	1	1	B Cells	Treg	Lymphocytes	B Cells_Treg_Lymphocytes	47	6271	1.31809	68	1.22353	0.209274	0.840235	0.914274	1.06708	1.21139	1.37182	1.56076	1.6767
1	1	1	B Cells	Tumour	Lymphocytes	B Cells_Tumour_Lymphocytes	1847	6271	1.08828	0	1.19648	0.0306975	1.12785	1.15	1.17379	1.1985	1.21728	1.25296	1.25639
1	1	1	B Cells	B Cells	Macrophages	B Cells_B Cells_Macrophages	119	6271	4.0083	100	0.953923	0.131829	0.708574	0.762171	0.873362	0.945927	1.02969	1.2148	1.29069
1	1	1	B Cells	Blood Vessels	Macrophages	B Cells_Blood Vessels_Macrophages	203	6271	1.16967	96	0.971594	0.104044	0.775852	0.819464	0.896219	0.967876	1.03032	1.16076	1.20308
1	1	1	B Cells	CD4 Cells	Macrophages	B Cells_CD4 Cells_Macrophages	435	6271	1.13546	97	0.981239	0.0740246	0.862189	0.890016	0.921126	0.974913	1.02608	1.10574	1.18099
1	1	1	B Cells	CD44 Tumour	Macrophages	B Cells_CD44 Tumour_Macrophages	86	6271	1.25657	96	0.949272	0.158116	0.646892	0.740641	0.842882	0.920803	1.04664	1.19916	1.38509
1	1	1	B Cells	CD8 Cells	Macrophages	B Cells_CD8 Cells_Macrophages	299	6271	1.3921	100	0.986433	0.0746702	0.850964	0.870357	0.932907	0.981504	1.02916	1.11533	1.17488
1	1	1	B Cells	Effector CD4	Macrophages	B Cells_Effector CD4_Macrophages	153	6271	1.17808	92	0.994287	0.142629	0.674591	0.78609	0.895912	0.988804	1.08709	1.2292	1.37035
1	1	1	B Cells	Granulocytes	Macrophages	B Cells_Granulocytes_Macrophages	8	6271	0.800072	50	0.928236	0.460994	0.377771	0.411226	0.600155	0.79901	1.15404	2.01097	2.35563
1	1	1	B Cells	HLADR Tumour	Macrophages	B Cells_HLADR Tumour_Macrophages	707	6271	0.848592	0	0.990553	0.0520384	0.889598	0.918787	0.95465	0.981459	1.02461	1.07771	1.11422
1	1	1	B Cells	Lymphatics	Macrophages	B Cells_Lymphatics_Macrophages	131	6271	1.44562	100	1.00035	0.130225	0.765727	0.81124	0.897011	0.995057	1.07105	1.24542	1.30235
1	1	1	B Cells	Lymphocytes	Macrophages	B Cells_Lymphocytes_Macrophages	173	6271	1.02847	67	0.985427	0.124971	0.758413	0.806251	0.897135	0.982783	1.05531	1.21099	1.35631
1	1	1	B Cells	Macrophages	Macrophages	B Cells_Macrophages_Macrophages	264	6271	0.563051	0	0.975894	0.099277	0.79351	0.830465	0.896636	0.965208	1.05026	1.12277	1.23396
1	1	1	B Cells	Mast Cells	Macrophages	B Cells_Mast Cells_Macrophages	56	6271	1.15153	83	1.00223	0.180232	0.67588	0.745678	0.878777	0.985397	1.10641	1.27346	1.55091
1	1	1	B Cells	Monocytes	Macrophages	B Cells_Monocytes_Macrophages	479	6271	0.773011	0	0.991584	0.0593102	0.881947	0.88803	0.951956	0.996599	1.03081	1.08777	1.13046
1	1	1	B Cells	Proliferating Lymphocytes	Macrophages	B Cells_Proliferating Lymphocytes_Macrophages	89	6271	1.1023	79	0.973147	0.154565	0.666789	0.740567	0.841827	0.961542	1.06908	1.23277	1.29313
1	1	1	B Cells	Proliferating Tumour	Macrophages	B Cells_Proliferating Tumour_Macrophages	150	6271	0.976664	47	0.997183	0.114994	0.735525	0.840841	0.916669	0.989487	1.0707	1.18064	1.27789
1	1	1	B Cells	Stroma	Macrophages	B Cells_Stroma_Macrophages	352	6271	0.88201	16	0.981436	0.0927209	0.811676	0.836006	0.914224	0.980621	1.03074	1.14322	1.20358
1	1	1	B Cells	Treg	Macrophages	B Cells_Treg_Macrophages	47	6271	1.35525	93	1.02061	0.233425	0.633379	0.708764	0.84553	0.98121	1.14712	1.46072	1.67374
1	1	1	B Cells	Tumour	Macrophages	B Cells_Tumour_Macrophages	1847	6271	0.76309	0	0.97523	0.0305265	0.921721	0.930822	0.953569	0.973611	0.997533	1.02302	1.03824
1	1	1	B Cells	B Cells	Mast Cells	B Cells_B Cells_Mast Cells	119	6271	6.71436	100	2.10169	0.273363	1.66275	1.70742	1.91602	2.09843	2.2215	2.58215	2.92548
1	1	1	B Cells	Blood Vessels	Mast Cells	B Cells_Blood Vessels_Mast Cells	203	6271	2.92493	100	2.07649	0.232751	1.50971	1.75205	1.91562	2.06542	2.23041	2.47464	2.6123
1	1	1	B Cells	CD4 Cells	Mast Cells	B Cells_CD4 Cells_Mast Cells	435	6271	2.68885	100	2.10137	0.133132	1.80977	1.88713	2.01875	2.09342	2.17966	2.35778	2.45404
1	1	1	B Cells	CD44 Tumour	Mast Cells	B Cells_CD44 Tumour_Mast Cells	86	6271	1.61863	3	2.0699	0.282885	1.49741	1.65732	1.86723	2.06493	2.23963	2.55699	2.77941
1	1	1	B Cells	CD8 Cells	Mast Cells	B Cells_CD8 Cells_Mast Cells	299	6271	2.86666	100	2.09878	0.166053	1.71692	1.85836	1.99675	2.07282	2.21536	2.3669	2.45279
1	1	1	B Cells	Effector CD4	Mast Cells	B Cells_Effector CD4_Mast Cells	153	6271	2.40885	95	2.08603	0.201503	1.72917	1.7779	1.94674	2.06586	2.21785	2.39337	2.58805
1	1	1	B Cells	Granulocytes	Mast Cells	B Cells_Granulocytes_Mast Cells	8	6271	2.12456	61	2.10434	1.01694	0.768599	0.94244	1.39622	1.94302	2.56782	3.5861	5.67938
1	1	1	B Cells	HLADR Tumour	Mast Cells	B Cells_HLADR Tumour_Mast Cells	707	6271	2.18375	82	2.08136	0.110883	1.86906	1.92098	2.00983	2.07429	2.15656	2.25522	2.37265
1	1	1	B Cells	Lymphatics	Mast Cells	B Cells_Lymphatics_Mast Cells	131	6271	1.89129	25	2.08312	0.250843	1.59219	1.73585	1.8924	2.0472	2.27125	2.52113	2.66723
1	1	1	B Cells	Lymphocytes	Mast Cells	B Cells_Lymphocytes_Mast Cells	173	6271	2.35179	89	2.09747	0.218337	1.64421	1.76597	1.96082	2.08731	2.21969	2.42085	2.64253
1	1	1	B Cells	Macrophages	Mast Cells	B Cells_Macrophages_Mast Cells	264	6271	1.52994	0	2.05892	0.187555	1.70607	1.76131	1.936	2.04874	2.159	2.40385	2.49243
1	1	1	B Cells	Mast Cells	Mast Cells	B Cells_Mast Cells_Mast Cells	56	6271	1.54272	6	2.10578	0.391153	1.32988	1.52372	1.78891	2.10277	2.36435	2.69487	2.7824
1	1	1	B Cells	Monocytes	Mast Cells	B Cells_Monocytes_Mast Cells	479	6271	1.65516	0	2.10295	0.131463	1.82238	1.9091	2.00199	2.08478	2.1951	2.32961	2.36531
1	1	1	B Cells	Proliferating Lymphocytes	Mast Cells	B Cells_Proliferating Lymphocytes_Mast Cells	89	6271	1.91769	29	2.05177	0.261059	1.57326	1.65143	1.87843	2.0317	2.21371	2.50065	2.67899
1	1	1	B Cells	Proliferating Tumour	Mast Cells	B Cells_Proliferating Tumour_Mast Cells	150	6271	2.47443	96	2.07577	0.232551	1.49448	1.7026	1.92434	2.0799	2.23846	2.4077	2.60037
1	1	1	B Cells	Stroma	Mast Cells	B Cells_Stroma_Mast Cells	352	6271	1.84204	4	2.09302	0.158678	1.70232	1.86034	1.99274	2.06124	2.20719	2.3429	2.46425
1	1	1	B Cells	Treg	Mast Cells	B Cells_Treg_Mast Cells	47	6271	3.0894	98	1.99078	0.421842	1.37161	1.41641	1.70788	1.92579	2.20049	2.90983	3.15391
1	1	1	B Cells	Tumour	Mast Cells	B Cells_Tumour_Mast Cells	1847	6271	1.57543	0	2.09613	0.0560435	1.97507	1.99728	2.06442	2.0988	2.1303	2.1775	2.25023
1	1	1	B Cells	B Cells	Monocytes	B Cells_B Cells_Monocytes	119	6271	2.15973	100	0.673695	0.085223	0.515223	0.560577	0.609161	0.671158	0.724649	0.828323	0.88617
1	1	1	B Cells	Blood Vessels	Monocytes	B Cells_Blood Vessels_Monocytes	203	6271	0.967032	100	0.667257	0.063302	0.521384	0.57392	0.627232	0.666706	0.708674	0.778475	0.815386
1	1	1	B Cells	CD4 Cells	Monocytes	B Cells_CD4 Cells_Monocytes	435	6271	1.00382	100	0.675443	0.0473808	0.571742	0.602472	0.64226	0.675186	0.706505	0.753618	0.777353
1	1	1	B Cells	CD44 Tumour	Monocytes	B Cells_CD44 Tumour_Monocytes	86	6271	0.410527	0	0.681532	0.127438	0.482711	0.518442	0.589772	0.661426	0.755094	0.901478	1.097
1	1	1	B Cells	CD8 Cells	Monocytes	B Cells_CD8 Cells_Monocytes	299	6271	0.798693	100	0.671075	0.0596063	0.561681	0.578729	0.627584	0.668125	0.707014	0.778997	0.793811
1	1	1	B Cells	Effector CD4	Monocytes	B Cells_Effector CD4_Monocytes	153	6271	0.739033	88	0.668433	0.0697052	0.524504	0.575308	0.620483	0.666452	0.712543	0.777789	0.862279
1	1	1	B Cells	Granulocytes	Monocytes	B Cells_Granulocytes_Monocytes	8	6271	0.444915	30	0.650283	0.354522	0.201349	0.275272	0.416967	0.566945	0.74544	1.24978	2.04234
1	1	1	B Cells	HLADR Tumour	Monocytes	B Cells_HLADR Tumour_Monocytes	707	6271	0.558098	0	0.671549	0.0337256	0.594463	0.618569	0.649933	0.670656	0.69349	0.728163	0.746618
1	1	1	B Cells	Lymphatics	Monocytes	B Cells_Lymphatics_Monocytes	131	6271	0.896577	100	0.676437	0.0820742	0.543251	0.555175	0.61498	0.66955	0.735118	0.807329	0.869559
1	1	1	B Cells	Lymphocytes	Monocytes	B Cells_Lymphocytes_Monocytes	173	6271	0.882066	99	0.66085	0.0763029	0.544279	0.558205	0.604159	0.651954	0.70864	0.796445	0.844801
1	1	1	B Cells	Macrophages	Monocytes	B Cells_Macrophages_Monocytes	264	6271	0.627751	26	0.674749	0.0619282	0.54781	0.579665	0.626886	0.680476	0.719615	0.776154	0.825843
1	1	1	B Cells	Mast Cells	Monocytes	B Cells_Mast Cells_Monocytes	56	6271	0.804989	90	0.66325	0.126793	0.451591	0.489918	0.566101	0.656157	0.742882	0.859704	1.0168
1	1	1	B Cells	Monocytes	Monocytes	B Cells_Monocytes_Monocytes	479	6271	0.393511	0	0.676326	0.0419851	0.583958	0.610572	0.64397	0.673249	0.705562	0.746456	0.775693
1	1	1	B Cells	Proliferating Lymphocytes	Monocytes	B Cells_Proliferating Lymphocytes_Monocytes	89	6271	0.738382	81	0.649388	0.108666	0.412942	0.480225	0.579398	0.635986	0.709288	0.821268	0.930687
1	1	1	B Cells	Proliferating Tumour	Monocytes	B Cells_Proliferating Tumour_Monocytes	150	6271	0.585827	7	0.669718	0.0640503	0.559492	0.585327	0.624611	0.665147	0.708033	0.780177	0.834894
1	1	1	B Cells	Stroma	Monocytes	B Cells_Stroma_Monocytes	352	6271	0.776449	97	0.674667	0.0510313	0.539904	0.595639	0.649633	0.672652	0.706013	0.762837	0.78837
1	1	1	B Cells	Treg	Monocytes	B Cells_Treg_Monocytes	47	6271	0.812779	85	0.684175	0.13659	0.451264	0.490321	0.583691	0.675333	0.775724	0.932136	1.04885
1	1	1	B Cells	Tumour	Monocytes	B Cells_Tumour_Monocytes	1847	6271	0.475634	0	0.668778	0.0216743	0.615656	0.629513	0.656705	0.668132	0.680512	0.706931	0.71611
1	1	1	B Cells	B Cells	Proliferating Lymphocytes	B Cells_B Cells_Proliferating Lymphocytes	119	6271	4.26587	100	1.32677	0.151118	1.04439	1.07988	1.22185	1.33367	1.45067	1.54786	1.59653
1	1	1	B Cells	Blood Vessels	Proliferating Lymphocytes	B Cells_Blood Vessels_Proliferating Lymphocytes	203	6271	1.44951	83	1.31923	0.115033	1.11342	1.13528	1.2478	1.29612	1.39419	1.50766	1.57598
1	1	1	B Cells	CD4 Cells	Proliferating Lymphocytes	B Cells_CD4 Cells_Proliferating Lymphocytes	435	6271	1.60206	100	1.31501	0.0834928	1.15978	1.18424	1.25205	1.30783	1.37081	1.45708	1.49606
1	1	1	B Cells	CD44 Tumour	Proliferating Lymphocytes	B Cells_CD44 Tumour_Proliferating Lymphocytes	86	6271	1.41491	68	1.32957	0.180615	1.06072	1.07031	1.19334	1.30518	1.43738	1.67008	1.76814
1	1	1	B Cells	CD8 Cells	Proliferating Lymphocytes	B Cells_CD8 Cells_Proliferating Lymphocytes	299	6271	1.58498	99	1.31564	0.105758	1.10503	1.15667	1.25063	1.31817	1.38587	1.46416	1.56386
1	1	1	B Cells	Effector CD4	Proliferating Lymphocytes	B Cells_Effector CD4_Proliferating Lymphocytes	153	6271	1.3106	52	1.32186	0.140021	1.055	1.0965	1.22684	1.30085	1.4265	1.54612	1.58324
1	1	1	B Cells	Granulocytes	Proliferating Lymphocytes	B Cells_Granulocytes_Proliferating Lymphocytes	8	6271	1.22017	56	1.31193	0.691109	0.436679	0.616018	0.881444	1.10223	1.59095	2.75019	3.21162
1	1	1	B Cells	HLADR Tumour	Proliferating Lymphocytes	B Cells_HLADR Tumour_Proliferating Lymphocytes	707	6271	1.14435	1	1.30669	0.0688889	1.15616	1.19641	1.2638	1.30538	1.34672	1.41822	1.48031
1	1	1	B Cells	Lymphatics	Proliferating Lymphocytes	B Cells_Lymphatics_Proliferating Lymphocytes	131	6271	2.49948	100	1.30663	0.152167	1.03264	1.09712	1.18003	1.31105	1.39586	1.5744	1.64162
1	1	1	B Cells	Lymphocytes	Proliferating Lymphocytes	B Cells_Lymphocytes_Proliferating Lymphocytes	173	6271	1.88082	100	1.32005	0.125237	1.10416	1.16003	1.21351	1.29993	1.38397	1.54834	1.61627
1	1	1	B Cells	Macrophages	Proliferating Lymphocytes	B Cells_Macrophages_Proliferating Lymphocytes	264	6271	1.31769	55	1.31437	0.12681	1.1109	1.13139	1.21125	1.30365	1.38769	1.56973	1.60816
1	1	1	B Cells	Mast Cells	Proliferating Lymphocytes	B Cells_Mast Cells_Proliferating Lymphocytes	56	6271	1.63214	92	1.29074	0.235316	0.89893	0.98424	1.14597	1.24434	1.41239	1.66864	2.10344
1	1	1	B Cells	Monocytes	Proliferating Lymphocytes	B Cells_Monocytes_Proliferating Lymphocytes	479	6271	1.13997	2	1.3024	0.0763104	1.12332	1.18482	1.24617	1.30378	1.35887	1.41067	1.43704
1	1	1	B Cells	Proliferating Lymphocytes	Proliferating Lymphocytes	B Cells_Proliferating Lymphocytes_Proliferating Lymphocytes	89	6271	1.24738	48	1.29516	0.172088	0.973406	1.07011	1.1711	1.29295	1.40711	1.60384	1.70779
1	1	1	B Cells	Proliferating Tumour	Proliferating Lymphocytes	B Cells_Proliferating Tumour_Proliferating Lymphocytes	150	6271	0.921878	0	1.32409	0.147118	1.087	1.10024	1.23165	1.31025	1.41132	1.58632	1.66913
1	1	1	B Cells	Stroma	Proliferating Lymphocytes	B Cells_Stroma_Proliferating Lymphocytes	352	6271	1.42444	83	1.32902	0.0960501	1.14876	1.19215	1.26866	1.30595	1.38779	1.50434	1.57711
1	1	1	B Cells	Treg	Proliferating Lymphocytes	B Cells_Treg_Proliferating Lymphocytes	47	6271	1.58515	83	1.3223	0.249665	0.854483	0.940703	1.17495	1.29495	1.48251	1.72383	1.90577
1	1	1	B Cells	Tumour	Proliferating Lymphocytes	B Cells_Tumour_Proliferating Lymphocytes	1847	6271	0.963882	0	1.32147	0.0370972	1.23737	1.26834	1.29475	1.32002	1.34761	1.37623	1.41511
1	1	1	B Cells	B Cells	Proliferating Tumour	B Cells_B Cells_Proliferating Tumour	119	6271	5.33277	100	1.47713	0.188978	1.15602	1.2106	1.32395	1.46098	1.58994	1.76546	1.89924
1	1	1	B Cells	Blood Vessels	Proliferating Tumour	B Cells_Blood Vessels_Proliferating Tumour	203	6271	1.66055	86	1.4987	0.155176	1.17648	1.25345	1.38845	1.47752	1.60919	1.77487	1.85327
1	1	1	B Cells	CD4 Cells	Proliferating Tumour	B Cells_CD4 Cells_Proliferating Tumour	435	6271	1.93958	100	1.5069	0.096012	1.3394	1.36227	1.42951	1.50621	1.5684	1.66159	1.7309
1	1	1	B Cells	CD44 Tumour	Proliferating Tumour	B Cells_CD44 Tumour_Proliferating Tumour	86	6271	0.826754	0	1.47911	0.213799	1.0514	1.1154	1.34834	1.5076	1.62233	1.82485	1.91546
1	1	1	B Cells	CD8 Cells	Proliferating Tumour	B Cells_CD8 Cells_Proliferating Tumour	299	6271	1.71928	96	1.48995	0.117707	1.25508	1.31417	1.40888	1.4823	1.56043	1.69957	1.73191
1	1	1	B Cells	Effector CD4	Proliferating Tumour	B Cells_Effector CD4_Proliferating Tumour	153	6271	1.3409	32	1.44418	0.175712	1.13626	1.19624	1.29813	1.44436	1.55576	1.69006	1.86059
1	1	1	B Cells	Granulocytes	Proliferating Tumour	B Cells_Granulocytes_Proliferating Tumour	8	6271	0.910868	19	1.5488	0.785064	0.547565	0.691122	1.00518	1.32566	1.86263	3.00522	3.91351
1	1	1	B Cells	HLADR Tumour	Proliferating Tumour	B Cells_HLADR Tumour_Proliferating Tumour	707	6271	1.1698	0	1.48696	0.072729	1.32406	1.37746	1.43675	1.48537	1.52578	1.60468	1.63641
1	1	1	B Cells	Lymphatics	Proliferating Tumour	B Cells_Lymphatics_Proliferating Tumour	131	6271	2.30539	100	1.50582	0.165677	1.20368	1.27871	1.38747	1.47989	1.6094	1.75229	1.94729
1	1	1	B Cells	Lymphocytes	Proliferating Tumour	B Cells_Lymphocytes_Proliferating Tumour	173	6271	2.18164	100	1.4993	0.159947	1.14901	1.22235	1.38424	1.51123	1.61077	1.72394	1.86027
1	1	1	B Cells	Macrophages	Proliferating Tumour	B Cells_Macrophages_Proliferating Tumour	264	6271	1.7293	97	1.46873	0.115078	1.2219	1.28253	1.41418	1.46042	1.51573	1.66656	1.74864
1	1	1	B Cells	Mast Cells	Proliferating Tumour	B Cells_Mast Cells_Proliferating Tumour	56	6271	1.93192	95	1.44565	0.27655	0.946241	1.03398	1.2709	1.43872	1.57776	1.86579	2.21265
1	1	1	B Cells	Monocytes	Proliferating Tumour	B Cells_Monocytes_Proliferating Tumour	479	6271	1.09382	0	1.48006	0.0878397	1.2948	1.33961	1.42358	1.473	1.54659	1.61419	1.67037
1	1	1	B Cells	Proliferating Lymphocytes	Proliferating Tumour	B Cells_Proliferating Lymphocytes_Proliferating Tumour	89	6271	1.3673	31	1.48397	0.215781	1.10228	1.15482	1.31561	1.47102	1.64676	1.80172	1.93401
1	1	1	B Cells	Proliferating Tumour	Proliferating Tumour	B Cells_Proliferating Tumour_Proliferating Tumour	150	6271	0.489471	0	1.49278	0.171653	1.11125	1.20388	1.40077	1.50317	1.57861	1.72565	2.0429
1	1	1	B Cells	Stroma	Proliferating Tumour	B Cells_Stroma_Proliferating Tumour	352	6271	1.62043	83	1.50123	0.125482	1.28429	1.31438	1.41521	1.48228	1.58528	1.73678	1.80378
1	1	1	B Cells	Treg	Proliferating Tumour	B Cells_Treg_Proliferating Tumour	47	6271	1.71584	78	1.51185	0.280902	1.02064	1.13571	1.31001	1.46721	1.67278	1.98182	2.36087
1	1	1	B Cells	Tumour	Proliferating Tumour	B Cells_Tumour_Proliferating Tumour	1847	6271	1.22035	0	1.49678	0.0389455	1.42569	1.43774	1.46783	1.49395	1.52064	1.56424	1.60059
1	1	1	B Cells	B Cells	Stroma	B Cells_B Cells_Stroma	119	6271	2.65703	100	0.777834	0.0883142	0.611752	0.654763	0.717497	0.77381	0.831224	0.939773	0.977119
1	1	1	B Cells	Blood Vessels	Stroma	B Cells_Blood Vessels_Stroma	203	6271	0.674567	8	0.77138	0.0679654	0.634909	0.666964	0.723478	0.770417	0.818424	0.876222	0.930215
1	1	1	B Cells	CD4 Cells	Stroma	B Cells_CD4 Cells_Stroma	435	6271	0.815869	84	0.772421	0.0428675	0.664437	0.703911	0.744861	0.772927	0.802853	0.840608	0.870652
1	1	1	B Cells	CD44 Tumour	Stroma	B Cells_CD44 Tumour_Stroma	86	6271	0.883704	79	0.788456	0.11185	0.591386	0.632297	0.704045	0.771992	0.873896	0.992909	1.02798
1	1	1	B Cells	CD8 Cells	Stroma	B Cells_CD8 Cells_Stroma	299	6271	0.988329	100	0.764875	0.0543646	0.657149	0.67124	0.728334	0.771388	0.809156	0.838631	0.85955
1	1	1	B Cells	Effector CD4	Stroma	B Cells_Effector CD4_Stroma	153	6271	0.839581	78	0.778715	0.0809469	0.608336	0.666837	0.712432	0.775335	0.835046	0.928334	0.978547
1	1	1	B Cells	Granulocytes	Stroma	B Cells_Granulocytes_Stroma	8	6271	0.642112	50	0.693673	0.289819	0.241805	0.348912	0.486387	0.64002	0.823217	1.22796	1.47572
1	1	1	B Cells	HLADR Tumour	Stroma	B Cells_HLADR Tumour_Stroma	707	6271	0.738526	14	0.777678	0.0346404	0.697606	0.726953	0.753876	0.775788	0.799344	0.828364	0.872697
1	1	1	B Cells	Lymphatics	Stroma	B Cells_Lymphatics_Stroma	131	6271	1.33319	100	0.777931	0.0695759	0.638506	0.669432	0.733174	0.774815	0.819969	0.904947	0.915613
1	1	1	B Cells	Lymphocytes	Stroma	B Cells_Lymphocytes_Stroma	173	6271	0.839691	84	0.770471	0.0740026	0.600798	0.651958	0.718389	0.774445	0.818978	0.894281	0.92826
1	1	1	B Cells	Macrophages	Stroma	B Cells_Macrophages_Stroma	264	6271	0.743328	29	0.774882	0.0674229	0.6391	0.665519	0.732619	0.779445	0.821742	0.875434	0.929652
1	1	1	B Cells	Mast Cells	Stroma	B Cells_Mast Cells_Stroma	56	6271	0.759383	44	0.781023	0.12056	0.547939	0.591921	0.683543	0.783036	0.870401	0.942841	1.10462
1	1	1	B Cells	Monocytes	Stroma	B Cells_Monocytes_Stroma	479	6271	0.770924	49	0.773292	0.0421964	0.681018	0.706524	0.745684	0.771733	0.799189	0.841042	0.875708
1	1	1	B Cells	Proliferating Lymphocytes	Stroma	B Cells_Proliferating Lymphocytes_Stroma	89	6271	0.838163	76	0.765949	0.100173	0.589742	0.601602	0.701695	0.752315	0.833546	0.945831	1.02075
1	1	1	B Cells	Proliferating Tumour	Stroma	B Cells_Proliferating Tumour_Stroma	150	6271	0.810711	66	0.776007	0.0810421	0.627167	0.669553	0.722973	0.760194	0.820175	0.917937	0.979256
1	1	1	B Cells	Stroma	Stroma	B Cells_Stroma_Stroma	352	6271	0.547277	0	0.775402	0.046802	0.665831	0.705206	0.74186	0.773214	0.815501	0.841854	0.86804
1	1	1	B Cells	Treg	Stroma	B Cells_Treg_Stroma	47	6271	0.921885	87	0.773639	0.139138	0.515304	0.581983	0.681304	0.761453	0.838831	1.00997	1.10589
1	1	1	B Cells	Tumour	Stroma	B Cells_Tumour_Stroma	1847	6271	0.671109	0	0.771669	0.0199982	0.720785	0.741175	0.758269	0.770754	0.786714	0.801918	0.813541
1	1	1	B Cells	B Cells	Treg	B Cells_B Cells_Treg	119	6271	4.77213	100	1.99423	0.265878	1.55369	1.67392	1.79436	1.95965	2.12527	2.56059	2.71109
1	1	1	B Cells	Blood Vessels	Treg	B Cells_Blood Vessels_Treg	203	6271	2.24799	94	2.00483	0.185201	1.64786	1.71939	1.85083	1.99795	2.13686	2.26474	2.54716
1	1	1	B Cells	CD4 Cells	Treg	B Cells_CD4 Cells_Treg	435	6271	2.3426	99	2.01136	0.125602	1.72551	1.8121	1.91969	2.0284	2.09642	2.18786	2.32169
1	1	1	B Cells	CD44 Tumour	Treg	B Cells_CD44 Tumour_Treg	86	6271	2.09069	59	2.01499	0.282353	1.42404	1.53778	1.79364	2.01456	2.20391	2.4855	2.57064
1	1	1	B Cells	CD8 Cells	Treg	B Cells_CD8 Cells_Treg	299	6271	2.30697	100	1.98662	0.14424	1.71396	1.7744	1.89345	1.97444	2.07252	2.2675	2.30282
1	1	1	B Cells	Effector CD4	Treg	B Cells_Effector CD4_Treg	153	6271	2.27797	92	1.9807	0.19801	1.59622	1.63501	1.84169	1.98323	2.12812	2.30882	2.37407
1	1	1	B Cells	Granulocytes	Treg	B Cells_Granulocytes_Treg	8	6271	1.16552	15	1.96145	0.820834	0.755781	0.867851	1.39694	1.80197	2.41461	3.27169	4.54963
1	1	1	B Cells	HLADR Tumour	Treg	B Cells_HLADR Tumour_Treg	707	6271	1.89528	15	1.98361	0.0906986	1.78082	1.83507	1.92278	1.99335	2.04735	2.12359	2.16612
1	1	1	B Cells	Lymphatics	Treg	B Cells_Lymphatics_Treg	131	6271	2.60991	99	2.02367	0.246537	1.52641	1.65606	1.84232	2.01407	2.20963	2.44774	2.60859
1	1	1	B Cells	Lymphocytes	Treg	B Cells_Lymphocytes_Treg	173	6271	2.16265	79	1.99476	0.206371	1.55463	1.70275	1.84005	1.97006	2.13176	2.39654	2.51345
1	1	1	B Cells	Macrophages	Treg	B Cells_Macrophages_Treg	264	6271	2.38743	99	1.99572	0.161134	1.64113	1.73917	1.89387	1.98688	2.10058	2.28269	2.37912
1	1	1	B Cells	Mast Cells	Treg	B Cells_Mast Cells_Treg	56	6271	2.13861	63	2.04892	0.344065	1.47365	1.56596	1.78694	2.01063	2.25644	2.62996	3.00076
1	1	1	B Cells	Monocytes	Treg	B Cells_Monocytes_Treg	479	6271	1.45974	0	2.00807	0.115408	1.77023	1.84731	1.93466	1.99046	2.08804	2.18082	2.27529
1	1	1	B Cells	Proliferating Lymphocytes	Treg	B Cells_Proliferating Lymphocytes_Treg	89	6271	1.88357	35	1.99068	0.267109	1.47884	1.56076	1.8004	1.97013	2.14886	2.44096	2.7048
1	1	1	B Cells	Proliferating Tumour	Treg	B Cells_Proliferating Tumour_Treg	150	6271	1.72524	7	2.02044	0.194874	1.57797	1.71279	1.89621	2.0161	2.16329	2.30636	2.5075
1	1	1	B Cells	Stroma	Treg	B Cells_Stroma_Treg	352	6271	1.9471	40	1.98583	0.124773	1.71618	1.79754	1.90142	1.99137	2.06547	2.18501	2.25751
1	1	1	B Cells	Treg	Treg	B Cells_Treg_Treg	47	6271	1.84174	38	1.95679	0.367355	1.29805	1.37907	1.65749	1.97236	2.18703	2.56558	2.75953
1	1	1	B Cells	Tumour	Treg	B Cells_Tumour_Treg	1847	6271	1.78524	0	1.99601	0.0508297	1.89087	1.90418	1.96337	1.99899	2.03395	2.06603	2.12656
1	1	1	B Cells	B Cells	Tumour	B Cells_B Cells_Tumour	119	6271	2.18704	100	0.430208	0.0675142	0.30719	0.33156	0.385341	0.427879	0.477421	0.547944	0.580654
1	1	1	B Cells	Blood Vessels	Tumour	B Cells_Blood Vessels_Tumour	203	6271	0.67134	100	0.435217	0.0608892	0.339295	0.349081	0.388284	0.429141	0.468131	0.542114	0.583082
1	1	1	B Cells	CD4 Cells	Tumour	B Cells_CD4 Cells_Tumour	435	6271	0.754311	100	0.430057	0.0379979	0.332638	0.375222	0.400892	0.427497	0.457341	0.488948	0.511833
1	1	1	B Cells	CD44 Tumour	Tumour	B Cells_CD44 Tumour_Tumour	86	6271	0.210357	0	0.419147	0.0754877	0.294388	0.312948	0.361578	0.412596	0.470636	0.564795	0.598414
1	1	1	B Cells	CD8 Cells	Tumour	B Cells_CD8 Cells_Tumour	299	6271	0.706404	100	0.434452	0.0473496	0.352589	0.365124	0.400011	0.423015	0.474879	0.516868	0.538865
1	1	1	B Cells	Effector CD4	Tumour	B Cells_Effector CD4_Tumour	153	6271	0.377277	20	0.422572	0.053326	0.315471	0.325546	0.389067	0.424737	0.454377	0.505414	0.537769
1	1	1	B Cells	Granulocytes	Tumour	B Cells_Granulocytes_Tumour	8	6271	0.31211	38	0.478005	0.319302	0.140853	0.157712	0.235087	0.36957	0.63012	1.13075	1.4488
1	1	1	B Cells	HLADR Tumour	Tumour	B Cells_HLADR Tumour_Tumour	707	6271	0.312368	0	0.432958	0.0262341	0.390962	0.396179	0.415364	0.431167	0.44682	0.483426	0.506393
1	1	1	B Cells	Lymphatics	Tumour	B Cells_Lymphatics_Tumour	131	6271	0.744921	100	0.421662	0.0621601	0.319241	0.329299	0.376129	0.414101	0.464655	0.524038	0.568569
1	1	1	B Cells	Lymphocytes	Tumour	B Cells_Lymphocytes_Tumour	173	6271	0.749798	100	0.434831	0.0517939	0.311425	0.35326	0.405332	0.433502	0.469267	0.51283	0.552135
1	1	1	B Cells	Macrophages	Tumour	B Cells_Macrophages_Tumour	264	6271	0.395727	19	0.436529	0.0498079	0.344921	0.370241	0.406725	0.434215	0.457619	0.522655	0.593287
1	1	1	B Cells	Mast Cells	Tumour	B Cells_Mast Cells_Tumour	56	6271	0.539245	90	0.423326	0.0952866	0.237962	0.29602	0.352412	0.405149	0.506444	0.588547	0.631607
1	1	1	B Cells	Monocytes	Tumour	B Cells_Monocytes_Tumour	479	6271	0.286749	0	0.430828	0.0336412	0.366499	0.380427	0.405829	0.430129	0.451269	0.489277	0.500456
1	1	1	B Cells	Proliferating Lymphocytes	Tumour	B Cells_Proliferating Lymphocytes_Tumour	89	6271	0.444251	68	0.414184	0.0616212	0.288684	0.324611	0.370053	0.413384	0.457383	0.511385	0.554348
1	1	1	B Cells	Proliferating Tumour	Tumour	B Cells_Proliferating Tumour_Tumour	150	6271	0.276746	0	0.421281	0.0592831	0.294649	0.341112	0.383552	0.418526	0.458769	0.524722	0.565769
1	1	1	B Cells	Stroma	Tumour	B Cells_Stroma_Tumour	352	6271	0.498837	98	0.431905	0.0360261	0.356824	0.371374	0.410271	0.430905	0.454258	0.47797	0.554848
1	1	1	B Cells	Treg	Tumour	B Cells_Treg_Tumour	47	6271	0.747129	99	0.444964	0.119887	0.269035	0.278931	0.360323	0.41804	0.530094	0.651993	0.709612
1	1	1	B Cells	Tumour	Tumour	B Cells_Tumour_Tumour	1847	6271	0.188238	0	0.427663	0.0151881	0.389503	0.40288	0.418271	0.428707	0.437347	0.452694	0.457688
1	1	1	Blood Vessels	B Cells	B Cells	Blood Vessels_B Cells_B Cells	119	6271	1.0823	0	2.36956	0.234674	1.8712	1.93919	2.20086	2.40374	2.52743	2.75378	2.83447
1	1	1	Blood Vessels	Blood Vessels	B Cells	Blood Vessels_Blood Vessels_B Cells	203	6271	6.2787	100	2.38538	0.194811	2.0586	2.11972	2.23764	2.36425	2.51459	2.74056	2.81511
1	1	1	Blood Vessels	CD4 Cells	B Cells	Blood Vessels_CD4 Cells_B Cells	435	6271	2.35952	53	2.344	0.127558	2.04334	2.10993	2.27396	2.33713	2.4297	2.54535	2.61317
1	1	1	Blood Vessels	CD44 Tumour	B Cells	Blood Vessels_CD44 Tumour_B Cells	86	6271	2.33292	49	2.37422	0.288188	1.82996	1.99438	2.15523	2.34969	2.5226	2.87339	3.1759
1	1	1	Blood Vessels	CD8 Cells	B Cells	Blood Vessels_CD8 Cells_B Cells	299	6271	1.99818	0	2.35529	0.143555	2.07908	2.16055	2.25411	2.33995	2.43534	2.58902	2.7382
1	1	1	Blood Vessels	Effector CD4	B Cells	Blood Vessels_Effector CD4_B Cells	153	6271	2.14236	18	2.35534	0.212559	1.95923	2.054	2.19373	2.34517	2.50081	2.71829	2.84472
1	1	1	Blood Vessels	Granulocytes	B Cells	Blood Vessels_Granulocytes_B Cells	8	6271	2.30032	54	2.38634	0.912333	0.981975	1.21437	1.74861	2.25554	2.81299	3.86299	5.01751
1	1	1	Blood Vessels	HLADR Tumour	B Cells	Blood Vessels_HLADR Tumour_B Cells	707	6271	1.92434	0	2.37333	0.0967642	2.16996	2.23951	2.31851	2.36957	2.42941	2.53958	2.63148
1	1	1	Blood Vessels	Lymphatics	B Cells	Blood Vessels_Lymphatics_B Cells	131	6271	1.63785	0	2.3643	0.190944	2.03775	2.05033	2.23318	2.35083	2.46725	2.73783	2.84045
1	1	1	Blood Vessels	Lymphocytes	B Cells	Blood Vessels_Lymphocytes_B Cells	173	6271	2.68411	93	2.39672	0.203592	2.00186	2.13121	2.24103	2.3733	2.5287	2.76737	2.9018
1	1	1	Blood Vessels	Macrophages	B Cells	Blood Vessels_Macrophages_B Cells	264	6271	2.59614	90	2.37432	0.141515	2.05621	2.15009	2.27455	2.36822	2.46999	2.63364	2.67268
1	1	1	Blood Vessels	Mast Cells	B Cells	Blood Vessels_Mast Cells_B Cells	56	6271	2.31548	44	2.35	0.306538	1.71504	1.87848	2.17803	2.34862	2.4624	2.84118	3.21687
1	1	1	Blood Vessels	Monocytes	B Cells	Blood Vessels_Monocytes_B Cells	479	6271	2.20971	4	2.35712	0.0933482	2.1596	2.22032	2.29848	2.34838	2.41292	2.51903	2.56107
1	1	1	Blood Vessels	Proliferating Lymphocytes	B Cells	Blood Vessels_Proliferating Lymphocytes_B Cells	89	6271	1.93068	3	2.37661	0.242845	1.91397	1.98261	2.2449	2.35548	2.55992	2.74709	3.03576
1	1	1	Blood Vessels	Proliferating Tumour	B Cells	Blood Vessels_Proliferating Tumour_B Cells	150	6271	1.97057	4	2.3186	0.213836	1.86364	1.99599	2.15761	2.33361	2.47994	2.62119	2.81328
1	1	1	Blood Vessels	Stroma	B Cells	Blood Vessels_Stroma_B Cells	352	6271	3.15039	100	2.34897	0.147571	2.06775	2.13128	2.26047	2.33269	2.41413	2.63687	2.69573
1	1	1	Blood Vessels	Treg	B Cells	Blood Vessels_Treg_B Cells	47	6271	2.03147	25	2.34923	0.380659	1.68823	1.75848	2.04718	2.37524	2.61479	2.97981	3.16542
1	1	1	Blood Vessels	Tumour	B Cells	Blood Vessels_Tumour_B Cells	1847	6271	2.04867	0	2.36872	0.0513974	2.2604	2.29317	2.33223	2.36948	2.39784	2.45264	2.50407
1	1	1	Blood Vessels	B Cells	CD4 Cells	Blood Vessels_B Cells_CD4 Cells	119	6271	0.813189	16	0.902327	0.0944566	0.710653	0.755537	0.843672	0.895682	0.963474	1.06886	1.10714
1	1	1	Blood Vessels	Blood Vessels	CD4 Cells	Blood Vessels_Blood Vessels_CD4 Cells	203	6271	2.50444	100	0.885127	0.0607653	0.769372	0.795323	0.842674	0.881974	0.927154	0.985864	1.01894
1	1	1	Blood Vessels	CD4 Cells	CD4 Cells	Blood Vessels_CD4 Cells_CD4 Cells	435	6271	0.729459	0	0.881958	0.0477802	0.783964	0.802749	0.852619	0.879113	0.913479	0.962926	0.998759
1	1	1	Blood Vessels	CD44 Tumour	CD4 Cells	Blood Vessels_CD44 Tumour_CD4 Cells	86	6271	0.830734	39	0.869658	0.112477	0.627303	0.708179	0.797098	0.879305	0.946401	1.02339	1.09245
1	1	1	Blood Vessels	CD8 Cells	CD4 Cells	Blood Vessels_CD8 Cells_CD4 Cells	299	6271	0.840381	17	0.891614	0.0570033	0.773545	0.817905	0.847563	0.886803	0.928195	0.994716	1.00807
1	1	1	Blood Vessels	Effector CD4	CD4 Cells	Blood Vessels_Effector CD4_CD4 Cells	153	6271	0.868312	43	0.891482	0.0744933	0.76882	0.785412	0.841233	0.878398	0.940238	1.01449	1.11008
1	1	1	Blood Vessels	Granulocytes	CD4 Cells	Blood Vessels_Granulocytes_CD4 Cells	8	6271	1.00479	71	0.882973	0.343258	0.327253	0.429417	0.625286	0.828719	1.06313	1.5984	1.77271
1	1	1	Blood Vessels	HLADR Tumour	CD4 Cells	Blood Vessels_HLADR Tumour_CD4 Cells	707	6271	0.873814	26	0.897596	0.0340607	0.825131	0.844255	0.873065	0.896772	0.921632	0.948482	0.960546
1	1	1	Blood Vessels	Lymphatics	CD4 Cells	Blood Vessels_Lymphatics_CD4 Cells	131	6271	0.603223	0	0.883455	0.0808692	0.69513	0.763146	0.82801	0.878117	0.93505	1.00618	1.03693
1	1	1	Blood Vessels	Lymphocytes	CD4 Cells	Blood Vessels_Lymphocytes_CD4 Cells	173	6271	0.772299	3	0.897192	0.0705684	0.763731	0.780361	0.850701	0.89766	0.936762	1.02491	1.04926
1	1	1	Blood Vessels	Macrophages	CD4 Cells	Blood Vessels_Macrophages_CD4 Cells	264	6271	0.730066	0	0.887927	0.0610183	0.762705	0.7968	0.841523	0.891357	0.929756	0.988209	1.00536
1	1	1	Blood Vessels	Mast Cells	CD4 Cells	Blood Vessels_Mast Cells_CD4 Cells	56	6271	0.581598	0	0.887004	0.127873	0.647504	0.685216	0.801474	0.883754	0.965961	1.11707	1.17757
1	1	1	Blood Vessels	Monocytes	CD4 Cells	Blood Vessels_Monocytes_CD4 Cells	479	6271	0.838392	17	0.884028	0.0438369	0.798085	0.818884	0.857974	0.881041	0.908477	0.953085	1.00603
1	1	1	Blood Vessels	Proliferating Lymphocytes	CD4 Cells	Blood Vessels_Proliferating Lymphocytes_CD4 Cells	89	6271	0.768933	12	0.879991	0.101001	0.700201	0.734233	0.803494	0.86996	0.946613	1.04362	1.16333
1	1	1	Blood Vessels	Proliferating Tumour	CD4 Cells	Blood Vessels_Proliferating Tumour_CD4 Cells	150	6271	0.926517	75	0.8766	0.0735949	0.723868	0.753251	0.824098	0.877588	0.925821	0.987281	1.04589
1	1	1	Blood Vessels	Stroma	CD4 Cells	Blood Vessels_Stroma_CD4 Cells	352	6271	0.898875	71	0.885987	0.0531964	0.787207	0.812477	0.85346	0.879863	0.911616	0.979348	1.00872
1	1	1	Blood Vessels	Treg	CD4 Cells	Blood Vessels_Treg_CD4 Cells	47	6271	0.672937	5	0.881963	0.138428	0.625109	0.673143	0.789305	0.857994	0.96956	1.11679	1.19371
1	1	1	Blood Vessels	Tumour	CD4 Cells	Blood Vessels_Tumour_CD4 Cells	1847	6271	0.848914	3	0.885283	0.0184934	0.844667	0.852573	0.873526	0.883826	0.896885	0.919281	0.925395
1	1	1	Blood Vessels	B Cells	CD44 Tumour	Blood Vessels_B Cells_CD44 Tumour	119	6271	3.47682	99	2.59597	0.274074	2.03255	2.20141	2.40062	2.56608	2.78011	3.09389	3.23384
1	1	1	Blood Vessels	Blood Vessels	CD44 Tumour	Blood Vessels_Blood Vessels_CD44 Tumour	203	6271	7.64443	100	2.57875	0.20378	2.17535	2.22176	2.45935	2.56153	2.71359	2.90151	2.99263
1	1	1	Blood Vessels	CD4 Cells	CD44 Tumour	Blood Vessels_CD4 Cells_CD44 Tumour	435	6271	3.16576	100	2.57504	0.159193	2.25064	2.34302	2.47518	2.56003	2.68268	2.82309	2.98552
1	1	1	Blood Vessels	CD44 Tumour	CD44 Tumour	Blood Vessels_CD44 Tumour_CD44 Tumour	86	6271	0.899886	0	2.60438	0.337765	1.99832	2.0732	2.37641	2.57778	2.79875	3.17265	3.62944
1	1	1	Blood Vessels	CD8 Cells	CD44 Tumour	Blood Vessels_CD8 Cells_CD44 Tumour	299	6271	2.72192	76	2.61417	0.170677	2.24747	2.38259	2.48373	2.60524	2.71823	2.85794	3.1081
1	1	1	Blood Vessels	Effector CD4	CD44 Tumour	Blood Vessels_Effector CD4_CD44 Tumour	153	6271	2.01794	2	2.62697	0.265972	1.998	2.18352	2.47055	2.61785	2.74686	3.08584	3.26553
1	1	1	Blood Vessels	Granulocytes	CD44 Tumour	Blood Vessels_Granulocytes_CD44 Tumour	8	6271	2.94964	76	2.46769	0.979291	0.845321	1.31216	1.79488	2.27258	2.92129	4.14333	5.30678
1	1	1	Blood Vessels	HLADR Tumour	CD44 Tumour	Blood Vessels_HLADR Tumour_CD44 Tumour	707	6271	2.23688	0	2.60177	0.108851	2.38404	2.45077	2.5388	2.58858	2.6633	2.80349	2.84164
1	1	1	Blood Vessels	Lymphatics	CD44 Tumour	Blood Vessels_Lymphatics_CD44 Tumour	131	6271	1.08857	0	2.58229	0.273532	2.05415	2.20079	2.39608	2.57008	2.74268	3.04071	3.21171
1	1	1	Blood Vessels	Lymphocytes	CD44 Tumour	Blood Vessels_Lymphocytes_CD44 Tumour	173	6271	3.26263	100	2.59673	0.233959	2.07391	2.23028	2.42711	2.57542	2.77276	2.96536	3.12143
1	1	1	Blood Vessels	Macrophages	CD44 Tumour	Blood Vessels_Macrophages_CD44 Tumour	264	6271	2.90067	94	2.59338	0.183537	2.18644	2.2846	2.47639	2.60882	2.6863	2.90192	3.00167
1	1	1	Blood Vessels	Mast Cells	CD44 Tumour	Blood Vessels_Mast Cells_CD44 Tumour	56	6271	2.25254	18	2.60108	0.391931	1.82528	2.09423	2.32441	2.60346	2.78118	3.38671	3.65616
1	1	1	Blood Vessels	Monocytes	CD44 Tumour	Blood Vessels_Monocytes_CD44 Tumour	479	6271	1.87779	0	2.5934	0.143496	2.26752	2.3318	2.52036	2.58432	2.67764	2.8418	2.89632
1	1	1	Blood Vessels	Proliferating Lymphocytes	CD44 Tumour	Blood Vessels_Proliferating Lymphocytes_CD44 Tumour	89	6271	2.2548	10	2.58961	0.298638	2.02727	2.15525	2.37617	2.56284	2.78254	3.0822	3.36679
1	1	1	Blood Vessels	Proliferating Tumour	CD44 Tumour	Blood Vessels_Proliferating Tumour_CD44 Tumour	150	6271	2.15939	3	2.55662	0.222692	2.07714	2.23597	2.3935	2.54317	2.72364	2.87309	2.9674
1	1	1	Blood Vessels	Stroma	CD44 Tumour	Blood Vessels_Stroma_CD44 Tumour	352	6271	3.58237	100	2.59159	0.152872	2.25073	2.33284	2.49139	2.60202	2.69236	2.83224	2.92865
1	1	1	Blood Vessels	Treg	CD44 Tumour	Blood Vessels_Treg_CD44 Tumour	47	6271	2.75005	65	2.58699	0.471555	1.62005	1.9064	2.29209	2.5635	2.92221	3.32722	3.90506
1	1	1	Blood Vessels	Tumour	CD44 Tumour	Blood Vessels_Tumour_CD44 Tumour	1847	6271	1.926	0	2.58858	0.0676214	2.42665	2.46809	2.54862	2.5921	2.62868	2.70055	2.71643
1	1	1	Blood Vessels	B Cells	CD8 Cells	Blood Vessels_B Cells_CD8 Cells	119	6271	0.931066	13	1.06435	0.114532	0.851193	0.890853	0.984877	1.05527	1.14877	1.25495	1.32293
1	1	1	Blood Vessels	Blood Vessels	CD8 Cells	Blood Vessels_Blood Vessels_CD8 Cells	203	6271	3.20246	100	1.04636	0.0976531	0.875309	0.899398	0.970096	1.04826	1.09687	1.22164	1.25079
1	1	1	Blood Vessels	CD4 Cells	CD8 Cells	Blood Vessels_CD4 Cells_CD8 Cells	435	6271	1.07015	61	1.05513	0.0580285	0.937897	0.952472	1.0148	1.05062	1.09704	1.14852	1.16657
1	1	1	Blood Vessels	CD44 Tumour	CD8 Cells	Blood Vessels_CD44 Tumour_CD8 Cells	86	6271	0.915717	15	1.06395	0.145177	0.816768	0.866383	0.962455	1.04849	1.15091	1.34466	1.39904
1	1	1	Blood Vessels	CD8 Cells	CD8 Cells	Blood Vessels_CD8 Cells_CD8 Cells	299	6271	0.70128	0	1.06383	0.0751018	0.904064	0.937754	1.01343	1.06731	1.11318	1.18836	1.23726
1	1	1	Blood Vessels	Effector CD4	CD8 Cells	Blood Vessels_Effector CD4_CD8 Cells	153	6271	0.924779	8	1.05284	0.0789034	0.866318	0.910293	1.01058	1.05349	1.0987	1.16971	1.21657
1	1	1	Blood Vessels	Granulocytes	CD8 Cells	Blood Vessels_Granulocytes_CD8 Cells	8	6271	0.846326	48	1.03527	0.454665	0.406889	0.566315	0.682312	0.871798	1.33627	1.88568	2.24492
1	1	1	Blood Vessels	HLADR Tumour	CD8 Cells	Blood Vessels_HLADR Tumour_CD8 Cells	707	6271	0.889604	0	1.05889	0.0464454	0.96837	0.98352	1.02982	1.05923	1.08587	1.14939	1.16362
1	1	1	Blood Vessels	Lymphatics	CD8 Cells	Blood Vessels_Lymphatics_CD8 Cells	131	6271	0.776297	0	1.03984	0.122341	0.833432	0.880325	0.945114	1.0182	1.13721	1.22817	1.33883
1	1	1	Blood Vessels	Lymphocytes	CD8 Cells	Blood Vessels_Lymphocytes_CD8 Cells	173	6271	1.16498	90	1.04794	0.0898583	0.848769	0.909865	0.980815	1.05425	1.10852	1.19834	1.26316
1	1	1	Blood Vessels	Macrophages	CD8 Cells	Blood Vessels_Macrophages_CD8 Cells	264	6271	1.14754	89	1.0517	0.0775316	0.899364	0.943078	0.994009	1.04286	1.10877	1.17322	1.25703
1	1	1	Blood Vessels	Mast Cells	CD8 Cells	Blood Vessels_Mast Cells_CD8 Cells	56	6271	0.990428	39	1.05465	0.151807	0.740706	0.835934	0.936286	1.03385	1.16079	1.32319	1.40181
1	1	1	Blood Vessels	Monocytes	CD8 Cells	Blood Vessels_Monocytes_CD8 Cells	479	6271	0.830931	0	1.05601	0.0535431	0.943897	0.974552	1.01994	1.05104	1.09894	1.14167	1.1627
1	1	1	Blood Vessels	Proliferating Lymphocytes	CD8 Cells	Blood Vessels_Proliferating Lymphocytes_CD8 Cells	89	6271	0.832564	4	1.05636	0.124811	0.811891	0.87059	0.969809	1.04736	1.13978	1.25534	1.35679
1	1	1	Blood Vessels	Proliferating Tumour	CD8 Cells	Blood Vessels_Proliferating Tumour_CD8 Cells	150	6271	0.831716	0	1.05615	0.0907386	0.900964	0.941256	0.986874	1.04074	1.11824	1.21787	1.27238
1	1	1	Blood Vessels	Stroma	CD8 Cells	Blood Vessels_Stroma_CD8 Cells	352	6271	1.42398	100	1.04834	0.0656178	0.903369	0.939201	1.00525	1.05381	1.09904	1.14389	1.16495
1	1	1	Blood Vessels	Treg	CD8 Cells	Blood Vessels_Treg_CD8 Cells	47	6271	0.860038	10	1.07764	0.204056	0.721165	0.765207	0.967791	1.04068	1.18496	1.39143	1.80751
1	1	1	Blood Vessels	Tumour	CD8 Cells	Blood Vessels_Tumour_CD8 Cells	1847	6271	0.879622	0	1.05033	0.0251237	0.98741	1.0145	1.03431	1.04696	1.06648	1.09032	1.10279
1	1	1	Blood Vessels	B Cells	Effector CD4	Blood Vessels_B Cells_Effector CD4	119	6271	1.62927	69	1.54305	0.1792	1.1874	1.27496	1.41903	1.52178	1.66892	1.86885	1.98442
1	1	1	Blood Vessels	Blood Vessels	Effector CD4	Blood Vessels_Blood Vessels_Effector CD4	203	6271	4.85405	100	1.55342	0.126539	1.27044	1.35127	1.47717	1.55348	1.61363	1.76559	1.83244
1	1	1	Blood Vessels	CD4 Cells	Effector CD4	Blood Vessels_CD4 Cells_Effector CD4	435	6271	1.6717	94	1.53214	0.0865697	1.33955	1.39172	1.48357	1.53152	1.58817	1.68048	1.72153
1	1	1	Blood Vessels	CD44 Tumour	Effector CD4	Blood Vessels_CD44 Tumour_Effector CD4	86	6271	1.15505	2	1.52049	0.185584	1.14344	1.27647	1.38722	1.50384	1.643	1.8329	2.04215
1	1	1	Blood Vessels	CD8 Cells	Effector CD4	Blood Vessels_CD8 Cells_Effector CD4	299	6271	1.53875	51	1.52952	0.101061	1.32796	1.3709	1.45569	1.53672	1.60371	1.67625	1.73834
1	1	1	Blood Vessels	Effector CD4	Effector CD4	Blood Vessels_Effector CD4_Effector CD4	153	6271	0.906956	0	1.50257	0.117598	1.27854	1.30928	1.42953	1.49384	1.5918	1.70069	1.75574
1	1	1	Blood Vessels	Granulocytes	Effector CD4	Blood Vessels_Granulocytes_Effector CD4	8	6271	2.43734	96	1.46448	0.524982	0.678663	0.779611	1.10886	1.41015	1.73131	2.36792	3.18918
1	1	1	Blood Vessels	HLADR Tumour	Effector CD4	Blood Vessels_HLADR Tumour_Effector CD4	707	6271	1.01081	0	1.53119	0.0601073	1.36655	1.42401	1.49837	1.53303	1.57508	1.61832	1.6487
1	1	1	Blood Vessels	Lymphatics	Effector CD4	Blood Vessels_Lymphatics_Effector CD4	131	6271	1.06009	0	1.54775	0.169889	1.20969	1.30387	1.42505	1.54594	1.65713	1.80547	1.90664
1	1	1	Blood Vessels	Lymphocytes	Effector CD4	Blood Vessels_Lymphocytes_Effector CD4	173	6271	1.90635	98	1.5322	0.146519	1.29204	1.3079	1.4315	1.52585	1.6335	1.73684	1.93326
1	1	1	Blood Vessels	Macrophages	Effector CD4	Blood Vessels_Macrophages_Effector CD4	264	6271	1.43229	19	1.52802	0.103251	1.31127	1.33639	1.46131	1.53758	1.59796	1.69763	1.72619
1	1	1	Blood Vessels	Mast Cells	Effector CD4	Blood Vessels_Mast Cells_Effector CD4	56	6271	1.47761	49	1.49946	0.211747	1.17986	1.20733	1.34658	1.4817	1.61417	1.95713	2.01013
1	1	1	Blood Vessels	Monocytes	Effector CD4	Blood Vessels_Monocytes_Effector CD4	479	6271	1.2107	0	1.53831	0.0843412	1.29379	1.41751	1.47984	1.54164	1.59072	1.69289	1.71427
1	1	1	Blood Vessels	Proliferating Lymphocytes	Effector CD4	Blood Vessels_Proliferating Lymphocytes_Effector CD4	89	6271	1.19451	4	1.52645	0.201694	1.1461	1.2456	1.38197	1.49878	1.68315	1.87467	1.93504
1	1	1	Blood Vessels	Proliferating Tumour	Effector CD4	Blood Vessels_Proliferating Tumour_Effector CD4	150	6271	0.999079	0	1.52036	0.130606	1.27433	1.33559	1.41056	1.51463	1.6137	1.70177	1.91606
1	1	1	Blood Vessels	Stroma	Effector CD4	Blood Vessels_Stroma_Effector CD4	352	6271	2.05181	100	1.54402	0.090611	1.34083	1.39986	1.48636	1.53603	1.59626	1.69877	1.75882
1	1	1	Blood Vessels	Treg	Effector CD4	Blood Vessels_Treg_Effector CD4	47	6271	1.34252	24	1.53893	0.242796	1.1268	1.1967	1.36243	1.5269	1.66216	1.97129	2.22563
1	1	1	Blood Vessels	Tumour	Effector CD4	Blood Vessels_Tumour_Effector CD4	1847	6271	1.36617	0	1.52867	0.0334052	1.45481	1.47561	1.50154	1.52883	1.55154	1.57458	1.60473
1	1	1	Blood Vessels	B Cells	Granulocytes	Blood Vessels_B Cells_Granulocytes	119	6271	7.9454	100	6.01002	0.567177	4.79084	5.176	5.71872	5.98705	6.23432	6.87454	7.53903
1	1	1	Blood Vessels	Blood Vessels	Granulocytes	Blood Vessels_Blood Vessels_Granulocytes	203	6271	16.1814	100	5.96106	0.389126	5.02371	5.31221	5.71235	5.99309	6.24203	6.53108	6.63172
1	1	1	Blood Vessels	CD4 Cells	Granulocytes	Blood Vessels_CD4 Cells_Granulocytes	435	6271	6.90265	100	5.95497	0.299076	5.19616	5.49667	5.76408	5.93518	6.14147	6.45473	6.64013
1	1	1	Blood Vessels	CD44 Tumour	Granulocytes	Blood Vessels_CD44 Tumour_Granulocytes	86	6271	4.50025	0	5.95982	0.70812	4.70915	4.94186	5.44486	5.90012	6.40192	7.09398	7.46149
1	1	1	Blood Vessels	CD8 Cells	Granulocytes	Blood Vessels_CD8 Cells_Granulocytes	299	6271	6.3349	85	5.94163	0.341286	5.22792	5.40992	5.70366	5.90593	6.19724	6.46522	6.55121
1	1	1	Blood Vessels	Effector CD4	Granulocytes	Blood Vessels_Effector CD4_Granulocytes	153	6271	5.44927	18	5.89289	0.481334	4.87264	5.1438	5.59172	5.86759	6.16746	6.75589	7.00134
1	1	1	Blood Vessels	Granulocytes	Granulocytes	Blood Vessels_Granulocytes_Granulocytes	8	6271	7.21745	73	6.17848	2.35392	2.7643	3.31901	4.39551	5.67586	7.33352	10.9837	12.6151
1	1	1	Blood Vessels	HLADR Tumour	Granulocytes	Blood Vessels_HLADR Tumour_Granulocytes	707	6271	5.71863	22	5.9412	0.263066	5.46601	5.56215	5.75335	5.92826	6.09918	6.40648	6.62493
1	1	1	Blood Vessels	Lymphatics	Granulocytes	Blood Vessels_Lymphatics_Granulocytes	131	6271	3.07808	0	5.98534	0.555211	4.58376	5.18953	5.63316	5.95523	6.35625	6.97522	7.27956
1	1	1	Blood Vessels	Lymphocytes	Granulocytes	Blood Vessels_Lymphocytes_Granulocytes	173	6271	5.35814	9	5.94234	0.411843	5.0864	5.28383	5.64054	5.96294	6.2524	6.53486	6.80918
1	1	1	Blood Vessels	Macrophages	Granulocytes	Blood Vessels_Macrophages_Granulocytes	264	6271	5.985	59	5.88943	0.404582	5.00952	5.20042	5.63116	5.90953	6.16735	6.51633	6.77177
1	1	1	Blood Vessels	Mast Cells	Granulocytes	Blood Vessels_Mast Cells_Granulocytes	56	6271	4.95756	12	5.77778	0.74885	4.34283	4.62693	5.25471	5.71665	6.15482	7.10414	7.50824
1	1	1	Blood Vessels	Monocytes	Granulocytes	Blood Vessels_Monocytes_Granulocytes	479	6271	4.86593	0	5.97572	0.274767	5.36387	5.5278	5.81547	5.967	6.16948	6.40052	6.64084
1	1	1	Blood Vessels	Proliferating Lymphocytes	Granulocytes	Blood Vessels_Proliferating Lymphocytes_Granulocytes	89	6271	5.34151	23	5.94913	0.676788	4.69288	4.92935	5.37236	5.91843	6.38276	7.02388	7.48771
1	1	1	Blood Vessels	Proliferating Tumour	Granulocytes	Blood Vessels_Proliferating Tumour_Granulocytes	150	6271	5.43208	16	5.96205	0.468818	4.98534	5.19026	5.64072	5.96138	6.31057	6.62513	6.88865
1	1	1	Blood Vessels	Stroma	Granulocytes	Blood Vessels_Stroma_Granulocytes	352	6271	7.56489	100	5.97449	0.310383	5.34772	5.51278	5.78891	5.93953	6.14926	6.53074	6.81812
1	1	1	Blood Vessels	Treg	Granulocytes	Blood Vessels_Treg_Granulocytes	47	6271	5.34464	25	5.88386	0.887631	4.1203	4.46695	5.35071	5.8171	6.39816	7.41053	7.99593
1	1	1	Blood Vessels	Tumour	Granulocytes	Blood Vessels_Tumour_Granulocytes	1847	6271	4.79447	0	5.93523	0.1244	5.62233	5.74821	5.84738	5.94737	6.01508	6.12831	6.17901
1	1	1	Blood Vessels	B Cells	HLADR Tumour	Blood Vessels_B Cells_HLADR Tumour	119	6271	1.30886	100	0.87482	0.110807	0.679642	0.69439	0.795353	0.887337	0.925979	1.06356	1.11655
1	1	1	Blood Vessels	Blood Vessels	HLADR Tumour	Blood Vessels_Blood Vessels_HLADR Tumour	203	6271	3.07854	100	0.881097	0.0885525	0.685903	0.759536	0.821429	0.888195	0.936836	1.01417	1.1262
1	1	1	Blood Vessels	CD4 Cells	HLADR Tumour	Blood Vessels_CD4 Cells_HLADR Tumour	435	6271	1.07906	100	0.86658	0.0550528	0.744971	0.781068	0.830245	0.866323	0.905489	0.954934	0.973405
1	1	1	Blood Vessels	CD44 Tumour	HLADR Tumour	Blood Vessels_CD44 Tumour_HLADR Tumour	86	6271	0.719421	14	0.845358	0.125974	0.631104	0.664317	0.751395	0.831595	0.934934	1.05669	1.1844
1	1	1	Blood Vessels	CD8 Cells	HLADR Tumour	Blood Vessels_CD8 Cells_HLADR Tumour	299	6271	0.825985	26	0.876297	0.0716101	0.73204	0.788717	0.825834	0.863044	0.919144	0.998191	1.07418
1	1	1	Blood Vessels	Effector CD4	HLADR Tumour	Blood Vessels_Effector CD4_HLADR Tumour	153	6271	0.51979	0	0.868882	0.100061	0.709789	0.737903	0.799568	0.849003	0.93175	1.03067	1.16039
1	1	1	Blood Vessels	Granulocytes	HLADR Tumour	Blood Vessels_Granulocytes_HLADR Tumour	8	6271	1.10911	73	0.925449	0.48742	0.377547	0.44689	0.560719	0.780513	1.14572	1.96247	2.48713
1	1	1	Blood Vessels	HLADR Tumour	HLADR Tumour	Blood Vessels_HLADR Tumour_HLADR Tumour	707	6271	0.37445	0	0.875302	0.044408	0.79317	0.815243	0.844013	0.871788	0.903771	0.947616	0.988854
1	1	1	Blood Vessels	Lymphatics	HLADR Tumour	Blood Vessels_Lymphatics_HLADR Tumour	131	6271	0.796169	26	0.863301	0.093127	0.678715	0.724472	0.793447	0.872982	0.925377	1.018	1.06703
1	1	1	Blood Vessels	Lymphocytes	HLADR Tumour	Blood Vessels_Lymphocytes_HLADR Tumour	173	6271	1.24544	100	0.86587	0.0842511	0.700926	0.725905	0.807553	0.87293	0.91575	1.00338	1.09346
1	1	1	Blood Vessels	Macrophages	HLADR Tumour	Blood Vessels_Macrophages_HLADR Tumour	264	6271	0.8312	26	0.872775	0.0662156	0.747032	0.787314	0.828716	0.861325	0.912719	1.00558	1.03425
1	1	1	Blood Vessels	Mast Cells	HLADR Tumour	Blood Vessels_Mast Cells_HLADR Tumour	56	6271	1.00512	82	0.884943	0.152237	0.589528	0.654089	0.792646	0.880362	0.969161	1.12807	1.3622
1	1	1	Blood Vessels	Monocytes	HLADR Tumour	Blood Vessels_Monocytes_HLADR Tumour	479	6271	0.658172	0	0.867592	0.0506009	0.783934	0.797685	0.825268	0.869104	0.893328	0.948809	1.00182
1	1	1	Blood Vessels	Proliferating Lymphocytes	HLADR Tumour	Blood Vessels_Proliferating Lymphocytes_HLADR Tumour	89	6271	0.748507	15	0.869693	0.124184	0.643095	0.702495	0.787598	0.86265	0.923878	1.11116	1.21969
1	1	1	Blood Vessels	Proliferating Tumour	HLADR Tumour	Blood Vessels_Proliferating Tumour_HLADR Tumour	150	6271	0.569484	0	0.886215	0.11335	0.641627	0.708793	0.795707	0.890597	0.96941	1.04255	1.23876
1	1	1	Blood Vessels	Stroma	HLADR Tumour	Blood Vessels_Stroma_HLADR Tumour	352	6271	1.39332	100	0.875955	0.0653192	0.770562	0.786253	0.820126	0.866536	0.921304	0.982198	1.02561
1	1	1	Blood Vessels	Treg	HLADR Tumour	Blood Vessels_Treg_HLADR Tumour	47	6271	0.675214	8	0.874116	0.161551	0.599023	0.669597	0.744763	0.857878	0.983425	1.13863	1.31421
1	1	1	Blood Vessels	Tumour	HLADR Tumour	Blood Vessels_Tumour_HLADR Tumour	1847	6271	0.629719	0	0.870892	0.0243316	0.822323	0.834271	0.854926	0.871537	0.888848	0.909541	0.922487
1	1	1	Blood Vessels	B Cells	Lymphatics	Blood Vessels_B Cells_Lymphatics	119	6271	4.97879	100	3.95676	0.393832	3.3343	3.37584	3.6424	3.92878	4.26394	4.69552	4.83912
1	1	1	Blood Vessels	Blood Vessels	Lymphatics	Blood Vessels_Blood Vessels_Lymphatics	203	6271	10.0347	100	3.92054	0.277222	3.40489	3.4482	3.70483	3.90378	4.11486	4.37345	4.48839
1	1	1	Blood Vessels	CD4 Cells	Lymphatics	Blood Vessels_CD4 Cells_Lymphatics	435	6271	4.53099	100	3.95153	0.221845	3.48298	3.53872	3.82591	3.95373	4.07442	4.32336	4.36035
1	1	1	Blood Vessels	CD44 Tumour	Lymphatics	Blood Vessels_CD44 Tumour_Lymphatics	86	6271	2.12024	0	3.85897	0.502162	2.90344	3.09371	3.54116	3.8268	4.23165	4.67609	4.95932
1	1	1	Blood Vessels	CD8 Cells	Lymphatics	Blood Vessels_CD8 Cells_Lymphatics	299	6271	4.28493	89	3.92897	0.256302	3.38007	3.52961	3.78832	3.9033	4.06468	4.40779	4.53236
1	1	1	Blood Vessels	Effector CD4	Lymphatics	Blood Vessels_Effector CD4_Lymphatics	153	6271	3.13773	2	3.88371	0.349294	3.03496	3.22587	3.64849	3.91593	4.12961	4.37304	4.47718
1	1	1	Blood Vessels	Granulocytes	Lymphatics	Blood Vessels_Granulocytes_Lymphatics	8	6271	1.58535	2	3.80897	1.634	1.28406	1.90109	2.69129	3.49706	4.39088	6.2859	9.85572
1	1	1	Blood Vessels	HLADR Tumour	Lymphatics	Blood Vessels_HLADR Tumour_Lymphatics	707	6271	4.40498	99	3.91188	0.171795	3.57468	3.65575	3.78873	3.9141	3.98597	4.21224	4.37973
1	1	1	Blood Vessels	Lymphatics	Lymphatics	Blood Vessels_Lymphatics_Lymphatics	131	6271	0.73169	0	3.97529	0.389489	3.21004	3.39979	3.69653	3.96581	4.20061	4.69152	4.75718
1	1	1	Blood Vessels	Lymphocytes	Lymphatics	Blood Vessels_Lymphocytes_Lymphatics	173	6271	3.04821	0	3.90678	0.324383	3.15186	3.41744	3.66691	3.89141	4.14717	4.38997	4.5996
1	1	1	Blood Vessels	Macrophages	Lymphatics	Blood Vessels_Macrophages_Lymphatics	264	6271	3.81809	33	3.94865	0.253856	3.5034	3.54529	3.75437	3.94317	4.14013	4.36627	4.47862
1	1	1	Blood Vessels	Mast Cells	Lymphatics	Blood Vessels_Mast Cells_Lymphatics	56	6271	3.34227	15	3.91823	0.61176	2.75533	3.00395	3.49117	3.87655	4.3307	4.96422	5.52808
1	1	1	Blood Vessels	Monocytes	Lymphatics	Blood Vessels_Monocytes_Lymphatics	479	6271	3.21592	0	3.96799	0.19285	3.56687	3.6677	3.82875	3.98848	4.09162	4.28807	4.31413
1	1	1	Blood Vessels	Proliferating Lymphocytes	Lymphatics	Blood Vessels_Proliferating Lymphocytes_Lymphatics	89	6271	3.01195	4	3.85528	0.52742	2.8863	3.06644	3.52012	3.81906	4.14763	4.79438	5.04665
1	1	1	Blood Vessels	Proliferating Tumour	Lymphatics	Blood Vessels_Proliferating Tumour_Lymphatics	150	6271	2.8303	0	3.95946	0.345819	3.36522	3.40219	3.72255	3.95852	4.25067	4.48578	4.59951
1	1	1	Blood Vessels	Stroma	Lymphatics	Blood Vessels_Stroma_Lymphatics	352	6271	5.16809	100	3.89552	0.221359	3.40522	3.48349	3.76642	3.92222	4.05216	4.2049	4.356
1	1	1	Blood Vessels	Treg	Lymphatics	Blood Vessels_Treg_Lymphatics	47	6271	3.76012	43	3.97047	0.604741	2.85038	3.20958	3.49765	3.88701	4.39671	4.96398	5.1921
1	1	1	Blood Vessels	Tumour	Lymphatics	Blood Vessels_Tumour_Lymphatics	1847	6271	3.27153	0	3.93744	0.0841094	3.75849	3.79631	3.88484	3.93355	3.99901	4.07663	4.09819
1	1	1	Blood Vessels	B Cells	Lymphocytes	Blood Vessels_B Cells_Lymphocytes	119	6271	1.4072	7	1.68252	0.193162	1.2652	1.34968	1.56282	1.66958	1.81929	1.98132	2.12652
1	1	1	Blood Vessels	Blood Vessels	Lymphocytes	Blood Vessels_Blood Vessels_Lymphocytes	203	6271	4.40258	100	1.68564	0.1342	1.47928	1.49748	1.59447	1.66786	1.76732	1.90793	2.06182
1	1	1	Blood Vessels	CD4 Cells	Lymphocytes	Blood Vessels_CD4 Cells_Lymphocytes	435	6271	1.62754	26	1.68347	0.0856717	1.49844	1.55195	1.6264	1.67456	1.73958	1.8217	1.872
1	1	1	Blood Vessels	CD44 Tumour	Lymphocytes	Blood Vessels_CD44 Tumour_Lymphocytes	86	6271	1.47043	16	1.71175	0.217996	1.31598	1.39413	1.55517	1.69787	1.85644	2.0864	2.23651
1	1	1	Blood Vessels	CD8 Cells	Lymphocytes	Blood Vessels_CD8 Cells_Lymphocytes	299	6271	1.77208	80	1.69093	0.0980411	1.49155	1.53171	1.62933	1.69631	1.75266	1.84765	1.93235
1	1	1	Blood Vessels	Effector CD4	Lymphocytes	Blood Vessels_Effector CD4_Lymphocytes	153	6271	1.74547	60	1.69787	0.164864	1.36027	1.44137	1.58149	1.69409	1.81315	1.96838	2.02104
1	1	1	Blood Vessels	Granulocytes	Lymphocytes	Blood Vessels_Granulocytes_Lymphocytes	8	6271	0.929319	5	1.67582	0.663116	0.771783	0.930023	1.21317	1.5013	1.89061	3.05883	3.49096
1	1	1	Blood Vessels	HLADR Tumour	Lymphocytes	Blood Vessels_HLADR Tumour_Lymphocytes	707	6271	1.74729	71	1.70509	0.0640003	1.59915	1.61032	1.65379	1.69911	1.75419	1.81983	1.84749
1	1	1	Blood Vessels	Lymphatics	Lymphocytes	Blood Vessels_Lymphatics_Lymphocytes	131	6271	0.829213	0	1.68901	0.166691	1.28475	1.41216	1.58633	1.68158	1.80977	1.93029	1.97672
1	1	1	Blood Vessels	Lymphocytes	Lymphocytes	Blood Vessels_Lymphocytes_Lymphocytes	173	6271	0.984017	0	1.68693	0.131818	1.42618	1.47123	1.59295	1.68323	1.78287	1.90873	1.95851
1	1	1	Blood Vessels	Macrophages	Lymphocytes	Blood Vessels_Macrophages_Lymphocytes	264	6271	1.6218	31	1.68892	0.115875	1.46933	1.5123	1.60094	1.68545	1.77471	1.88014	1.90011
1	1	1	Blood Vessels	Mast Cells	Lymphocytes	Blood Vessels_Mast Cells_Lymphocytes	56	6271	1.15022	0	1.63905	0.237727	1.23782	1.3194	1.43049	1.6336	1.76571	2.04625	2.13731
1	1	1	Blood Vessels	Monocytes	Lymphocytes	Blood Vessels_Monocytes_Lymphocytes	479	6271	1.45417	0	1.68487	0.0848427	1.52622	1.54105	1.63605	1.67033	1.73791	1.83087	1.8695
1	1	1	Blood Vessels	Proliferating Lymphocytes	Lymphocytes	Blood Vessels_Proliferating Lymphocytes_Lymphocytes	89	6271	1.60836	24	1.72996	0.185155	1.38488	1.45396	1.61417	1.70184	1.82381	2.04036	2.17513
1	1	1	Blood Vessels	Proliferating Tumour	Lymphocytes	Blood Vessels_Proliferating Tumour_Lymphocytes	150	6271	1.58935	16	1.68419	0.126169	1.33896	1.49829	1.61558	1.67887	1.74362	1.87652	2.01235
1	1	1	Blood Vessels	Stroma	Lymphocytes	Blood Vessels_Stroma_Lymphocytes	352	6271	1.98045	100	1.69093	0.0848692	1.52979	1.56778	1.62569	1.68302	1.73775	1.85495	1.89346
1	1	1	Blood Vessels	Treg	Lymphocytes	Blood Vessels_Treg_Lymphocytes	47	6271	1.31788	6	1.65104	0.265312	1.1678	1.29525	1.4589	1.63592	1.79879	2.07176	2.34193
1	1	1	Blood Vessels	Tumour	Lymphocytes	Blood Vessels_Tumour_Lymphocytes	1847	6271	1.53953	0	1.69536	0.0349546	1.60842	1.6352	1.67444	1.69479	1.72447	1.74497	1.76098
1	1	1	Blood Vessels	B Cells	Macrophages	Blood Vessels_B Cells_Macrophages	119	6271	1.73132	100	1.23185	0.13822	0.951298	1.03301	1.12811	1.22972	1.32306	1.47543	1.51147
1	1	1	Blood Vessels	Blood Vessels	Macrophages	Blood Vessels_Blood Vessels_Macrophages	203	6271	3.92272	100	1.25121	0.116066	1.04403	1.05655	1.18099	1.25158	1.32143	1.44793	1.51817
1	1	1	Blood Vessels	CD4 Cells	Macrophages	Blood Vessels_CD4 Cells_Macrophages	435	6271	1.22922	34	1.25358	0.0779223	1.09201	1.12864	1.19646	1.24973	1.29853	1.37571	1.42523
1	1	1	Blood Vessels	CD44 Tumour	Macrophages	Blood Vessels_CD44 Tumour_Macrophages	86	6271	1.29805	66	1.2463	0.17822	0.925214	0.965093	1.1352	1.22511	1.3701	1.54765	1.66766
1	1	1	Blood Vessels	CD8 Cells	Macrophages	Blood Vessels_CD8 Cells_Macrophages	299	6271	1.28992	68	1.25155	0.087741	1.07573	1.10795	1.20272	1.23958	1.32376	1.39312	1.41612
1	1	1	Blood Vessels	Effector CD4	Macrophages	Blood Vessels_Effector CD4_Macrophages	153	6271	1.18366	31	1.2338	0.124842	0.978214	1.04144	1.14632	1.22986	1.31091	1.44869	1.51379
1	1	1	Blood Vessels	Granulocytes	Macrophages	Blood Vessels_Granulocytes_Macrophages	8	6271	1.57358	83	1.20135	0.502328	0.497073	0.588224	0.860956	1.12687	1.39967	2.16676	2.80594
1	1	1	Blood Vessels	HLADR Tumour	Macrophages	Blood Vessels_HLADR Tumour_Macrophages	707	6271	1.02177	0	1.2512	0.0575846	1.14476	1.16248	1.20948	1.24559	1.29419	1.34882	1.38366
1	1	1	Blood Vessels	Lymphatics	Macrophages	Blood Vessels_Lymphatics_Macrophages	131	6271	0.934661	0	1.2519	0.134449	1.00786	1.04012	1.1562	1.25026	1.3547	1.47882	1.57264
1	1	1	Blood Vessels	Lymphocytes	Macrophages	Blood Vessels_Lymphocytes_Macrophages	173	6271	1.35494	86	1.23799	0.109361	1.05642	1.08687	1.1548	1.2331	1.31119	1.39857	1.51099
1	1	1	Blood Vessels	Macrophages	Macrophages	Blood Vessels_Macrophages_Macrophages	264	6271	0.740275	0	1.2345	0.0885909	1.07643	1.10001	1.17754	1.23256	1.29352	1.39951	1.42663
1	1	1	Blood Vessels	Mast Cells	Macrophages	Blood Vessels_Mast Cells_Macrophages	56	6271	0.974945	5	1.20936	0.167362	0.872737	0.977849	1.08916	1.19991	1.31642	1.47957	1.68675
1	1	1	Blood Vessels	Monocytes	Macrophages	Blood Vessels_Monocytes_Macrophages	479	6271	0.991888	0	1.24576	0.0593749	1.13281	1.16401	1.20534	1.23481	1.28443	1.35442	1.39859
1	1	1	Blood Vessels	Proliferating Lymphocytes	Macrophages	Blood Vessels_Proliferating Lymphocytes_Macrophages	89	6271	1.09384	15	1.28029	0.18189	0.894277	1.04512	1.1597	1.26284	1.38995	1.58327	1.77978
1	1	1	Blood Vessels	Proliferating Tumour	Macrophages	Blood Vessels_Proliferating Tumour_Macrophages	150	6271	1.23888	49	1.24169	0.132406	0.997384	1.04148	1.14312	1.24119	1.34135	1.44956	1.52078
1	1	1	Blood Vessels	Stroma	Macrophages	Blood Vessels_Stroma_Macrophages	352	6271	1.60171	100	1.24426	0.0803679	1.08478	1.13871	1.18689	1.23195	1.29405	1.38974	1.44727
1	1	1	Blood Vessels	Treg	Macrophages	Blood Vessels_Treg_Macrophages	47	6271	1.0286	13	1.25502	0.200379	0.851721	0.913795	1.11792	1.25567	1.38524	1.58619	1.79253
1	1	1	Blood Vessels	Tumour	Macrophages	Blood Vessels_Tumour_Macrophages	1847	6271	1.02507	0	1.24885	0.0296741	1.18954	1.20104	1.22602	1.24856	1.27106	1.29757	1.30705
1	1	1	Blood Vessels	B Cells	Mast Cells	Blood Vessels_B Cells_Mast Cells	119	6271	4.0889	100	2.94118	0.337189	2.27004	2.38119	2.745	2.91483	3.18752	3.45433	3.7628
1	1	1	Blood Vessels	Blood Vessels	Mast Cells	Blood Vessels_Blood Vessels_Mast Cells	203	6271	8.96781	100	3.03227	0.279313	2.50821	2.62989	2.8392	3.01069	3.19932	3.53248	3.73039
1	1	1	Blood Vessels	CD4 Cells	Mast Cells	Blood Vessels_CD4 Cells_Mast Cells	435	6271	3.07379	64	3.00105	0.159568	2.58587	2.74601	2.89854	3.00849	3.11279	3.25253	3.31467
1	1	1	Blood Vessels	CD44 Tumour	Mast Cells	Blood Vessels_CD44 Tumour_Mast Cells	86	6271	2.04692	1	2.97594	0.359237	2.20004	2.44379	2.7225	2.96784	3.22258	3.55317	3.72361
1	1	1	Blood Vessels	CD8 Cells	Mast Cells	Blood Vessels_CD8 Cells_Mast Cells	299	6271	3.57878	100	2.97084	0.200675	2.59482	2.63868	2.80265	2.98829	3.1	3.24359	3.35844
1	1	1	Blood Vessels	Effector CD4	Mast Cells	Blood Vessels_Effector CD4_Mast Cells	153	6271	3.51192	98	2.97859	0.258905	2.50083	2.59661	2.78011	2.97239	3.15313	3.41466	3.51659
1	1	1	Blood Vessels	Granulocytes	Mast Cells	Blood Vessels_Granulocytes_Mast Cells	8	6271	3.60761	78	3.04019	1.36567	1.02694	1.41303	2.13979	2.82516	3.41689	5.67256	7.15008
1	1	1	Blood Vessels	HLADR Tumour	Mast Cells	Blood Vessels_HLADR Tumour_Mast Cells	707	6271	3.01905	56	2.99564	0.137206	2.69928	2.7715	2.89689	2.98675	3.09099	3.19377	3.31818
1	1	1	Blood Vessels	Lymphatics	Mast Cells	Blood Vessels_Lymphatics_Mast Cells	131	6271	1.44723	0	3.02934	0.329589	2.39391	2.50364	2.81436	3.02077	3.21477	3.57302	3.74506
1	1	1	Blood Vessels	Lymphocytes	Mast Cells	Blood Vessels_Lymphocytes_Mast Cells	173	6271	2.84894	34	2.97368	0.262767	2.42961	2.55262	2.78673	2.97484	3.1744	3.39697	3.55097
1	1	1	Blood Vessels	Macrophages	Mast Cells	Blood Vessels_Macrophages_Mast Cells	264	6271	2.3568	0	3.0503	0.251697	2.54215	2.65595	2.86866	3.0453	3.22371	3.45182	3.56296
1	1	1	Blood Vessels	Mast Cells	Mast Cells	Blood Vessels_Mast Cells_Mast Cells	56	6271	1.63496	0	3.04266	0.510392	2.09832	2.3382	2.70985	2.99925	3.30797	4.03359	4.22396
1	1	1	Blood Vessels	Monocytes	Mast Cells	Blood Vessels_Monocytes_Mast Cells	479	6271	2.54285	0	2.99887	0.150195	2.71704	2.79432	2.89156	2.98602	3.10764	3.23666	3.36172
1	1	1	Blood Vessels	Proliferating Lymphocytes	Mast Cells	Blood Vessels_Proliferating Lymphocytes_Mast Cells	89	6271	2.41994	12	2.9746	0.472409	2.15332	2.29162	2.61853	2.96508	3.26303	3.74365	3.97803
1	1	1	Blood Vessels	Proliferating Tumour	Mast Cells	Blood Vessels_Proliferating Tumour_Mast Cells	150	6271	3.61372	98	2.9546	0.300218	2.36769	2.50085	2.73723	2.93483	3.11466	3.42187	3.73554
1	1	1	Blood Vessels	Stroma	Mast Cells	Blood Vessels_Stroma_Mast Cells	352	6271	3.23872	90	3.00506	0.208076	2.52813	2.69917	2.89144	2.98939	3.11747	3.34851	3.44751
1	1	1	Blood Vessels	Treg	Mast Cells	Blood Vessels_Treg_Mast Cells	47	6271	3.0393	52	3.01866	0.547724	1.90151	2.15485	2.66145	2.96253	3.42812	3.91755	4.17804
1	1	1	Blood Vessels	Tumour	Mast Cells	Blood Vessels_Tumour_Mast Cells	1847	6271	2.31788	0	3.0148	0.0745112	2.82805	2.89874	2.96564	3.01347	3.07149	3.12384	3.19038
1	1	1	Blood Vessels	B Cells	Monocytes	Blood Vessels_B Cells_Monocytes	119	6271	1.19204	99	0.921611	0.111118	0.679116	0.737787	0.852926	0.924612	0.984088	1.11353	1.15096
1	1	1	Blood Vessels	Blood Vessels	Monocytes	Blood Vessels_Blood Vessels_Monocytes	203	6271	3.10119	100	0.906434	0.0729633	0.764378	0.806528	0.85412	0.8979	0.949047	1.03212	1.06847
1	1	1	Blood Vessels	CD4 Cells	Monocytes	Blood Vessels_CD4 Cells_Monocytes	435	6271	1.13907	100	0.902647	0.051172	0.780322	0.817087	0.868697	0.906849	0.938734	0.974155	0.994316
1	1	1	Blood Vessels	CD44 Tumour	Monocytes	Blood Vessels_CD44 Tumour_Monocytes	86	6271	0.54594	0	0.895482	0.122748	0.68007	0.704363	0.814088	0.887809	0.973096	1.11237	1.19229
1	1	1	Blood Vessels	CD8 Cells	Monocytes	Blood Vessels_CD8 Cells_Monocytes	299	6271	0.880565	38	0.905885	0.0734428	0.760007	0.786715	0.853706	0.895317	0.956268	1.03481	1.07832
1	1	1	Blood Vessels	Effector CD4	Monocytes	Blood Vessels_Effector CD4_Monocytes	153	6271	0.805825	12	0.913832	0.0923636	0.739246	0.770938	0.846631	0.920173	0.972225	1.05045	1.1069
1	1	1	Blood Vessels	Granulocytes	Monocytes	Blood Vessels_Granulocytes_Monocytes	8	6271	0.701097	47	0.782442	0.32103	0.284696	0.383668	0.55873	0.75024	0.967151	1.41233	1.58368
1	1	1	Blood Vessels	HLADR Tumour	Monocytes	Blood Vessels_HLADR Tumour_Monocytes	707	6271	0.68538	0	0.914857	0.0433237	0.799983	0.843704	0.886359	0.917	0.942185	0.992245	1.01199
1	1	1	Blood Vessels	Lymphatics	Monocytes	Blood Vessels_Lymphatics_Monocytes	131	6271	0.607586	0	0.925632	0.110209	0.716502	0.7453	0.841759	0.924076	1.00471	1.08999	1.14687
1	1	1	Blood Vessels	Lymphocytes	Monocytes	Blood Vessels_Lymphocytes_Monocytes	173	6271	1.03104	89	0.901717	0.0865508	0.754486	0.784058	0.837324	0.888882	0.954366	1.06602	1.10955
1	1	1	Blood Vessels	Macrophages	Monocytes	Blood Vessels_Macrophages_Monocytes	264	6271	0.866441	27	0.901581	0.0747113	0.75468	0.771334	0.84927	0.902477	0.946479	1.02599	1.05852
1	1	1	Blood Vessels	Mast Cells	Monocytes	Blood Vessels_Mast Cells_Monocytes	56	6271	1.03631	80	0.90625	0.148264	0.665761	0.69297	0.797509	0.89102	0.998021	1.15899	1.22735
1	1	1	Blood Vessels	Monocytes	Monocytes	Blood Vessels_Monocytes_Monocytes	479	6271	0.502563	0	0.912925	0.0443475	0.819567	0.839188	0.87963	0.913229	0.941118	0.984496	0.996675
1	1	1	Blood Vessels	Proliferating Lymphocytes	Monocytes	Blood Vessels_Proliferating Lymphocytes_Monocytes	89	6271	0.938715	60	0.913073	0.122856	0.645455	0.746983	0.835884	0.909181	0.992954	1.13095	1.20736
1	1	1	Blood Vessels	Proliferating Tumour	Monocytes	Blood Vessels_Proliferating Tumour_Monocytes	150	6271	0.757393	3	0.906636	0.0846919	0.730343	0.775692	0.85091	0.918222	0.955899	1.04635	1.08741
1	1	1	Blood Vessels	Stroma	Monocytes	Blood Vessels_Stroma_Monocytes	352	6271	1.39062	100	0.904605	0.051014	0.7826	0.825738	0.872452	0.902915	0.928861	0.986103	1.01378
1	1	1	Blood Vessels	Treg	Monocytes	Blood Vessels_Treg_Monocytes	47	6271	0.643919	2	0.923336	0.161765	0.63205	0.675025	0.806012	0.914103	1.03032	1.19606	1.33634
1	1	1	Blood Vessels	Tumour	Monocytes	Blood Vessels_Tumour_Monocytes	1847	6271	0.670739	0	0.911834	0.0247094	0.857508	0.875464	0.895559	0.912269	0.929953	0.949215	0.966951
1	1	1	Blood Vessels	B Cells	Proliferating Lymphocytes	Blood Vessels_B Cells_Proliferating Lymphocytes	119	6271	1.87054	76	1.77042	0.174445	1.41369	1.49882	1.662	1.7633	1.86505	2.04652	2.19379
1	1	1	Blood Vessels	Blood Vessels	Proliferating Lymphocytes	Blood Vessels_Blood Vessels_Proliferating Lymphocytes	203	6271	5.02884	100	1.75632	0.125959	1.52563	1.54526	1.67435	1.75342	1.85818	1.95174	2.02243
1	1	1	Blood Vessels	CD4 Cells	Proliferating Lymphocytes	Blood Vessels_CD4 Cells_Proliferating Lymphocytes	435	6271	1.92904	99	1.76001	0.0915343	1.55898	1.61088	1.69138	1.75814	1.82121	1.90784	1.92021
1	1	1	Blood Vessels	CD44 Tumour	Proliferating Lymphocytes	Blood Vessels_CD44 Tumour_Proliferating Lymphocytes	86	6271	1.66941	32	1.76429	0.221777	1.39783	1.46917	1.60514	1.74688	1.87435	2.21152	2.30554
1	1	1	Blood Vessels	CD8 Cells	Proliferating Lymphocytes	Blood Vessels_CD8 Cells_Proliferating Lymphocytes	299	6271	1.67189	19	1.76233	0.111794	1.53007	1.57702	1.69397	1.76221	1.83963	1.92093	2.04208
1	1	1	Blood Vessels	Effector CD4	Proliferating Lymphocytes	Blood Vessels_Effector CD4_Proliferating Lymphocytes	153	6271	1.30245	0	1.74242	0.138004	1.47357	1.51738	1.65282	1.72982	1.84974	1.96517	2.0321
1	1	1	Blood Vessels	Granulocytes	Proliferating Lymphocytes	Blood Vessels_Granulocytes_Proliferating Lymphocytes	8	6271	2.14061	73	1.78235	0.618159	0.839548	0.983152	1.33401	1.60238	2.16167	2.97612	3.26185
1	1	1	Blood Vessels	HLADR Tumour	Proliferating Lymphocytes	Blood Vessels_HLADR Tumour_Proliferating Lymphocytes	707	6271	1.50447	0	1.76462	0.0648966	1.63177	1.67122	1.72206	1.76227	1.80396	1.86336	1.93232
1	1	1	Blood Vessels	Lymphatics	Proliferating Lymphocytes	Blood Vessels_Lymphatics_Proliferating Lymphocytes	131	6271	1.42813	2	1.75336	0.151673	1.40684	1.53913	1.64811	1.74033	1.84929	1.9916	2.04985
1	1	1	Blood Vessels	Lymphocytes	Proliferating Lymphocytes	Blood Vessels_Lymphocytes_Proliferating Lymphocytes	173	6271	2.17001	98	1.75599	0.143748	1.51235	1.54526	1.66223	1.74497	1.83201	1.99561	2.17717
1	1	1	Blood Vessels	Macrophages	Proliferating Lymphocytes	Blood Vessels_Macrophages_Proliferating Lymphocytes	264	6271	1.78171	62	1.75324	0.112605	1.52451	1.57544	1.68042	1.74835	1.8338	1.97047	1.98296
1	1	1	Blood Vessels	Mast Cells	Proliferating Lymphocytes	Blood Vessels_Mast Cells_Proliferating Lymphocytes	56	6271	1.54522	21	1.75783	0.255697	1.28422	1.39791	1.57446	1.73703	1.93752	2.17848	2.39582
1	1	1	Blood Vessels	Monocytes	Proliferating Lymphocytes	Blood Vessels_Monocytes_Proliferating Lymphocytes	479	6271	1.44203	0	1.76305	0.0847977	1.59724	1.61943	1.70256	1.77325	1.81474	1.88218	1.98577
1	1	1	Blood Vessels	Proliferating Lymphocytes	Proliferating Lymphocytes	Blood Vessels_Proliferating Lymphocytes_Proliferating Lymphocytes	89	6271	1.5501	13	1.77593	0.216319	1.32473	1.40704	1.62533	1.78309	1.91125	2.11627	2.27505
1	1	1	Blood Vessels	Proliferating Tumour	Proliferating Lymphocytes	Blood Vessels_Proliferating Tumour_Proliferating Lymphocytes	150	6271	1.1407	0	1.75831	0.153354	1.44078	1.53951	1.64334	1.75254	1.85436	1.99016	2.11179
1	1	1	Blood Vessels	Stroma	Proliferating Lymphocytes	Blood Vessels_Stroma_Proliferating Lymphocytes	352	6271	2.45478	100	1.76746	0.0933764	1.56637	1.63475	1.7009	1.76317	1.82966	1.93173	1.96483
1	1	1	Blood Vessels	Treg	Proliferating Lymphocytes	Blood Vessels_Treg_Proliferating Lymphocytes	47	6271	1.61241	35	1.71955	0.235707	1.25102	1.35897	1.56183	1.71675	1.87362	2.08234	2.32114
1	1	1	Blood Vessels	Tumour	Proliferating Lymphocytes	Blood Vessels_Tumour_Proliferating Lymphocytes	1847	6271	1.40524	0	1.75473	0.0337082	1.68662	1.7033	1.72943	1.7527	1.77935	1.81063	1.82779
1	1	1	Blood Vessels	B Cells	Proliferating Tumour	Blood Vessels_B Cells_Proliferating Tumour	119	6271	1.96673	53	1.96553	0.234753	1.56483	1.65184	1.78871	1.93817	2.12021	2.33504	2.47823
1	1	1	Blood Vessels	Blood Vessels	Proliferating Tumour	Blood Vessels_Blood Vessels_Proliferating Tumour	203	6271	6.42384	100	1.98086	0.192694	1.59877	1.65755	1.85697	1.95726	2.13107	2.29047	2.47547
1	1	1	Blood Vessels	CD4 Cells	Proliferating Tumour	Blood Vessels_CD4 Cells_Proliferating Tumour	435	6271	2.22798	96	1.98176	0.111015	1.71605	1.81288	1.917	1.96049	2.04613	2.15014	2.24668
1	1	1	Blood Vessels	CD44 Tumour	Proliferating Tumour	Blood Vessels_CD44 Tumour_Proliferating Tumour	86	6271	1.31697	0	2.02481	0.298004	1.47621	1.53177	1.80126	1.98517	2.23486	2.46416	2.8445
1	1	1	Blood Vessels	CD8 Cells	Proliferating Tumour	Blood Vessels_CD8 Cells_Proliferating Tumour	299	6271	1.7141	2	1.98998	0.141019	1.70812	1.76834	1.89911	1.98171	2.0575	2.28226	2.32523
1	1	1	Blood Vessels	Effector CD4	Proliferating Tumour	Blood Vessels_Effector CD4_Proliferating Tumour	153	6271	1.19448	0	1.98294	0.217475	1.57016	1.65588	1.83565	1.94942	2.14712	2.42966	2.47106
1	1	1	Blood Vessels	Granulocytes	Proliferating Tumour	Blood Vessels_Granulocytes_Proliferating Tumour	8	6271	2.11044	60	2.10353	1.08622	0.898781	1.05516	1.34318	1.81868	2.42194	4.52583	6.16816
1	1	1	Blood Vessels	HLADR Tumour	Proliferating Tumour	Blood Vessels_HLADR Tumour_Proliferating Tumour	707	6271	1.40129	0	1.99399	0.0911719	1.79214	1.83678	1.93385	1.9915	2.06744	2.12759	2.18293
1	1	1	Blood Vessels	Lymphatics	Proliferating Tumour	Blood Vessels_Lymphatics_Proliferating Tumour	131	6271	1.20495	0	1.99152	0.209434	1.60142	1.64531	1.85295	1.98315	2.14478	2.32851	2.41147
1	1	1	Blood Vessels	Lymphocytes	Proliferating Tumour	Blood Vessels_Lymphocytes_Proliferating Tumour	173	6271	2.48224	100	2.00568	0.191871	1.62889	1.73158	1.85997	2.01717	2.10018	2.37686	2.41976
1	1	1	Blood Vessels	Macrophages	Proliferating Tumour	Blood Vessels_Macrophages_Proliferating Tumour	264	6271	2.25731	98	1.96584	0.13322	1.71025	1.75041	1.87534	1.96602	2.07223	2.16133	2.26307
1	1	1	Blood Vessels	Mast Cells	Proliferating Tumour	Blood Vessels_Mast Cells_Proliferating Tumour	56	6271	2.28211	79	2.01862	0.372271	1.41914	1.54839	1.75164	1.94894	2.20476	2.69917	2.96683
1	1	1	Blood Vessels	Monocytes	Proliferating Tumour	Blood Vessels_Monocytes_Proliferating Tumour	479	6271	1.34735	0	1.99318	0.122748	1.74972	1.80873	1.90507	1.98357	2.07742	2.18253	2.26179
1	1	1	Blood Vessels	Proliferating Lymphocytes	Proliferating Tumour	Blood Vessels_Proliferating Lymphocytes_Proliferating Tumour	89	6271	1.58125	6	1.96176	0.268593	1.42341	1.57466	1.77676	1.95599	2.14621	2.41467	2.59578
1	1	1	Blood Vessels	Proliferating Tumour	Proliferating Tumour	Blood Vessels_Proliferating Tumour_Proliferating Tumour	150	6271	0.596692	0	2.01061	0.195025	1.58197	1.70399	1.88164	1.99994	2.13245	2.36025	2.4087
1	1	1	Blood Vessels	Stroma	Proliferating Tumour	Blood Vessels_Stroma_Proliferating Tumour	352	6271	2.96166	100	2.00092	0.130236	1.70476	1.76517	1.94309	2.0058	2.07872	2.19824	2.34693
1	1	1	Blood Vessels	Treg	Proliferating Tumour	Blood Vessels_Treg_Proliferating Tumour	47	6271	1.34657	4	1.97605	0.338284	1.31286	1.45167	1.74592	1.9548	2.17365	2.58266	2.77275
1	1	1	Blood Vessels	Tumour	Proliferating Tumour	Blood Vessels_Tumour_Proliferating Tumour	1847	6271	1.71536	0	1.98895	0.0535653	1.86241	1.89758	1.95531	1.99135	2.02141	2.07726	2.11715
1	1	1	Blood Vessels	B Cells	Stroma	Blood Vessels_B Cells_Stroma	119	6271	1.14946	98	0.960991	0.0767548	0.826695	0.848517	0.900534	0.959519	1.00342	1.09165	1.15013
1	1	1	Blood Vessels	Blood Vessels	Stroma	Blood Vessels_Blood Vessels_Stroma	203	6271	2.09546	100	0.962971	0.0656446	0.818458	0.864197	0.916886	0.967485	0.997416	1.07104	1.1124
1	1	1	Blood Vessels	CD4 Cells	Stroma	Blood Vessels_CD4 Cells_Stroma	435	6271	0.839152	1	0.960868	0.0418571	0.844118	0.894203	0.933693	0.961029	0.987585	1.02808	1.04269
1	1	1	Blood Vessels	CD44 Tumour	Stroma	Blood Vessels_CD44 Tumour_Stroma	86	6271	0.895862	25	0.961139	0.0922792	0.766656	0.796185	0.897683	0.960739	1.02933	1.09841	1.20811
1	1	1	Blood Vessels	CD8 Cells	Stroma	Blood Vessels_CD8 Cells_Stroma	299	6271	1.00975	84	0.956348	0.0486766	0.855498	0.880869	0.926462	0.956356	0.986819	1.03763	1.05517
1	1	1	Blood Vessels	Effector CD4	Stroma	Blood Vessels_Effector CD4_Stroma	153	6271	0.901154	19	0.950879	0.0622714	0.830777	0.859238	0.914354	0.943207	0.986569	1.05976	1.11899
1	1	1	Blood Vessels	Granulocytes	Stroma	Blood Vessels_Granulocytes_Stroma	8	6271	1.10949	72	0.989292	0.323536	0.434964	0.593911	0.784395	0.934775	1.16343	1.61097	1.91745
1	1	1	Blood Vessels	HLADR Tumour	Stroma	Blood Vessels_HLADR Tumour_Stroma	707	6271	0.891473	1	0.963627	0.0304157	0.901517	0.916388	0.941996	0.967252	0.982882	1.01802	1.02516
1	1	1	Blood Vessels	Lymphatics	Stroma	Blood Vessels_Lymphatics_Stroma	131	6271	0.754947	0	0.952831	0.0855234	0.807186	0.817	0.888303	0.955197	1.01654	1.10281	1.11817
1	1	1	Blood Vessels	Lymphocytes	Stroma	Blood Vessels_Lymphocytes_Stroma	173	6271	0.826277	3	0.957437	0.0659476	0.808147	0.845115	0.906015	0.963279	1.00085	1.05561	1.10377
1	1	1	Blood Vessels	Macrophages	Stroma	Blood Vessels_Macrophages_Stroma	264	6271	0.943821	35	0.965464	0.054069	0.829318	0.882237	0.931712	0.96692	1.00194	1.04776	1.0736
1	1	1	Blood Vessels	Mast Cells	Stroma	Blood Vessels_Mast Cells_Stroma	56	6271	0.733427	1	0.956269	0.118213	0.735733	0.757395	0.891911	0.938338	1.0164	1.18821	1.22912
1	1	1	Blood Vessels	Monocytes	Stroma	Blood Vessels_Monocytes_Stroma	479	6271	0.959125	50	0.963798	0.0375596	0.894858	0.914366	0.93494	0.960126	0.991609	1.02733	1.05378
1	1	1	Blood Vessels	Proliferating Lymphocytes	Stroma	Blood Vessels_Proliferating Lymphocytes_Stroma	89	6271	0.971294	61	0.947647	0.0974112	0.766288	0.813059	0.880303	0.951212	1.01037	1.12759	1.20534
1	1	1	Blood Vessels	Proliferating Tumour	Stroma	Blood Vessels_Proliferating Tumour_Stroma	150	6271	0.970082	62	0.947436	0.0814026	0.78909	0.824305	0.895467	0.945083	0.993864	1.07795	1.16521
1	1	1	Blood Vessels	Stroma	Stroma	Blood Vessels_Stroma_Stroma	352	6271	0.939401	30	0.967207	0.0480694	0.873311	0.891148	0.933451	0.960623	0.995763	1.04892	1.07977
1	1	1	Blood Vessels	Treg	Stroma	Blood Vessels_Treg_Stroma	47	6271	0.739936	2	0.968964	0.129486	0.728956	0.776127	0.888324	0.961439	1.03592	1.17024	1.29983
1	1	1	Blood Vessels	Tumour	Stroma	Blood Vessels_Tumour_Stroma	1847	6271	0.939573	13	0.9599	0.0176285	0.918082	0.935513	0.946392	0.960672	0.9724	0.987271	0.996007
1	1	1	Blood Vessels	B Cells	Treg	Blood Vessels_B Cells_Treg	119	6271	2.73749	45	2.76658	0.313139	2.15051	2.2098	2.56014	2.79891	2.98005	3.26956	3.38034
1	1	1	Blood Vessels	Blood Vessels	Treg	Blood Vessels_Blood Vessels_Treg	203	6271	7.67088	100	2.79705	0.236914	2.32661	2.48337	2.64435	2.78353	2.91473	3.25265	3.38782
1	1	1	Blood Vessels	CD4 Cells	Treg	Blood Vessels_CD4 Cells_Treg	435	6271	2.86119	66	2.80641	0.154188	2.51158	2.57833	2.69538	2.80964	2.89141	3.09207	3.18697
1	1	1	Blood Vessels	CD44 Tumour	Treg	Blood Vessels_CD44 Tumour_Treg	86	6271	2.17651	1	2.79141	0.307194	2.21569	2.35189	2.55384	2.761	2.99546	3.27506	3.57142
1	1	1	Blood Vessels	CD8 Cells	Treg	Blood Vessels_CD8 Cells_Treg	299	6271	2.63569	18	2.80153	0.173545	2.44655	2.52611	2.6978	2.81314	2.91521	3.07583	3.16559
1	1	1	Blood Vessels	Effector CD4	Treg	Blood Vessels_Effector CD4_Treg	153	6271	2.52055	16	2.77186	0.266673	2.30043	2.36482	2.57154	2.76142	2.88988	3.28272	3.3752
1	1	1	Blood Vessels	Granulocytes	Treg	Blood Vessels_Granulocytes_Treg	8	6271	2.28591	38	2.74836	1.16991	1.01468	1.24885	1.89012	2.59153	3.1898	5.25055	6.25448
1	1	1	Blood Vessels	HLADR Tumour	Treg	Blood Vessels_HLADR Tumour_Treg	707	6271	2.29276	0	2.78941	0.100708	2.53566	2.64202	2.72684	2.79364	2.84386	2.95443	3.02032
1	1	1	Blood Vessels	Lymphatics	Treg	Blood Vessels_Lymphatics_Treg	131	6271	1.87925	0	2.74609	0.28186	2.26882	2.33809	2.54216	2.73468	2.92496	3.21914	3.45726
1	1	1	Blood Vessels	Lymphocytes	Treg	Blood Vessels_Lymphocytes_Treg	173	6271	2.82753	56	2.78658	0.21484	2.29888	2.47607	2.62827	2.78725	2.92276	3.13451	3.21575
1	1	1	Blood Vessels	Macrophages	Treg	Blood Vessels_Macrophages_Treg	264	6271	3.09333	94	2.78768	0.206765	2.3117	2.43215	2.6529	2.80523	2.91924	3.10959	3.2156
1	1	1	Blood Vessels	Mast Cells	Treg	Blood Vessels_Mast Cells_Treg	56	6271	2.58786	25	2.78327	0.363679	1.95085	2.17707	2.59377	2.76352	3.00163	3.39863	3.63241
1	1	1	Blood Vessels	Monocytes	Treg	Blood Vessels_Monocytes_Treg	479	6271	2.08978	0	2.77414	0.11373	2.53576	2.60886	2.69457	2.7761	2.87207	2.93668	3.01154
1	1	1	Blood Vessels	Proliferating Lymphocytes	Treg	Blood Vessels_Proliferating Lymphocytes_Treg	89	6271	2.55784	30	2.77407	0.342094	2.12376	2.26118	2.50755	2.79795	3.06399	3.25533	3.63676
1	1	1	Blood Vessels	Proliferating Tumour	Treg	Blood Vessels_Proliferating Tumour_Treg	150	6271	2.38529	5	2.79965	0.255295	2.30999	2.39125	2.64366	2.77247	2.94231	3.28346	3.46728
1	1	1	Blood Vessels	Stroma	Treg	Blood Vessels_Stroma_Treg	352	6271	3.27358	100	2.8075	0.153386	2.47002	2.55366	2.71775	2.80309	2.89224	3.04781	3.16868
1	1	1	Blood Vessels	Treg	Treg	Blood Vessels_Treg_Treg	47	6271	1.77323	0	2.80863	0.487209	1.83226	2.014	2.43524	2.86273	3.07687	3.6891	3.93376
1	1	1	Blood Vessels	Tumour	Treg	Blood Vessels_Tumour_Treg	1847	6271	2.58688	0	2.77506	0.0675352	2.62734	2.67454	2.73597	2.7703	2.81429	2.88226	2.92364
1	1	1	Blood Vessels	B Cells	Tumour	Blood Vessels_B Cells_Tumour	119	6271	1.06939	100	0.542149	0.0660346	0.398912	0.440121	0.498493	0.535652	0.57953	0.659445	0.674271
1	1	1	Blood Vessels	Blood Vessels	Tumour	Blood Vessels_Blood Vessels_Tumour	203	6271	2.06809	100	0.546907	0.0562821	0.447298	0.457874	0.508289	0.544347	0.578424	0.639326	0.675714
1	1	1	Blood Vessels	CD4 Cells	Tumour	Blood Vessels_CD4 Cells_Tumour	435	6271	0.759728	100	0.538986	0.0369558	0.46611	0.478267	0.515479	0.537314	0.564974	0.600848	0.614515
1	1	1	Blood Vessels	CD44 Tumour	Tumour	Blood Vessels_CD44 Tumour_Tumour	86	6271	0.268582	0	0.530389	0.085188	0.373473	0.399362	0.460635	0.527591	0.573632	0.670648	0.749868
1	1	1	Blood Vessels	CD8 Cells	Tumour	Blood Vessels_CD8 Cells_Tumour	299	6271	0.618633	99	0.535002	0.0391136	0.461856	0.471125	0.509222	0.534113	0.558393	0.602505	0.618714
1	1	1	Blood Vessels	Effector CD4	Tumour	Blood Vessels_Effector CD4_Tumour	153	6271	0.404359	0	0.538533	0.05677	0.420663	0.448171	0.50068	0.532324	0.572198	0.637088	0.674282
1	1	1	Blood Vessels	Granulocytes	Tumour	Blood Vessels_Granulocytes_Tumour	8	6271	0.482609	53	0.537096	0.254397	0.177496	0.235317	0.335004	0.451706	0.713446	0.955109	1.20047
1	1	1	Blood Vessels	HLADR Tumour	Tumour	Blood Vessels_HLADR Tumour_Tumour	707	6271	0.360657	0	0.538898	0.0231341	0.497835	0.502419	0.521414	0.537857	0.555781	0.574056	0.589503
1	1	1	Blood Vessels	Lymphatics	Tumour	Blood Vessels_Lymphatics_Tumour	131	6271	0.428559	0	0.546694	0.0605695	0.441479	0.453485	0.500222	0.548052	0.580808	0.653583	0.686493
1	1	1	Blood Vessels	Lymphocytes	Tumour	Blood Vessels_Lymphocytes_Tumour	173	6271	0.862249	100	0.547712	0.060031	0.455645	0.459634	0.508003	0.539114	0.581679	0.647937	0.728555
1	1	1	Blood Vessels	Macrophages	Tumour	Blood Vessels_Macrophages_Tumour	264	6271	0.551597	60	0.542199	0.0429477	0.464612	0.480263	0.512902	0.539968	0.571983	0.622988	0.643863
1	1	1	Blood Vessels	Mast Cells	Tumour	Blood Vessels_Mast Cells_Tumour	56	6271	0.580169	61	0.561119	0.0989512	0.342383	0.434547	0.495004	0.541483	0.622182	0.750245	0.799751
1	1	1	Blood Vessels	Monocytes	Tumour	Blood Vessels_Monocytes_Tumour	479	6271	0.361454	0	0.534744	0.0269523	0.472214	0.489769	0.513588	0.533983	0.552554	0.579168	0.585491
1	1	1	Blood Vessels	Proliferating Lymphocytes	Tumour	Blood Vessels_Proliferating Lymphocytes_Tumour	89	6271	0.447968	16	0.534184	0.0756935	0.385768	0.402457	0.476928	0.528519	0.600307	0.648862	0.678407
1	1	1	Blood Vessels	Proliferating Tumour	Tumour	Blood Vessels_Proliferating Tumour_Tumour	150	6271	0.381706	0	0.537747	0.0604093	0.43496	0.455338	0.486007	0.540935	0.585206	0.644973	0.654456
1	1	1	Blood Vessels	Stroma	Tumour	Blood Vessels_Stroma_Tumour	352	6271	0.859432	100	0.537555	0.0352929	0.457708	0.483642	0.508623	0.537408	0.562392	0.591235	0.605883
1	1	1	Blood Vessels	Treg	Tumour	Blood Vessels_Treg_Tumour	47	6271	0.527462	56	0.524567	0.108969	0.33608	0.380867	0.444221	0.507701	0.589167	0.716934	0.863711
1	1	1	Blood Vessels	Tumour	Tumour	Blood Vessels_Tumour_Tumour	1847	6271	0.273631	0	0.535608	0.0137086	0.505625	0.51318	0.527886	0.536586	0.544915	0.558268	0.563166
1	1	1	CD4 Cells	B Cells	B Cells	CD4 Cells_B Cells_B Cells	119	6271	1.70922	0	3.82985	0.397039	2.99905	3.21017	3.55903	3.79404	4.09666	4.50618	4.59564
1	1	1	CD4 Cells	Blood Vessels	B Cells	CD4 Cells_Blood Vessels_B Cells	203	6271	3.57498	19	3.86145	0.301714	3.26981	3.37854	3.64362	3.83001	4.07862	4.33748	4.52549
1	1	1	CD4 Cells	CD4 Cells	B Cells	CD4 Cells_CD4 Cells_B Cells	435	6271	4.98051	100	3.85459	0.224926	3.32376	3.52597	3.71872	3.86155	3.99068	4.25321	4.4065
1	1	1	CD4 Cells	CD44 Tumour	B Cells	CD4 Cells_CD44 Tumour_B Cells	86	6271	3.59402	32	3.84155	0.454032	2.96737	3.13359	3.50573	3.76784	4.16298	4.51504	4.76268
1	1	1	CD4 Cells	CD8 Cells	B Cells	CD4 Cells_CD8 Cells_B Cells	299	6271	3.60841	17	3.86026	0.241698	3.43617	3.52684	3.67799	3.84631	4.01689	4.25317	4.52876
1	1	1	CD4 Cells	Effector CD4	B Cells	CD4 Cells_Effector CD4_B Cells	153	6271	3.26848	3	3.87821	0.33131	3.20222	3.34487	3.67013	3.9171	4.08288	4.41309	4.52206
1	1	1	CD4 Cells	Granulocytes	B Cells	CD4 Cells_Granulocytes_B Cells	8	6271	4.22123	65	3.88845	1.6775	1.16792	1.82821	2.7931	3.49323	4.81994	6.71905	9.45823
1	1	1	CD4 Cells	HLADR Tumour	B Cells	CD4 Cells_HLADR Tumour_B Cells	707	6271	2.68528	0	3.83526	0.159491	3.47804	3.56552	3.73445	3.82933	3.95642	4.10785	4.22665
1	1	1	CD4 Cells	Lymphatics	B Cells	CD4 Cells_Lymphatics_B Cells	131	6271	3.32178	10	3.86604	0.398347	3.15977	3.19652	3.58437	3.85187	4.13046	4.53449	4.70836
1	1	1	CD4 Cells	Lymphocytes	B Cells	CD4 Cells_Lymphocytes_B Cells	173	6271	5.06117	100	3.86423	0.318406	3.27399	3.37662	3.62115	3.86075	4.10093	4.3474	4.51472
1	1	1	CD4 Cells	Macrophages	B Cells	CD4 Cells_Macrophages_B Cells	264	6271	5.21374	100	3.86346	0.252344	3.30147	3.42486	3.69782	3.89775	4.01447	4.26631	4.43779
1	1	1	CD4 Cells	Mast Cells	B Cells	CD4 Cells_Mast Cells_B Cells	56	6271	4.97127	96	3.82615	0.620917	2.69512	2.83501	3.49012	3.7391	4.15052	4.72386	6.00354
1	1	1	CD4 Cells	Monocytes	B Cells	CD4 Cells_Monocytes_B Cells	479	6271	3.81637	42	3.84149	0.195944	3.45886	3.52944	3.69076	3.8628	3.96816	4.13738	4.28701
1	1	1	CD4 Cells	Proliferating Lymphocytes	B Cells	CD4 Cells_Proliferating Lymphocytes_B Cells	89	6271	3.95992	65	3.8143	0.454106	2.94131	3.15192	3.52858	3.78588	4.02953	4.67453	4.90796
1	1	1	CD4 Cells	Proliferating Tumour	B Cells	CD4 Cells_Proliferating Tumour_B Cells	150	6271	2.67801	0	3.8645	0.349138	3.2744	3.35222	3.57768	3.82925	4.1081	4.47795	4.55962
1	1	1	CD4 Cells	Stroma	B Cells	CD4 Cells_Stroma_B Cells	352	6271	5.62301	100	3.86078	0.219471	3.4436	3.50163	3.70592	3.8623	3.98419	4.24409	4.29011
1	1	1	CD4 Cells	Treg	B Cells	CD4 Cells_Treg_B Cells	47	6271	3.70369	36	3.89907	0.594974	2.67106	2.9932	3.43369	3.93687	4.31771	4.87328	5.24947
1	1	1	CD4 Cells	Tumour	B Cells	CD4 Cells_Tumour_B Cells	1847	6271	3.36428	0	3.84685	0.0876942	3.61598	3.7221	3.79173	3.84868	3.90163	3.9806	4.04726
1	1	1	CD4 Cells	B Cells	Blood Vessels	CD4 Cells_B Cells_Blood Vessels	119	6271	3.90585	100	2.52289	0.2394	2.04216	2.16794	2.30618	2.55492	2.70073	2.88283	2.9465
1	1	1	CD4 Cells	Blood Vessels	Blood Vessels	CD4 Cells_Blood Vessels_Blood Vessels	203	6271	1.18956	0	2.53165	0.180067	2.16571	2.24299	2.42251	2.51198	2.663	2.79895	3.03941
1	1	1	CD4 Cells	CD4 Cells	Blood Vessels	CD4 Cells_CD4 Cells_Blood Vessels	435	6271	3.83811	100	2.5268	0.112299	2.28646	2.33073	2.45957	2.52733	2.60447	2.70252	2.78699
1	1	1	CD4 Cells	CD44 Tumour	Blood Vessels	CD4 Cells_CD44 Tumour_Blood Vessels	86	6271	2.51241	49	2.54834	0.312118	1.95821	2.0755	2.35219	2.52362	2.749	3.10225	3.32053
1	1	1	CD4 Cells	CD8 Cells	Blood Vessels	CD4 Cells_CD8 Cells_Blood Vessels	299	6271	2.77444	93	2.54101	0.147714	2.23451	2.31058	2.44241	2.53874	2.61433	2.78883	2.9239
1	1	1	CD4 Cells	Effector CD4	Blood Vessels	CD4 Cells_Effector CD4_Blood Vessels	153	6271	2.34856	21	2.53353	0.218651	2.12976	2.23457	2.37193	2.52286	2.65821	2.86454	3.14819
1	1	1	CD4 Cells	Granulocytes	Blood Vessels	CD4 Cells_Granulocytes_Blood Vessels	8	6271	1.86523	23	2.66459	0.990546	1.10462	1.41005	1.92444	2.43639	3.38044	4.49866	5.19268
1	1	1	CD4 Cells	HLADR Tumour	Blood Vessels	CD4 Cells_HLADR Tumour_Blood Vessels	707	6271	1.77226	0	2.5141	0.0960493	2.25455	2.38059	2.44912	2.51902	2.56432	2.68543	2.71762
1	1	1	CD4 Cells	Lymphatics	Blood Vessels	CD4 Cells_Lymphatics_Blood Vessels	131	6271	3.81433	100	2.56335	0.231485	2.07778	2.1531	2.41078	2.58632	2.71901	2.94337	3.0147
1	1	1	CD4 Cells	Lymphocytes	Blood Vessels	CD4 Cells_Lymphocytes_Blood Vessels	173	6271	3.4977	100	2.51152	0.191027	2.06318	2.21443	2.39334	2.50993	2.62602	2.80557	2.93188
1	1	1	CD4 Cells	Macrophages	Blood Vessels	CD4 Cells_Macrophages_Blood Vessels	264	6271	2.84051	96	2.53917	0.182236	2.17052	2.26966	2.41022	2.53048	2.68024	2.81003	3.01548
1	1	1	CD4 Cells	Mast Cells	Blood Vessels	CD4 Cells_Mast Cells_Blood Vessels	56	6271	3.74213	99	2.57549	0.425838	1.85946	2.00403	2.28585	2.53406	2.78069	3.35558	3.7186
1	1	1	CD4 Cells	Monocytes	Blood Vessels	CD4 Cells_Monocytes_Blood Vessels	479	6271	2.44439	25	2.54125	0.13449	2.28334	2.32999	2.44362	2.53323	2.63074	2.74824	2.91188
1	1	1	CD4 Cells	Proliferating Lymphocytes	Blood Vessels	CD4 Cells_Proliferating Lymphocytes_Blood Vessels	89	6271	2.69611	79	2.46907	0.255558	1.87241	2.03159	2.30966	2.43997	2.66602	2.84744	3.04133
1	1	1	CD4 Cells	Proliferating Tumour	Blood Vessels	CD4 Cells_Proliferating Tumour_Blood Vessels	150	6271	1.81934	0	2.47177	0.209876	2.04558	2.11953	2.33497	2.47426	2.60831	2.78672	2.91651
1	1	1	CD4 Cells	Stroma	Blood Vessels	CD4 Cells_Stroma_Blood Vessels	352	6271	2.89277	100	2.54462	0.144122	2.24714	2.30768	2.45332	2.5502	2.64302	2.78199	2.83077
1	1	1	CD4 Cells	Treg	Blood Vessels	CD4 Cells_Treg_Blood Vessels	47	6271	2.85106	81	2.45013	0.429238	1.69794	1.86238	2.15628	2.3976	2.72116	3.20903	3.47101
1	1	1	CD4 Cells	Tumour	Blood Vessels	CD4 Cells_Tumour_Blood Vessels	1847	6271	2.19161	0	2.53052	0.0574446	2.41872	2.44668	2.49064	2.5249	2.56819	2.6222	2.66264
1	1	1	CD4 Cells	B Cells	CD44 Tumour	CD4 Cells_B Cells_CD44 Tumour	119	6271	6.4809	100	4.26263	0.413454	3.53384	3.64192	3.94951	4.24785	4.52911	4.9854	5.11081
1	1	1	CD4 Cells	Blood Vessels	CD44 Tumour	CD4 Cells_Blood Vessels_CD44 Tumour	203	6271	4.70551	93	4.2982	0.278285	3.59582	3.87996	4.14483	4.3067	4.46268	4.74508	4.98313
1	1	1	CD4 Cells	CD4 Cells	CD44 Tumour	CD4 Cells_CD4 Cells_CD44 Tumour	435	6271	7.57656	100	4.25232	0.225586	3.80181	3.905	4.11665	4.22842	4.39489	4.62164	4.76353
1	1	1	CD4 Cells	CD44 Tumour	CD44 Tumour	CD4 Cells_CD44 Tumour_CD44 Tumour	86	6271	1.45882	0	4.34413	0.466741	3.36193	3.53243	4.06294	4.33324	4.5865	5.13254	5.39436
1	1	1	CD4 Cells	CD8 Cells	CD44 Tumour	CD4 Cells_CD8 Cells_CD44 Tumour	299	6271	4.97824	100	4.2834	0.267465	3.71469	3.89665	4.0703	4.28947	4.47693	4.71791	4.84198
1	1	1	CD4 Cells	Effector CD4	CD44 Tumour	CD4 Cells_Effector CD4_CD44 Tumour	153	6271	3.72778	4	4.24073	0.371317	3.54937	3.75537	3.96817	4.21483	4.44326	4.89093	5.12963
1	1	1	CD4 Cells	Granulocytes	CD44 Tumour	CD4 Cells_Granulocytes_CD44 Tumour	8	6271	4.14941	61	4.0823	1.53021	2.07443	2.42626	3.07889	3.84149	4.61016	7.24559	9.68923
1	1	1	CD4 Cells	HLADR Tumour	CD44 Tumour	CD4 Cells_HLADR Tumour_CD44 Tumour	707	6271	3.21959	0	4.28563	0.151566	3.95234	4.03778	4.18946	4.29542	4.37827	4.52176	4.62661
1	1	1	CD4 Cells	Lymphatics	CD44 Tumour	CD4 Cells_Lymphatics_CD44 Tumour	131	6271	2.83212	0	4.25157	0.388355	3.44689	3.68372	4.01631	4.22673	4.48553	4.95158	5.29419
1	1	1	CD4 Cells	Lymphocytes	CD44 Tumour	CD4 Cells_Lymphocytes_CD44 Tumour	173	6271	5.86177	100	4.27507	0.311256	3.65572	3.83685	4.07758	4.23668	4.49655	4.75357	4.9355
1	1	1	CD4 Cells	Macrophages	CD44 Tumour	CD4 Cells_Macrophages_CD44 Tumour	264	6271	5.47346	100	4.33945	0.290015	3.77401	3.92405	4.1243	4.31735	4.5006	4.86863	5.04923
1	1	1	CD4 Cells	Mast Cells	CD44 Tumour	CD4 Cells_Mast Cells_CD44 Tumour	56	6271	5.3345	96	4.32693	0.676438	3.09171	3.39239	3.82174	4.2624	4.78041	5.31569	6.16351
1	1	1	CD4 Cells	Monocytes	CD44 Tumour	CD4 Cells_Monocytes_CD44 Tumour	479	6271	3.14694	0	4.2523	0.192024	3.86473	3.97015	4.10133	4.24227	4.39447	4.53766	4.70595
1	1	1	CD4 Cells	Proliferating Lymphocytes	CD44 Tumour	CD4 Cells_Proliferating Lymphocytes_CD44 Tumour	89	6271	4.88829	91	4.28014	0.492421	3.30933	3.52996	3.9346	4.22616	4.61546	5.1111	5.60753
1	1	1	CD4 Cells	Proliferating Tumour	CD44 Tumour	CD4 Cells_Proliferating Tumour_CD44 Tumour	150	6271	3.34145	0	4.24933	0.346081	3.48051	3.63837	4.05309	4.24991	4.40006	4.83913	5.05715
1	1	1	CD4 Cells	Stroma	CD44 Tumour	CD4 Cells_Stroma_CD44 Tumour	352	6271	5.58168	100	4.27269	0.223227	3.81646	3.89836	4.14226	4.25146	4.39847	4.69599	4.79537
1	1	1	CD4 Cells	Treg	CD44 Tumour	CD4 Cells_Treg_CD44 Tumour	47	6271	4.97071	85	4.32433	0.656144	3.00442	3.28156	3.9236	4.30525	4.74073	5.43015	5.91837
1	1	1	CD4 Cells	Tumour	CD44 Tumour	CD4 Cells_Tumour_CD44 Tumour	1847	6271	3.16813	0	4.25316	0.0876893	4.0305	4.11735	4.18601	4.26123	4.32452	4.37906	4.41365
1	1	1	CD4 Cells	B Cells	CD8 Cells	CD4 Cells_B Cells_CD8 Cells	119	6271	1.56648	47	1.58164	0.121946	1.3699	1.39362	1.50354	1.57472	1.65956	1.78536	1.88211
1	1	1	CD4 Cells	Blood Vessels	CD8 Cells	CD4 Cells_Blood Vessels_CD8 Cells	203	6271	1.83396	99	1.57765	0.1071	1.36969	1.41143	1.49473	1.57723	1.63815	1.775	1.81974
1	1	1	CD4 Cells	CD4 Cells	CD8 Cells	CD4 Cells_CD4 Cells_CD8 Cells	435	6271	2.1722	100	1.57727	0.0686145	1.44112	1.45285	1.52503	1.57461	1.63237	1.69138	1.70375
1	1	1	CD4 Cells	CD44 Tumour	CD8 Cells	CD4 Cells_CD44 Tumour_CD8 Cells	86	6271	1.39743	9	1.58453	0.142581	1.28583	1.37468	1.47949	1.58756	1.69341	1.81842	1.9067
1	1	1	CD4 Cells	CD8 Cells	CD8 Cells	CD4 Cells_CD8 Cells_CD8 Cells	299	6271	1.22057	0	1.59228	0.071071	1.46406	1.48135	1.53495	1.59022	1.63796	1.70782	1.76741
1	1	1	CD4 Cells	Effector CD4	CD8 Cells	CD4 Cells_Effector CD4_CD8 Cells	153	6271	1.36184	4	1.5798	0.120137	1.31806	1.40838	1.49095	1.58014	1.65463	1.7785	1.83203
1	1	1	CD4 Cells	Granulocytes	CD8 Cells	CD4 Cells_Granulocytes_CD8 Cells	8	6271	1.07651	9	1.69117	0.564742	0.841463	0.956727	1.21734	1.62994	2.02432	2.72002	3.09623
1	1	1	CD4 Cells	HLADR Tumour	CD8 Cells	CD4 Cells_HLADR Tumour_CD8 Cells	707	6271	1.2405	0	1.57876	0.0468124	1.45664	1.50528	1.5546	1.57954	1.6115	1.64778	1.68307
1	1	1	CD4 Cells	Lymphatics	CD8 Cells	CD4 Cells_Lymphatics_CD8 Cells	131	6271	1.71232	83	1.603	0.131353	1.36844	1.40942	1.51956	1.601	1.68562	1.85398	1.95676
1	1	1	CD4 Cells	Lymphocytes	CD8 Cells	CD4 Cells_Lymphocytes_CD8 Cells	173	6271	2.09621	100	1.56542	0.103342	1.33491	1.39904	1.50015	1.56381	1.62766	1.75056	1.78373
1	1	1	CD4 Cells	Macrophages	CD8 Cells	CD4 Cells_Macrophages_CD8 Cells	264	6271	2.07216	100	1.57128	0.0755955	1.42863	1.45816	1.51259	1.57172	1.6298	1.68906	1.75843
1	1	1	CD4 Cells	Mast Cells	CD8 Cells	CD4 Cells_Mast Cells_CD8 Cells	56	6271	2.15163	100	1.59351	0.184506	1.23955	1.31107	1.45201	1.59675	1.71131	1.91329	2.00434
1	1	1	CD4 Cells	Monocytes	CD8 Cells	CD4 Cells_Monocytes_CD8 Cells	479	6271	1.32481	0	1.58561	0.0618959	1.42666	1.49358	1.53643	1.59005	1.63048	1.67412	1.69422
1	1	1	CD4 Cells	Proliferating Lymphocytes	CD8 Cells	CD4 Cells_Proliferating Lymphocytes_CD8 Cells	89	6271	1.38286	9	1.58629	0.148104	1.30047	1.36466	1.47178	1.5934	1.68046	1.82691	1.95981
1	1	1	CD4 Cells	Proliferating Tumour	CD8 Cells	CD4 Cells_Proliferating Tumour_CD8 Cells	150	6271	1.08668	0	1.58792	0.122659	1.34104	1.38291	1.50566	1.57848	1.67826	1.79946	1.8714
1	1	1	CD4 Cells	Stroma	CD8 Cells	CD4 Cells_Stroma_CD8 Cells	352	6271	2.12425	100	1.5864	0.0718055	1.45666	1.47763	1.53203	1.58244	1.63395	1.7104	1.75556
1	1	1	CD4 Cells	Treg	CD8 Cells	CD4 Cells_Treg_CD8 Cells	47	6271	1.73541	77	1.57578	0.195935	1.13469	1.30413	1.43524	1.55754	1.72929	1.87995	1.9597
1	1	1	CD4 Cells	Tumour	CD8 Cells	CD4 Cells_Tumour_CD8 Cells	1847	6271	1.36251	0	1.58301	0.025135	1.53169	1.54591	1.56487	1.58267	1.60318	1.62354	1.63423
1	1	1	CD4 Cells	B Cells	Effector CD4	CD4 Cells_B Cells_Effector CD4	119	6271	2.83921	97	2.41847	0.217095	1.97826	2.11762	2.26171	2.41518	2.58067	2.78895	2.88292
1	1	1	CD4 Cells	Blood Vessels	Effector CD4	CD4 Cells_Blood Vessels_Effector CD4	203	6271	2.60042	81	2.4576	0.180557	2.11258	2.20913	2.3285	2.43794	2.55188	2.78964	2.8976
1	1	1	CD4 Cells	CD4 Cells	Effector CD4	CD4 Cells_CD4 Cells_Effector CD4	435	6271	3.64896	100	2.4415	0.117588	2.19275	2.2354	2.35705	2.44922	2.53316	2.62625	2.6573
1	1	1	CD4 Cells	CD44 Tumour	Effector CD4	CD4 Cells_CD44 Tumour_Effector CD4	86	6271	2.12418	13	2.42239	0.25855	1.85755	2.00782	2.23503	2.42276	2.58306	2.85629	3.03385
1	1	1	CD4 Cells	CD8 Cells	Effector CD4	CD4 Cells_CD8 Cells_Effector CD4	299	6271	2.60527	86	2.4312	0.148854	2.15933	2.19784	2.32416	2.4203	2.54257	2.68677	2.7098
1	1	1	CD4 Cells	Effector CD4	Effector CD4	CD4 Cells_Effector CD4_Effector CD4	153	6271	1.46392	0	2.44467	0.186111	2.02891	2.13814	2.34301	2.45869	2.5385	2.77776	2.8301
1	1	1	CD4 Cells	Granulocytes	Effector CD4	CD4 Cells_Granulocytes_Effector CD4	8	6271	2.93599	71	2.52277	0.787886	1.31507	1.37701	1.97824	2.37395	3.0614	4.20055	4.52098
1	1	1	CD4 Cells	HLADR Tumour	Effector CD4	CD4 Cells_HLADR Tumour_Effector CD4	707	6271	1.448	0	2.42685	0.0815988	2.28347	2.30464	2.37346	2.42382	2.48049	2.56717	2.63206
1	1	1	CD4 Cells	Lymphatics	Effector CD4	CD4 Cells_Lymphatics_Effector CD4	131	6271	2.62752	81	2.42467	0.216521	1.92651	2.09308	2.27687	2.41758	2.57584	2.78216	2.84312
1	1	1	CD4 Cells	Lymphocytes	Effector CD4	CD4 Cells_Lymphocytes_Effector CD4	173	6271	3.42887	100	2.4178	0.168081	2.04353	2.14769	2.29357	2.41905	2.54164	2.66557	2.72603
1	1	1	CD4 Cells	Macrophages	Effector CD4	CD4 Cells_Macrophages_Effector CD4	264	6271	2.72454	99	2.41853	0.128475	2.19832	2.22935	2.3249	2.39808	2.52213	2.61516	2.69417
1	1	1	CD4 Cells	Mast Cells	Effector CD4	CD4 Cells_Mast Cells_Effector CD4	56	6271	3.74035	100	2.38389	0.341105	1.62722	1.81424	2.14698	2.37925	2.61841	2.95238	3.13393
1	1	1	CD4 Cells	Monocytes	Effector CD4	CD4 Cells_Monocytes_Effector CD4	479	6271	1.9136	0	2.41503	0.102023	2.11478	2.26857	2.34262	2.41805	2.47494	2.5502	2.69534
1	1	1	CD4 Cells	Proliferating Lymphocytes	Effector CD4	CD4 Cells_Proliferating Lymphocytes_Effector CD4	89	6271	2.2654	29	2.41751	0.289943	1.75705	1.93928	2.24055	2.41642	2.57989	2.92209	3.07869
1	1	1	CD4 Cells	Proliferating Tumour	Effector CD4	CD4 Cells_Proliferating Tumour_Effector CD4	150	6271	1.40017	0	2.44603	0.206572	2.00902	2.10554	2.31507	2.45276	2.57131	2.78197	2.91777
1	1	1	CD4 Cells	Stroma	Effector CD4	CD4 Cells_Stroma_Effector CD4	352	6271	3.2228	100	2.42342	0.133759	2.1849	2.21831	2.32697	2.41348	2.49813	2.65382	2.7435
1	1	1	CD4 Cells	Treg	Effector CD4	CD4 Cells_Treg_Effector CD4	47	6271	2.8007	79	2.48138	0.402607	1.74214	1.85869	2.1962	2.43803	2.75863	3.1845	3.41325
1	1	1	CD4 Cells	Tumour	Effector CD4	CD4 Cells_Tumour_Effector CD4	1847	6271	2.23213	0	2.42915	0.0478781	2.33075	2.36309	2.40197	2.42614	2.45445	2.52139	2.54952
1	1	1	CD4 Cells	B Cells	Granulocytes	CD4 Cells_B Cells_Granulocytes	119	6271	13.3994	100	9.5408	0.70166	8.12368	8.3745	9.07316	9.55656	9.99851	10.6037	11.1046
1	1	1	CD4 Cells	Blood Vessels	Granulocytes	CD4 Cells_Blood Vessels_Granulocytes	203	6271	10.1635	86	9.56571	0.550805	8.32768	8.73411	9.19768	9.54304	9.92806	10.4173	10.852
1	1	1	CD4 Cells	CD4 Cells	Granulocytes	CD4 Cells_CD4 Cells_Granulocytes	435	6271	14.6847	100	9.56812	0.387001	8.76352	8.93722	9.2916	9.52209	9.87373	10.2398	10.4676
1	1	1	CD4 Cells	CD44 Tumour	Granulocytes	CD4 Cells_CD44 Tumour_Granulocytes	86	6271	7.42263	0	9.54801	0.916655	7.81066	8.10109	9.04496	9.5903	10.2191	10.9318	11.5556
1	1	1	CD4 Cells	CD8 Cells	Granulocytes	CD4 Cells_CD8 Cells_Granulocytes	299	6271	11.7233	100	9.51679	0.468778	8.55581	8.75741	9.19748	9.58403	9.82705	10.2999	10.5498
1	1	1	CD4 Cells	Effector CD4	Granulocytes	CD4 Cells_Effector CD4_Granulocytes	153	6271	8.43663	5	9.56408	0.69961	8.21782	8.49663	9.03247	9.48983	10.0124	10.6985	11.5294
1	1	1	CD4 Cells	Granulocytes	Granulocytes	CD4 Cells_Granulocytes_Granulocytes	8	6271	13.3906	92	9.22949	2.65946	4.31597	5.21553	7.31153	9.23568	10.824	13.7625	16.1767
1	1	1	CD4 Cells	HLADR Tumour	Granulocytes	CD4 Cells_HLADR Tumour_Granulocytes	707	6271	8.61813	0	9.49241	0.324143	8.87001	8.93687	9.25654	9.50669	9.6931	10.0072	10.254
1	1	1	CD4 Cells	Lymphatics	Granulocytes	CD4 Cells_Lymphatics_Granulocytes	131	6271	6.32088	0	9.42341	0.677926	7.96555	8.38309	8.86746	9.38549	9.94237	10.5419	10.8621
1	1	1	CD4 Cells	Lymphocytes	Granulocytes	CD4 Cells_Lymphocytes_Granulocytes	173	6271	9.3331	43	9.50679	0.608219	8.27302	8.54382	9.10724	9.43095	9.8926	10.5754	10.8433
1	1	1	CD4 Cells	Macrophages	Granulocytes	CD4 Cells_Macrophages_Granulocytes	264	6271	11.223	100	9.54183	0.533601	8.4815	8.66859	9.23158	9.50461	9.89001	10.4269	10.6617
1	1	1	CD4 Cells	Mast Cells	Granulocytes	CD4 Cells_Mast Cells_Granulocytes	56	6271	12.3712	98	9.67427	1.18664	7.40859	7.92411	8.93578	9.57995	10.2762	11.8847	12.7262
1	1	1	CD4 Cells	Monocytes	Granulocytes	CD4 Cells_Monocytes_Granulocytes	479	6271	7.8757	0	9.52319	0.421632	8.59702	8.84377	9.2533	9.49815	9.79458	10.1606	10.4922
1	1	1	CD4 Cells	Proliferating Lymphocytes	Granulocytes	CD4 Cells_Proliferating Lymphocytes_Granulocytes	89	6271	10.4817	80	9.62876	0.982106	7.55834	7.91743	9.05887	9.64402	10.2516	11.2278	11.9215
1	1	1	CD4 Cells	Proliferating Tumour	Granulocytes	CD4 Cells_Proliferating Tumour_Granulocytes	150	6271	8.13234	1	9.56821	0.677013	8.34878	8.52848	9.1116	9.55947	10.0201	10.6569	11.2429
1	1	1	CD4 Cells	Stroma	Granulocytes	CD4 Cells_Stroma_Granulocytes	352	6271	11.5582	100	9.66234	0.408421	8.86675	9.08551	9.4161	9.62109	9.87928	10.3068	10.6282
1	1	1	CD4 Cells	Treg	Granulocytes	CD4 Cells_Treg_Granulocytes	47	6271	10.9927	92	9.236	1.16711	6.91614	7.38715	8.47428	9.12945	10.0346	11.316	11.7538
1	1	1	CD4 Cells	Tumour	Granulocytes	CD4 Cells_Tumour_Granulocytes	1847	6271	7.80457	0	9.53145	0.155527	9.20115	9.26329	9.43613	9.533	9.64075	9.76927	9.87264
1	1	1	CD4 Cells	B Cells	HLADR Tumour	CD4 Cells_B Cells_HLADR Tumour	119	6271	2.456	100	1.47074	0.157031	1.19463	1.23757	1.37115	1.43616	1.56385	1.77317	1.82256
1	1	1	CD4 Cells	Blood Vessels	HLADR Tumour	CD4 Cells_Blood Vessels_HLADR Tumour	203	6271	1.74543	98	1.48292	0.12848	1.17593	1.2565	1.40788	1.47914	1.56687	1.70952	1.76819
1	1	1	CD4 Cells	CD4 Cells	HLADR Tumour	CD4 Cells_CD4 Cells_HLADR Tumour	435	6271	2.56609	100	1.49496	0.0858719	1.29386	1.37211	1.44555	1.48791	1.55432	1.64636	1.67722
1	1	1	CD4 Cells	CD44 Tumour	HLADR Tumour	CD4 Cells_CD44 Tumour_HLADR Tumour	86	6271	1.21116	3	1.4926	0.17045	1.16159	1.23351	1.37238	1.48211	1.60035	1.79072	1.89829
1	1	1	CD4 Cells	CD8 Cells	HLADR Tumour	CD4 Cells_CD8 Cells_HLADR Tumour	299	6271	1.52872	74	1.47536	0.0966188	1.25786	1.31826	1.41522	1.4727	1.53702	1.62043	1.70634
1	1	1	CD4 Cells	Effector CD4	HLADR Tumour	CD4 Cells_Effector CD4_HLADR Tumour	153	6271	1.06462	0	1.49957	0.155413	1.233	1.27698	1.39206	1.47817	1.5987	1.78736	1.89496
1	1	1	CD4 Cells	Granulocytes	HLADR Tumour	CD4 Cells_Granulocytes_HLADR Tumour	8	6271	1.49913	49	1.63814	0.76633	0.588323	0.682944	1.13304	1.50317	2.0052	2.91881	3.69748
1	1	1	CD4 Cells	HLADR Tumour	HLADR Tumour	CD4 Cells_HLADR Tumour_HLADR Tumour	707	6271	0.531878	0	1.49	0.0559691	1.37675	1.39162	1.45532	1.48605	1.52614	1.58933	1.62881
1	1	1	CD4 Cells	Lymphatics	HLADR Tumour	CD4 Cells_Lymphatics_HLADR Tumour	131	6271	2.24047	100	1.46533	0.173309	1.16314	1.20499	1.35158	1.43571	1.58098	1.74268	1.88622
1	1	1	CD4 Cells	Lymphocytes	HLADR Tumour	CD4 Cells_Lymphocytes_HLADR Tumour	173	6271	2.45746	100	1.49678	0.137408	1.23407	1.27648	1.40149	1.49225	1.59574	1.70747	1.74856
1	1	1	CD4 Cells	Macrophages	HLADR Tumour	CD4 Cells_Macrophages_HLADR Tumour	264	6271	1.81154	100	1.49067	0.109392	1.27296	1.31487	1.41568	1.48715	1.5673	1.67359	1.77092
1	1	1	CD4 Cells	Mast Cells	HLADR Tumour	CD4 Cells_Mast Cells_HLADR Tumour	56	6271	2.55217	100	1.50051	0.252063	1.03455	1.13138	1.29165	1.48883	1.70093	1.88605	2.08399
1	1	1	CD4 Cells	Monocytes	HLADR Tumour	CD4 Cells_Monocytes_HLADR Tumour	479	6271	1.19941	0	1.48402	0.0780349	1.3003	1.35987	1.42358	1.48868	1.53489	1.59585	1.62142
1	1	1	CD4 Cells	Proliferating Lymphocytes	HLADR Tumour	CD4 Cells_Proliferating Lymphocytes_HLADR Tumour	89	6271	1.43318	43	1.48483	0.189347	1.09816	1.20771	1.33265	1.51017	1.62293	1.77335	1.86678
1	1	1	CD4 Cells	Proliferating Tumour	HLADR Tumour	CD4 Cells_Proliferating Tumour_HLADR Tumour	150	6271	0.960213	0	1.50356	0.149068	1.16915	1.26568	1.40663	1.48096	1.6086	1.7646	1.79246
1	1	1	CD4 Cells	Stroma	HLADR Tumour	CD4 Cells_Stroma_HLADR Tumour	352	6271	2.26485	100	1.48195	0.0826676	1.29625	1.35566	1.43099	1.48271	1.5301	1.61358	1.6617
1	1	1	CD4 Cells	Treg	HLADR Tumour	CD4 Cells_Treg_HLADR Tumour	47	6271	1.39176	33	1.53455	0.265711	0.913965	1.10714	1.32766	1.5629	1.69563	2.01136	2.1125
1	1	1	CD4 Cells	Tumour	HLADR Tumour	CD4 Cells_Tumour_HLADR Tumour	1847	6271	1.11036	0	1.48769	0.0389142	1.3973	1.4238	1.46072	1.48782	1.51616	1.55723	1.5668
1	1	1	CD4 Cells	B Cells	Lymphatics	CD4 Cells_B Cells_Lymphatics	119	6271	7.94115	99	6.4276	0.728454	4.92265	5.26884	5.95994	6.41178	6.88373	7.6411	7.84473
1	1	1	CD4 Cells	Blood Vessels	Lymphatics	CD4 Cells_Blood Vessels_Lymphatics	203	6271	6.42805	44	6.53387	0.509809	5.30648	5.76386	6.22552	6.49668	6.80884	7.48919	7.83769
1	1	1	CD4 Cells	CD4 Cells	Lymphatics	CD4 Cells_CD4 Cells_Lymphatics	435	6271	10.0117	100	6.47343	0.343308	5.76515	5.90583	6.22609	6.47822	6.68636	7.05948	7.27576
1	1	1	CD4 Cells	CD44 Tumour	Lymphatics	CD4 Cells_CD44 Tumour_Lymphatics	86	6271	3.60824	0	6.45953	0.764241	4.80449	5.20218	5.97359	6.46944	7.04674	7.60442	7.89253
1	1	1	CD4 Cells	CD8 Cells	Lymphatics	CD4 Cells_CD8 Cells_Lymphatics	299	6271	8.51423	100	6.48697	0.361096	5.70803	5.89985	6.22234	6.52917	6.75848	7.04019	7.16836
1	1	1	CD4 Cells	Effector CD4	Lymphatics	CD4 Cells_Effector CD4_Lymphatics	153	6271	5.45706	1	6.64381	0.57102	5.52404	5.77231	6.24329	6.65534	7.0156	7.56108	7.863
1	1	1	CD4 Cells	Granulocytes	Lymphatics	CD4 Cells_Granulocytes_Lymphatics	8	6271	2.25174	3	5.97478	2.30332	1.91175	2.50375	4.38537	6.09872	7.175	10.3186	11.5084
1	1	1	CD4 Cells	HLADR Tumour	Lymphatics	CD4 Cells_HLADR Tumour_Lymphatics	707	6271	6.88833	92	6.52605	0.249007	6.06961	6.15706	6.34565	6.53884	6.68672	6.90022	7.12239
1	1	1	CD4 Cells	Lymphatics	Lymphatics	CD4 Cells_Lymphatics_Lymphatics	131	6271	1.32904	0	6.57529	0.740781	5.19128	5.38028	6.01583	6.63912	7.09066	7.74438	8.14568
1	1	1	CD4 Cells	Lymphocytes	Lymphatics	CD4 Cells_Lymphocytes_Lymphatics	173	6271	5.33326	3	6.591	0.609314	5.18089	5.59178	6.17934	6.59513	6.94135	7.59104	8.05335
1	1	1	CD4 Cells	Macrophages	Lymphatics	CD4 Cells_Macrophages_Lymphatics	264	6271	6.6733	73	6.46835	0.438389	5.55911	5.80162	6.17814	6.43022	6.73032	7.15071	7.45208
1	1	1	CD4 Cells	Mast Cells	Lymphatics	CD4 Cells_Mast Cells_Lymphatics	56	6271	8.55829	96	6.56079	1.05407	4.59216	4.83252	5.98314	6.5801	7.15588	8.26999	9.01155
1	1	1	CD4 Cells	Monocytes	Lymphatics	CD4 Cells_Monocytes_Lymphatics	479	6271	5.61203	0	6.57295	0.362088	5.86516	5.993	6.29747	6.56744	6.81342	7.13579	7.28132
1	1	1	CD4 Cells	Proliferating Lymphocytes	Lymphatics	CD4 Cells_Proliferating Lymphocytes_Lymphatics	89	6271	6.60544	56	6.49744	0.806997	5.02539	5.29482	5.91673	6.51056	6.96319	7.77763	8.46964
1	1	1	CD4 Cells	Proliferating Tumour	Lymphatics	CD4 Cells_Proliferating Tumour_Lymphatics	150	6271	4.42805	0	6.6283	0.603361	5.31298	5.80991	6.21467	6.60447	7.02692	7.68669	8.03835
1	1	1	CD4 Cells	Stroma	Lymphatics	CD4 Cells_Stroma_Lymphatics	352	6271	8.05999	100	6.48526	0.388488	5.85416	5.93546	6.20117	6.4143	6.7487	7.27565	7.42757
1	1	1	CD4 Cells	Treg	Lymphatics	CD4 Cells_Treg_Lymphatics	47	6271	7.8116	79	6.7447	1.19713	4.67257	4.98066	5.95818	6.62633	7.54957	8.89452	9.38762
1	1	1	CD4 Cells	Tumour	Lymphatics	CD4 Cells_Tumour_Lymphatics	1847	6271	5.51084	0	6.52329	0.145301	6.2262	6.2944	6.43457	6.52942	6.62035	6.76624	6.83829
1	1	1	CD4 Cells	B Cells	Lymphocytes	CD4 Cells_B Cells_Lymphocytes	119	6271	2.30322	7	2.55883	0.186579	2.06704	2.21783	2.44711	2.55552	2.67434	2.86804	2.9528
1	1	1	CD4 Cells	Blood Vessels	Lymphocytes	CD4 Cells_Blood Vessels_Lymphocytes	203	6271	2.68203	77	2.5777	0.186539	2.19774	2.29368	2.44683	2.58179	2.66265	2.87351	3.08056
1	1	1	CD4 Cells	CD4 Cells	Lymphocytes	CD4 Cells_CD4 Cells_Lymphocytes	435	6271	3.31191	100	2.59484	0.119264	2.3654	2.41829	2.51259	2.58881	2.67649	2.7928	2.82314
1	1	1	CD4 Cells	CD44 Tumour	Lymphocytes	CD4 Cells_CD44 Tumour_Lymphocytes	86	6271	2.17338	8	2.5964	0.311885	2.00902	2.15307	2.37721	2.55098	2.78156	3.14158	3.28075
1	1	1	CD4 Cells	CD8 Cells	Lymphocytes	CD4 Cells_CD8 Cells_Lymphocytes	299	6271	2.98492	99	2.58386	0.121604	2.34224	2.40266	2.50859	2.57578	2.65697	2.77199	2.89037
1	1	1	CD4 Cells	Effector CD4	Lymphocytes	CD4 Cells_Effector CD4_Lymphocytes	153	6271	2.64538	59	2.61124	0.223596	2.21364	2.24325	2.48558	2.58566	2.737	3.00106	3.16272
1	1	1	CD4 Cells	Granulocytes	Lymphocytes	CD4 Cells_Granulocytes_Lymphocytes	8	6271	1.08127	0	2.54618	0.773908	1.30567	1.60573	1.98385	2.44827	2.91977	3.75358	5.05537
1	1	1	CD4 Cells	HLADR Tumour	Lymphocytes	CD4 Cells_HLADR Tumour_Lymphocytes	707	6271	2.45204	8	2.59007	0.0859658	2.41146	2.42582	2.52773	2.59256	2.64801	2.71999	2.76069
1	1	1	CD4 Cells	Lymphatics	Lymphocytes	CD4 Cells_Lymphatics_Lymphocytes	131	6271	1.91388	0	2.5786	0.229121	2.18394	2.23981	2.39976	2.5582	2.73148	2.98796	3.07603
1	1	1	CD4 Cells	Lymphocytes	Lymphocytes	CD4 Cells_Lymphocytes_Lymphocytes	173	6271	1.63292	0	2.5801	0.186664	2.18193	2.24656	2.49065	2.57283	2.69264	2.85712	3.03357
1	1	1	CD4 Cells	Macrophages	Lymphocytes	CD4 Cells_Macrophages_Lymphocytes	264	6271	2.91235	100	2.57988	0.139753	2.24927	2.33393	2.50022	2.59277	2.68239	2.78217	2.81971
1	1	1	CD4 Cells	Mast Cells	Lymphocytes	CD4 Cells_Mast Cells_Lymphocytes	56	6271	3.1854	97	2.62748	0.317576	2.04365	2.19347	2.39383	2.60767	2.83936	3.10242	3.59352
1	1	1	CD4 Cells	Monocytes	Lymphocytes	CD4 Cells_Monocytes_Lymphocytes	479	6271	2.38954	2	2.58649	0.0972199	2.3765	2.45067	2.52441	2.57826	2.65505	2.7519	2.8002
1	1	1	CD4 Cells	Proliferating Lymphocytes	Lymphocytes	CD4 Cells_Proliferating Lymphocytes_Lymphocytes	89	6271	3.03674	95	2.57272	0.248176	2.09393	2.23516	2.39485	2.52619	2.73718	3.03531	3.14695
1	1	1	CD4 Cells	Proliferating Tumour	Lymphocytes	CD4 Cells_Proliferating Tumour_Lymphocytes	150	6271	2.20583	2	2.548	0.189151	2.20213	2.27459	2.41903	2.52845	2.66588	2.86924	3.00795
1	1	1	CD4 Cells	Stroma	Lymphocytes	CD4 Cells_Stroma_Lymphocytes	352	6271	2.9656	99	2.58777	0.132909	2.27651	2.35598	2.50914	2.59312	2.67055	2.78076	2.89264
1	1	1	CD4 Cells	Treg	Lymphocytes	CD4 Cells_Treg_Lymphocytes	47	6271	2.57567	50	2.59561	0.332116	1.92448	2.08013	2.37425	2.57365	2.78862	3.14691	3.39981
1	1	1	CD4 Cells	Tumour	Lymphocytes	CD4 Cells_Tumour_Lymphocytes	1847	6271	2.41017	0	2.58254	0.0436387	2.47775	2.5087	2.55397	2.58396	2.61723	2.64657	2.66801
1	1	1	CD4 Cells	B Cells	Macrophages	CD4 Cells_B Cells_Macrophages	119	6271	2.99851	100	1.92573	0.181587	1.56661	1.61294	1.78879	1.94029	2.05027	2.21931	2.24467
1	1	1	CD4 Cells	Blood Vessels	Macrophages	CD4 Cells_Blood Vessels_Macrophages	203	6271	2.17264	99	1.89824	0.132284	1.63121	1.68867	1.79296	1.89746	1.98554	2.10721	2.16836
1	1	1	CD4 Cells	CD4 Cells	Macrophages	CD4 Cells_CD4 Cells_Macrophages	435	6271	2.64253	100	1.92679	0.101609	1.73082	1.79055	1.85874	1.91033	1.99376	2.12455	2.17899
1	1	1	CD4 Cells	CD44 Tumour	Macrophages	CD4 Cells_CD44 Tumour_Macrophages	86	6271	2.05528	75	1.89625	0.219179	1.48621	1.56143	1.74702	1.89329	2.05087	2.28133	2.46942
1	1	1	CD4 Cells	CD8 Cells	Macrophages	CD4 Cells_CD8 Cells_Macrophages	299	6271	2.18001	98	1.91585	0.11456	1.70519	1.73681	1.84207	1.90642	1.96982	2.11487	2.2089
1	1	1	CD4 Cells	Effector CD4	Macrophages	CD4 Cells_Effector CD4_Macrophages	153	6271	1.85997	37	1.90488	0.172761	1.57202	1.61288	1.80059	1.91795	2.01074	2.17769	2.31452
1	1	1	CD4 Cells	Granulocytes	Macrophages	CD4 Cells_Granulocytes_Macrophages	8	6271	1.51475	27	1.88125	0.631924	0.863821	0.980369	1.47908	1.75403	2.14203	3.29419	3.61261
1	1	1	CD4 Cells	HLADR Tumour	Macrophages	CD4 Cells_HLADR Tumour_Macrophages	707	6271	1.46457	0	1.90739	0.0681698	1.77386	1.79509	1.85801	1.89944	1.95661	2.02679	2.05421
1	1	1	CD4 Cells	Lymphatics	Macrophages	CD4 Cells_Lymphatics_Macrophages	131	6271	2.01167	65	1.94102	0.19077	1.55737	1.67246	1.8104	1.92258	2.06234	2.24135	2.43269
1	1	1	CD4 Cells	Lymphocytes	Macrophages	CD4 Cells_Lymphocytes_Macrophages	173	6271	2.1552	95	1.92009	0.158693	1.63299	1.67668	1.80106	1.9266	2.00617	2.15408	2.34037
1	1	1	CD4 Cells	Macrophages	Macrophages	CD4 Cells_Macrophages_Macrophages	264	6271	1.34615	0	1.90449	0.137561	1.63362	1.6772	1.82278	1.88736	1.99104	2.14698	2.2668
1	1	1	CD4 Cells	Mast Cells	Macrophages	CD4 Cells_Mast Cells_Macrophages	56	6271	2.61692	99	1.92079	0.257861	1.502	1.55264	1.69989	1.90527	2.09232	2.2974	2.59672
1	1	1	CD4 Cells	Monocytes	Macrophages	CD4 Cells_Monocytes_Macrophages	479	6271	1.58417	0	1.90773	0.0923728	1.73015	1.75666	1.83951	1.9117	1.96972	2.055	2.10372
1	1	1	CD4 Cells	Proliferating Lymphocytes	Macrophages	CD4 Cells_Proliferating Lymphocytes_Macrophages	89	6271	1.93744	52	1.93479	0.198879	1.52922	1.6379	1.79534	1.92917	2.09218	2.25962	2.34459
1	1	1	CD4 Cells	Proliferating Tumour	Macrophages	CD4 Cells_Proliferating Tumour_Macrophages	150	6271	1.77848	26	1.89677	0.190272	1.5169	1.61179	1.76618	1.88339	2.00867	2.203	2.43069
1	1	1	CD4 Cells	Stroma	Macrophages	CD4 Cells_Stroma_Macrophages	352	6271	2.25315	100	1.90745	0.0988614	1.68107	1.74139	1.84124	1.90678	1.98678	2.04737	2.0783
1	1	1	CD4 Cells	Treg	Macrophages	CD4 Cells_Treg_Macrophages	47	6271	2.04994	63	1.93011	0.314509	1.29334	1.44203	1.72678	1.88378	2.16686	2.41936	2.69723
1	1	1	CD4 Cells	Tumour	Macrophages	CD4 Cells_Tumour_Macrophages	1847	6271	1.67548	0	1.90814	0.034847	1.847	1.85366	1.88187	1.90726	1.93563	1.95841	1.99693
1	1	1	CD4 Cells	B Cells	Mast Cells	CD4 Cells_B Cells_Mast Cells	119	6271	5.81591	100	4.35247	0.425711	3.65329	3.71464	4.02082	4.32631	4.6216	5.11667	5.32956
1	1	1	CD4 Cells	Blood Vessels	Mast Cells	CD4 Cells_Blood Vessels_Mast Cells	203	6271	5.35035	100	4.36453	0.275636	3.83318	3.91068	4.17019	4.36015	4.52035	4.84568	4.94687
1	1	1	CD4 Cells	CD4 Cells	Mast Cells	CD4 Cells_CD4 Cells_Mast Cells	435	6271	6.09977	100	4.36711	0.199419	3.9297	4.08425	4.23954	4.3624	4.48409	4.68062	4.86235
1	1	1	CD4 Cells	CD44 Tumour	Mast Cells	CD4 Cells_CD44 Tumour_Mast Cells	86	6271	2.89536	0	4.35057	0.53197	3.38002	3.54922	3.95345	4.35538	4.72592	5.22406	5.60913
1	1	1	CD4 Cells	CD8 Cells	Mast Cells	CD4 Cells_CD8 Cells_Mast Cells	299	6271	5.18733	100	4.31351	0.216689	3.80624	3.92679	4.17884	4.32191	4.46981	4.62487	4.71797
1	1	1	CD4 Cells	Effector CD4	Mast Cells	CD4 Cells_Effector CD4_Mast Cells	153	6271	5.17676	100	4.33712	0.320076	3.66772	3.89486	4.13381	4.27457	4.53699	4.90367	5.14582
1	1	1	CD4 Cells	Granulocytes	Mast Cells	CD4 Cells_Granulocytes_Mast Cells	8	6271	3.94833	46	4.41912	1.61328	1.83039	2.42706	3.18586	4.05324	5.36822	7.30167	9.09426
1	1	1	CD4 Cells	HLADR Tumour	Mast Cells	CD4 Cells_HLADR Tumour_Mast Cells	707	6271	3.94147	0	4.35937	0.184128	3.9841	4.08259	4.22423	4.34253	4.48856	4.69365	4.75518
1	1	1	CD4 Cells	Lymphatics	Mast Cells	CD4 Cells_Lymphatics_Mast Cells	131	6271	3.08823	0	4.28077	0.371906	3.41128	3.76222	4.03881	4.27858	4.48431	4.8453	5.19725
1	1	1	CD4 Cells	Lymphocytes	Mast Cells	CD4 Cells_Lymphocytes_Mast Cells	173	6271	4.59271	79	4.31615	0.352543	3.60857	3.76552	4.10808	4.2911	4.52078	4.92097	5.28438
1	1	1	CD4 Cells	Macrophages	Mast Cells	CD4 Cells_Macrophages_Mast Cells	264	6271	4.50312	69	4.3702	0.291984	3.73494	3.92911	4.18363	4.38677	4.52611	4.93331	5.13059
1	1	1	CD4 Cells	Mast Cells	Mast Cells	CD4 Cells_Mast Cells_Mast Cells	56	6271	3.4087	3	4.37714	0.532191	3.37675	3.46406	4.03605	4.33893	4.71741	5.33519	5.48825
1	1	1	CD4 Cells	Monocytes	Mast Cells	CD4 Cells_Monocytes_Mast Cells	479	6271	3.78602	0	4.3457	0.191613	3.86853	4.0336	4.21442	4.38074	4.46432	4.64986	4.6827
1	1	1	CD4 Cells	Proliferating Lymphocytes	Mast Cells	CD4 Cells_Proliferating Lymphocytes_Mast Cells	89	6271	4.43838	57	4.39804	0.485999	3.52944	3.64889	4.04416	4.38886	4.6861	5.15022	5.82317
1	1	1	CD4 Cells	Proliferating Tumour	Mast Cells	CD4 Cells_Proliferating Tumour_Mast Cells	150	6271	4.58326	73	4.38038	0.381969	3.57704	3.77378	4.13147	4.35862	4.6186	5.00769	5.2111
1	1	1	CD4 Cells	Stroma	Mast Cells	CD4 Cells_Stroma_Mast Cells	352	6271	4.49288	81	4.30086	0.23945	3.80301	3.95789	4.15948	4.28979	4.44018	4.71373	4.87836
1	1	1	CD4 Cells	Treg	Mast Cells	CD4 Cells_Treg_Mast Cells	47	6271	5.30958	88	4.4301	0.7261	3.09895	3.36923	3.8986	4.31126	4.92695	5.70891	6.2061
1	1	1	CD4 Cells	Tumour	Mast Cells	CD4 Cells_Tumour_Mast Cells	1847	6271	3.56232	0	4.34125	0.0885239	4.14293	4.20438	4.27155	4.35193	4.40488	4.46681	4.50289
1	1	1	CD4 Cells	B Cells	Monocytes	CD4 Cells_B Cells_Monocytes	119	6271	2.09341	100	1.44368	0.149911	1.17775	1.22523	1.33803	1.43304	1.5386	1.70303	1.77384
1	1	1	CD4 Cells	Blood Vessels	Monocytes	CD4 Cells_Blood Vessels_Monocytes	203	6271	1.8323	100	1.43409	0.103085	1.16934	1.27517	1.35474	1.44448	1.5079	1.591	1.62993
1	1	1	CD4 Cells	CD4 Cells	Monocytes	CD4 Cells_CD4 Cells_Monocytes	435	6271	2.37262	100	1.42999	0.0714663	1.30392	1.31566	1.38108	1.44194	1.4793	1.53784	1.58274
1	1	1	CD4 Cells	CD44 Tumour	Monocytes	CD4 Cells_CD44 Tumour_Monocytes	86	6271	0.881436	0	1.43044	0.149397	1.08872	1.22088	1.31991	1.42455	1.54804	1.6777	1.75668
1	1	1	CD4 Cells	CD8 Cells	Monocytes	CD4 Cells_CD8 Cells_Monocytes	299	6271	1.49865	78	1.43278	0.0889845	1.25218	1.30595	1.36841	1.42876	1.48131	1.58766	1.6393
1	1	1	CD4 Cells	Effector CD4	Monocytes	CD4 Cells_Effector CD4_Monocytes	153	6271	1.24845	3	1.44834	0.130682	1.22545	1.27274	1.35949	1.43846	1.51453	1.66763	1.77367
1	1	1	CD4 Cells	Granulocytes	Monocytes	CD4 Cells_Granulocytes_Monocytes	8	6271	0.831188	10	1.3763	0.489435	0.589804	0.74071	1.00501	1.26071	1.62318	2.31959	2.63797
1	1	1	CD4 Cells	HLADR Tumour	Monocytes	CD4 Cells_HLADR Tumour_Monocytes	707	6271	0.978573	0	1.43914	0.0549706	1.33654	1.36611	1.39608	1.43468	1.47116	1.53017	1.59154
1	1	1	CD4 Cells	Lymphatics	Monocytes	CD4 Cells_Lymphatics_Monocytes	131	6271	1.47924	63	1.43224	0.139508	1.12811	1.20329	1.33979	1.41726	1.52459	1.68177	1.73139
1	1	1	CD4 Cells	Lymphocytes	Monocytes	CD4 Cells_Lymphocytes_Monocytes	173	6271	1.94935	100	1.4272	0.108759	1.15361	1.29179	1.35953	1.41984	1.49226	1.61055	1.68978
1	1	1	CD4 Cells	Macrophages	Monocytes	CD4 Cells_Macrophages_Monocytes	264	6271	1.69386	100	1.42901	0.0960803	1.17355	1.28756	1.36476	1.42233	1.49556	1.57192	1.63677
1	1	1	CD4 Cells	Mast Cells	Monocytes	CD4 Cells_Mast Cells_Monocytes	56	6271	2.63022	100	1.41004	0.190256	1.04429	1.10655	1.2788	1.40155	1.51732	1.7668	1.91615
1	1	1	CD4 Cells	Monocytes	Monocytes	CD4 Cells_Monocytes_Monocytes	479	6271	0.856577	0	1.42343	0.0693927	1.28704	1.30251	1.38084	1.42692	1.46843	1.52916	1.55961
1	1	1	CD4 Cells	Proliferating Lymphocytes	Monocytes	CD4 Cells_Proliferating Lymphocytes_Monocytes	89	6271	1.5141	68	1.43557	0.174273	1.07463	1.16854	1.30296	1.44728	1.55881	1.68094	1.77306
1	1	1	CD4 Cells	Proliferating Tumour	Monocytes	CD4 Cells_Proliferating Tumour_Monocytes	150	6271	1.06805	0	1.45804	0.126053	1.24284	1.27781	1.36666	1.43719	1.54231	1.6579	1.71335
1	1	1	CD4 Cells	Stroma	Monocytes	CD4 Cells_Stroma_Monocytes	352	6271	2.06391	100	1.43505	0.0809628	1.29862	1.32282	1.36706	1.43238	1.48638	1.58933	1.6255
1	1	1	CD4 Cells	Treg	Monocytes	CD4 Cells_Treg_Monocytes	47	6271	1.33207	41	1.38027	0.248404	0.928964	0.962083	1.204	1.38099	1.52215	1.79731	2.01218
1	1	1	CD4 Cells	Tumour	Monocytes	CD4 Cells_Tumour_Monocytes	1847	6271	1.08699	0	1.43267	0.0284271	1.37965	1.38758	1.41029	1.43115	1.45495	1.48124	1.49388
1	1	1	CD4 Cells	B Cells	Proliferating Lymphocytes	CD4 Cells_B Cells_Proliferating Lymphocytes	119	6271	3.39376	99	2.8017	0.233601	2.33687	2.44173	2.62385	2.78862	2.98296	3.1791	3.33303
1	1	1	CD4 Cells	Blood Vessels	Proliferating Lymphocytes	CD4 Cells_Blood Vessels_Proliferating Lymphocytes	203	6271	2.95683	78	2.83005	0.190964	2.38565	2.54262	2.73005	2.82199	2.91862	3.14093	3.2977
1	1	1	CD4 Cells	CD4 Cells	Proliferating Lymphocytes	CD4 Cells_CD4 Cells_Proliferating Lymphocytes	435	6271	4.08941	100	2.81155	0.115481	2.56502	2.61232	2.73522	2.82368	2.88191	2.99791	3.04533
1	1	1	CD4 Cells	CD44 Tumour	Proliferating Lymphocytes	CD4 Cells_CD44 Tumour_Proliferating Lymphocytes	86	6271	2.65668	27	2.82471	0.295938	2.15484	2.34429	2.64962	2.82036	3.01931	3.334	3.47859
1	1	1	CD4 Cells	CD8 Cells	Proliferating Lymphocytes	CD4 Cells_CD8 Cells_Proliferating Lymphocytes	299	6271	2.71116	15	2.83705	0.124374	2.5809	2.64654	2.75896	2.8284	2.92068	3.01848	3.16425
1	1	1	CD4 Cells	Effector CD4	Proliferating Lymphocytes	CD4 Cells_Effector CD4_Proliferating Lymphocytes	153	6271	2.18766	0	2.81839	0.230995	2.30566	2.40485	2.68339	2.82319	2.96005	3.15581	3.31149
1	1	1	CD4 Cells	Granulocytes	Proliferating Lymphocytes	CD4 Cells_Granulocytes_Proliferating Lymphocytes	8	6271	2.99766	62	2.91576	0.98861	1.27848	1.52251	2.29121	2.79197	3.52714	4.6984	5.25057
1	1	1	CD4 Cells	HLADR Tumour	Proliferating Lymphocytes	CD4 Cells_HLADR Tumour_Proliferating Lymphocytes	707	6271	2.15194	0	2.82424	0.0904446	2.58265	2.65648	2.76922	2.83379	2.87774	2.96243	3.01708
1	1	1	CD4 Cells	Lymphatics	Proliferating Lymphocytes	CD4 Cells_Lymphatics_Proliferating Lymphocytes	131	6271	3.63162	100	2.83598	0.280975	2.30354	2.37408	2.64732	2.80628	3.01531	3.29955	3.49995
1	1	1	CD4 Cells	Lymphocytes	Proliferating Lymphocytes	CD4 Cells_Lymphocytes_Proliferating Lymphocytes	173	6271	4.14004	100	2.81476	0.218381	2.32757	2.46868	2.66638	2.79961	2.96766	3.13264	3.27874
1	1	1	CD4 Cells	Macrophages	Proliferating Lymphocytes	CD4 Cells_Macrophages_Proliferating Lymphocytes	264	6271	3.5022	100	2.79891	0.169531	2.53922	2.56002	2.68886	2.77717	2.8795	3.10792	3.1985
1	1	1	CD4 Cells	Mast Cells	Proliferating Lymphocytes	CD4 Cells_Mast Cells_Proliferating Lymphocytes	56	6271	4.36031	100	2.83353	0.326942	2.26578	2.34676	2.58395	2.81494	3.05956	3.33731	3.77151
1	1	1	CD4 Cells	Monocytes	Proliferating Lymphocytes	CD4 Cells_Monocytes_Proliferating Lymphocytes	479	6271	2.53628	0	2.8546	0.123738	2.60586	2.65931	2.7721	2.84896	2.94967	3.02483	3.16853
1	1	1	CD4 Cells	Proliferating Lymphocytes	Proliferating Lymphocytes	CD4 Cells_Proliferating Lymphocytes_Proliferating Lymphocytes	89	6271	2.69155	25	2.83132	0.286168	2.22241	2.28332	2.69296	2.81479	3.02475	3.27118	3.32391
1	1	1	CD4 Cells	Proliferating Tumour	Proliferating Lymphocytes	CD4 Cells_Proliferating Tumour_Proliferating Lymphocytes	150	6271	1.61966	0	2.81858	0.218149	2.40842	2.50896	2.65723	2.81273	2.94557	3.21652	3.2696
1	1	1	CD4 Cells	Stroma	Proliferating Lymphocytes	CD4 Cells_Stroma_Proliferating Lymphocytes	352	6271	3.88818	100	2.83656	0.125822	2.53446	2.60592	2.76464	2.83532	2.93868	3.00693	3.06354
1	1	1	CD4 Cells	Treg	Proliferating Lymphocytes	CD4 Cells_Treg_Proliferating Lymphocytes	47	6271	2.72526	47	2.78439	0.368826	2.06268	2.17691	2.55495	2.7389	3.03916	3.38528	3.57523
1	1	1	CD4 Cells	Tumour	Proliferating Lymphocytes	CD4 Cells_Tumour_Proliferating Lymphocytes	1847	6271	2.22855	0	2.8277	0.0552956	2.70891	2.72941	2.78835	2.8301	2.86461	2.91637	2.95554
1	1	1	CD4 Cells	B Cells	Proliferating Tumour	CD4 Cells_B Cells_Proliferating Tumour	119	6271	4.25917	100	3.30185	0.311057	2.42985	2.81442	3.1183	3.30877	3.50343	3.74181	4.08115
1	1	1	CD4 Cells	Blood Vessels	Proliferating Tumour	CD4 Cells_Blood Vessels_Proliferating Tumour	203	6271	3.43337	71	3.33451	0.212079	2.93478	3.01506	3.18326	3.34186	3.46343	3.68622	3.85607
1	1	1	CD4 Cells	CD4 Cells	Proliferating Tumour	CD4 Cells_CD4 Cells_Proliferating Tumour	435	6271	5.07113	100	3.29314	0.144334	2.95599	3.06614	3.18681	3.29879	3.37727	3.52129	3.57403
1	1	1	CD4 Cells	CD44 Tumour	Proliferating Tumour	CD4 Cells_CD44 Tumour_Proliferating Tumour	86	6271	2.35836	0	3.28239	0.336333	2.578	2.7543	3.05553	3.31243	3.49674	3.80243	4.02388
1	1	1	CD4 Cells	CD8 Cells	Proliferating Tumour	CD4 Cells_CD8 Cells_Proliferating Tumour	299	6271	3.24201	41	3.29894	0.213911	2.86242	2.95911	3.14953	3.28293	3.41121	3.68207	3.84221
1	1	1	CD4 Cells	Effector CD4	Proliferating Tumour	CD4 Cells_Effector CD4_Proliferating Tumour	153	6271	2.03766	0	3.30901	0.27398	2.78127	2.8871	3.14955	3.30611	3.44843	3.7947	3.93659
1	1	1	CD4 Cells	Granulocytes	Proliferating Tumour	CD4 Cells_Granulocytes_Proliferating Tumour	8	6271	3.59639	65	3.37742	1.17031	1.60486	1.79441	2.57831	3.11697	4.04249	5.13828	6.90323
1	1	1	CD4 Cells	HLADR Tumour	Proliferating Tumour	CD4 Cells_HLADR Tumour_Proliferating Tumour	707	6271	2.14208	0	3.31335	0.124973	3.02701	3.12344	3.23407	3.30756	3.38954	3.51199	3.64303
1	1	1	CD4 Cells	Lymphatics	Proliferating Tumour	CD4 Cells_Lymphatics_Proliferating Tumour	131	6271	3.15183	30	3.31122	0.267534	2.8296	2.91769	3.09572	3.32408	3.48007	3.73481	3.87261
1	1	1	CD4 Cells	Lymphocytes	Proliferating Tumour	CD4 Cells_Lymphocytes_Proliferating Tumour	173	6271	5.08003	100	3.30982	0.256951	2.85764	2.95262	3.13187	3.29222	3.45945	3.73686	3.92399
1	1	1	CD4 Cells	Macrophages	Proliferating Tumour	CD4 Cells_Macrophages_Proliferating Tumour	264	6271	4.62482	100	3.34538	0.193314	2.82111	3.03815	3.21651	3.34583	3.48189	3.63844	3.69667
1	1	1	CD4 Cells	Mast Cells	Proliferating Tumour	CD4 Cells_Mast Cells_Proliferating Tumour	56	6271	5.47363	100	3.34361	0.488003	2.48063	2.66928	2.92268	3.27322	3.70194	4.09212	4.44984
1	1	1	CD4 Cells	Monocytes	Proliferating Tumour	CD4 Cells_Monocytes_Proliferating Tumour	479	6271	2.45489	0	3.33646	0.134217	3.04941	3.11299	3.24484	3.33385	3.44302	3.55562	3.58002
1	1	1	CD4 Cells	Proliferating Lymphocytes	Proliferating Tumour	CD4 Cells_Proliferating Lymphocytes_Proliferating Tumour	89	6271	2.9497	17	3.33537	0.38059	2.43463	2.67798	3.0841	3.34059	3.66611	3.89622	4.01704
1	1	1	CD4 Cells	Proliferating Tumour	Proliferating Tumour	CD4 Cells_Proliferating Tumour_Proliferating Tumour	150	6271	0.943477	0	3.29066	0.30582	2.75479	2.83494	3.05275	3.26368	3.46722	3.85391	4.02974
1	1	1	CD4 Cells	Stroma	Proliferating Tumour	CD4 Cells_Stroma_Proliferating Tumour	352	6271	4.74421	100	3.30919	0.19645	2.90961	2.99605	3.17831	3.29822	3.45634	3.58931	3.72065
1	1	1	CD4 Cells	Treg	Proliferating Tumour	CD4 Cells_Treg_Proliferating Tumour	47	6271	2.97127	22	3.34712	0.491654	2.41093	2.5479	3.0451	3.32722	3.66837	4.17527	4.47395
1	1	1	CD4 Cells	Tumour	Proliferating Tumour	CD4 Cells_Tumour_Proliferating Tumour	1847	6271	2.84552	0	3.30781	0.0720679	3.12216	3.18122	3.2587	3.32136	3.35501	3.40778	3.44145
1	1	1	CD4 Cells	B Cells	Stroma	CD4 Cells_B Cells_Stroma	119	6271	2.00278	100	1.55831	0.116975	1.34253	1.38376	1.4752	1.53941	1.63438	1.7573	1.84137
1	1	1	CD4 Cells	Blood Vessels	Stroma	CD4 Cells_Blood Vessels_Stroma	203	6271	1.23347	0	1.53003	0.106221	1.29021	1.3596	1.46538	1.5245	1.58435	1.70842	1.77867
1	1	1	CD4 Cells	CD4 Cells	Stroma	CD4 Cells_CD4 Cells_Stroma	435	6271	1.8806	100	1.54965	0.0643059	1.40002	1.44082	1.50678	1.55166	1.59747	1.64244	1.69153
1	1	1	CD4 Cells	CD44 Tumour	Stroma	CD4 Cells_CD44 Tumour_Stroma	86	6271	1.47704	39	1.53584	0.152709	1.18717	1.28003	1.43539	1.55907	1.63586	1.75173	1.84088
1	1	1	CD4 Cells	CD8 Cells	Stroma	CD4 Cells_CD8 Cells_Stroma	299	6271	1.63244	83	1.55481	0.0782323	1.37816	1.43619	1.50209	1.55476	1.60851	1.6818	1.70423
1	1	1	CD4 Cells	Effector CD4	Stroma	CD4 Cells_Effector CD4_Stroma	153	6271	1.44155	15	1.55064	0.113169	1.38017	1.41161	1.4727	1.52201	1.61621	1.76882	1.87243
1	1	1	CD4 Cells	Granulocytes	Stroma	CD4 Cells_Granulocytes_Stroma	8	6271	1.16749	19	1.59978	0.477321	0.805286	1.03326	1.26256	1.49328	1.87901	2.43474	3.05323
1	1	1	CD4 Cells	HLADR Tumour	Stroma	CD4 Cells_HLADR Tumour_Stroma	707	6271	1.27714	0	1.54841	0.0507986	1.4472	1.46365	1.51328	1.54816	1.5891	1.62739	1.65494
1	1	1	CD4 Cells	Lymphatics	Stroma	CD4 Cells_Lymphatics_Stroma	131	6271	1.86177	99	1.53862	0.123284	1.27761	1.32523	1.4692	1.5345	1.59922	1.74289	1.82699
1	1	1	CD4 Cells	Lymphocytes	Stroma	CD4 Cells_Lymphocytes_Stroma	173	6271	1.50744	34	1.55583	0.115428	1.32141	1.37662	1.48974	1.54213	1.62172	1.75441	1.80641
1	1	1	CD4 Cells	Macrophages	Stroma	CD4 Cells_Macrophages_Stroma	264	6271	1.82317	100	1.54675	0.0801705	1.35334	1.43203	1.49641	1.55049	1.58896	1.67502	1.74232
1	1	1	CD4 Cells	Mast Cells	Stroma	CD4 Cells_Mast Cells_Stroma	56	6271	1.62744	73	1.54193	0.167111	1.18927	1.29968	1.42489	1.52715	1.64505	1.82398	1.93541
1	1	1	CD4 Cells	Monocytes	Stroma	CD4 Cells_Monocytes_Stroma	479	6271	1.62426	88	1.5443	0.0694265	1.41822	1.43721	1.5006	1.5415	1.60138	1.64942	1.68851
1	1	1	CD4 Cells	Proliferating Lymphocytes	Stroma	CD4 Cells_Proliferating Lymphocytes_Stroma	89	6271	1.6827	82	1.53615	0.157719	1.25558	1.31488	1.44827	1.52261	1.61373	1.81821	1.89815
1	1	1	CD4 Cells	Proliferating Tumour	Stroma	CD4 Cells_Proliferating Tumour_Stroma	150	6271	1.3699	5	1.54046	0.103294	1.3027	1.37101	1.46858	1.55411	1.60633	1.6815	1.75399
1	1	1	CD4 Cells	Stroma	Stroma	CD4 Cells_Stroma_Stroma	352	6271	1.463	8	1.54972	0.0784198	1.39679	1.4409	1.49664	1.54069	1.59784	1.68057	1.72829
1	1	1	CD4 Cells	Treg	Stroma	CD4 Cells_Treg_Stroma	47	6271	1.61324	61	1.54607	0.205635	1.16722	1.25611	1.39603	1.57259	1.66021	1.90262	2.09638
1	1	1	CD4 Cells	Tumour	Stroma	CD4 Cells_Tumour_Stroma	1847	6271	1.51294	8	1.5511	0.0272924	1.49739	1.50547	1.53089	1.55067	1.56978	1.59973	1.60137
1	1	1	CD4 Cells	B Cells	Treg	CD4 Cells_B Cells_Treg	119	6271	4.56731	83	4.18419	0.366556	3.40621	3.63666	3.89375	4.17122	4.46047	4.79144	4.89986
1	1	1	CD4 Cells	Blood Vessels	Treg	CD4 Cells_Blood Vessels_Treg	203	6271	4.63295	91	4.22906	0.294011	3.59369	3.72916	4.04901	4.23046	4.44248	4.68663	4.78686
1	1	1	CD4 Cells	CD4 Cells	Treg	CD4 Cells_CD4 Cells_Treg	435	6271	5.88623	100	4.21273	0.180363	3.80248	3.95994	4.08412	4.19954	4.32013	4.51486	4.64655
1	1	1	CD4 Cells	CD44 Tumour	Treg	CD4 Cells_CD44 Tumour_Treg	86	6271	3.11764	0	4.27205	0.391973	3.49813	3.72491	4.02807	4.22452	4.53255	4.97453	5.11085
1	1	1	CD4 Cells	CD8 Cells	Treg	CD4 Cells_CD8 Cells_Treg	299	6271	4.21972	49	4.2235	0.235589	3.68053	3.89245	4.06991	4.2308	4.37289	4.60815	4.75191
1	1	1	CD4 Cells	Effector CD4	Treg	CD4 Cells_Effector CD4_Treg	153	6271	3.79237	12	4.12811	0.324578	3.35654	3.69123	3.9106	4.104	4.3286	4.7314	4.91857
1	1	1	CD4 Cells	Granulocytes	Treg	CD4 Cells_Granulocytes_Treg	8	6271	2.98367	16	4.11991	1.28575	1.80721	2.10527	3.2536	3.86013	5.02523	6.20548	7.47794
1	1	1	CD4 Cells	HLADR Tumour	Treg	CD4 Cells_HLADR Tumour_Treg	707	6271	3.09343	0	4.23923	0.126705	3.98351	4.03767	4.15882	4.23479	4.33296	4.44067	4.527
1	1	1	CD4 Cells	Lymphatics	Treg	CD4 Cells_Lymphatics_Treg	131	6271	4.9106	95	4.23162	0.3599	3.48976	3.69168	3.97648	4.20656	4.4332	4.89404	5.05317
1	1	1	CD4 Cells	Lymphocytes	Treg	CD4 Cells_Lymphocytes_Treg	173	6271	4.91202	98	4.21888	0.306039	3.67817	3.79929	4.00324	4.19301	4.39398	4.765	5.11771
1	1	1	CD4 Cells	Macrophages	Treg	CD4 Cells_Macrophages_Treg	264	6271	5.96691	100	4.2178	0.23477	3.72307	3.88687	4.03494	4.21634	4.39547	4.56624	4.77754
1	1	1	CD4 Cells	Mast Cells	Treg	CD4 Cells_Mast Cells_Treg	56	6271	6.03595	100	4.18065	0.465738	3.29501	3.45607	3.89741	4.11938	4.50101	4.98469	5.34962
1	1	1	CD4 Cells	Monocytes	Treg	CD4 Cells_Monocytes_Treg	479	6271	3.2505	0	4.21296	0.177867	3.85907	3.94409	4.0928	4.19283	4.33566	4.51723	4.59247
1	1	1	CD4 Cells	Proliferating Lymphocytes	Treg	CD4 Cells_Proliferating Lymphocytes_Treg	89	6271	4.01839	33	4.24126	0.446526	3.32225	3.67117	3.90555	4.16649	4.55081	5.03704	5.22193
1	1	1	CD4 Cells	Proliferating Tumour	Treg	CD4 Cells_Proliferating Tumour_Treg	150	6271	3.17465	0	4.20353	0.328523	3.54862	3.74148	3.98762	4.20203	4.38519	4.79826	5.15126
1	1	1	CD4 Cells	Stroma	Treg	CD4 Cells_Stroma_Treg	352	6271	4.96091	100	4.22794	0.217275	3.8149	3.88884	4.07164	4.22753	4.35974	4.61036	4.65842
1	1	1	CD4 Cells	Treg	Treg	CD4 Cells_Treg_Treg	47	6271	3.57032	14	4.08845	0.584265	3.04482	3.19286	3.68416	4.01956	4.44824	5.16813	5.56811
1	1	1	CD4 Cells	Tumour	Treg	CD4 Cells_Tumour_Treg	1847	6271	3.85361	0	4.21826	0.077853	4.0641	4.0795	4.17101	4.20723	4.271	4.35984	4.39803
1	1	1	CD4 Cells	B Cells	Tumour	CD4 Cells_B Cells_Tumour	119	6271	1.79699	100	0.862801	0.0921101	0.696955	0.711999	0.811694	0.848722	0.92028	1.02564	1.04814
1	1	1	CD4 Cells	Blood Vessels	Tumour	CD4 Cells_Blood Vessels_Tumour	203	6271	1.30034	100	0.868156	0.0750336	0.696477	0.751454	0.819205	0.86704	0.914567	0.999241	1.0222
1	1	1	CD4 Cells	CD4 Cells	Tumour	CD4 Cells_CD4 Cells_Tumour	435	6271	1.71342	100	0.857005	0.0501605	0.754448	0.778929	0.824835	0.854489	0.881926	0.952822	0.986077
1	1	1	CD4 Cells	CD44 Tumour	Tumour	CD4 Cells_CD44 Tumour_Tumour	86	6271	0.483424	0	0.870952	0.122193	0.661688	0.701098	0.776726	0.853866	0.952559	1.08633	1.17991
1	1	1	CD4 Cells	CD8 Cells	Tumour	CD4 Cells_CD8 Cells_Tumour	299	6271	1.08667	100	0.859314	0.0649034	0.693576	0.735562	0.828062	0.859612	0.899185	0.956245	1.02287
1	1	1	CD4 Cells	Effector CD4	Tumour	CD4 Cells_Effector CD4_Tumour	153	6271	0.683296	4	0.868501	0.0978534	0.671303	0.723687	0.799096	0.867151	0.92242	1.03855	1.07244
1	1	1	CD4 Cells	Granulocytes	Tumour	CD4 Cells_Granulocytes_Tumour	8	6271	0.651835	29	0.925731	0.415084	0.332059	0.407411	0.625407	0.836568	1.11859	1.8172	2.01792
1	1	1	CD4 Cells	HLADR Tumour	Tumour	CD4 Cells_HLADR Tumour_Tumour	707	6271	0.525149	0	0.868654	0.0375331	0.797775	0.804866	0.843251	0.866736	0.893677	0.933444	0.945413
1	1	1	CD4 Cells	Lymphatics	Tumour	CD4 Cells_Lymphatics_Tumour	131	6271	1.0524	98	0.869494	0.0868122	0.687667	0.747918	0.797307	0.865905	0.923466	1.02176	1.08749
1	1	1	CD4 Cells	Lymphocytes	Tumour	CD4 Cells_Lymphocytes_Tumour	173	6271	1.58181	100	0.872655	0.0800669	0.702782	0.752459	0.81489	0.871577	0.924724	1.0013	1.02947
1	1	1	CD4 Cells	Macrophages	Tumour	CD4 Cells_Macrophages_Tumour	264	6271	1.10421	100	0.859446	0.0612165	0.743677	0.759661	0.815628	0.858148	0.898691	0.956888	1.01724
1	1	1	CD4 Cells	Mast Cells	Tumour	CD4 Cells_Mast Cells_Tumour	56	6271	1.56823	100	0.864941	0.134389	0.630476	0.674817	0.769183	0.857776	0.96051	1.08249	1.1723
1	1	1	CD4 Cells	Monocytes	Tumour	CD4 Cells_Monocytes_Tumour	479	6271	0.609996	0	0.863696	0.0458738	0.756304	0.798231	0.833666	0.863757	0.895812	0.935547	0.980744
1	1	1	CD4 Cells	Proliferating Lymphocytes	Tumour	CD4 Cells_Proliferating Lymphocytes_Tumour	89	6271	0.687742	2	0.885389	0.104838	0.67247	0.731246	0.817946	0.884746	0.953823	1.04615	1.1377
1	1	1	CD4 Cells	Proliferating Tumour	Tumour	CD4 Cells_Proliferating Tumour_Tumour	150	6271	0.520481	0	0.859491	0.0829541	0.697291	0.748632	0.796053	0.862614	0.918649	0.983719	1.04526
1	1	1	CD4 Cells	Stroma	Tumour	CD4 Cells_Stroma_Tumour	352	6271	1.38301	100	0.85878	0.0534404	0.737116	0.773983	0.823853	0.858423	0.891433	0.945723	0.960164
1	1	1	CD4 Cells	Treg	Tumour	CD4 Cells_Treg_Tumour	47	6271	0.941528	70	0.872131	0.174604	0.558515	0.631109	0.757591	0.85512	0.976665	1.18995	1.36308
1	1	1	CD4 Cells	Tumour	Tumour	CD4 Cells_Tumour_Tumour	1847	6271	0.43605	0	0.860656	0.0190156	0.82539	0.827533	0.847445	0.862735	0.875454	0.888907	0.895573
1	1	1	CD44 Tumour	B Cells	B Cells	CD44 Tumour_B Cells_B Cells	119	6271	0.682125	0	1.792	0.223621	1.44089	1.51076	1.64241	1.75655	1.91786	2.25844	2.44568
1	1	1	CD44 Tumour	Blood Vessels	B Cells	CD44 Tumour_Blood Vessels_B Cells	203	6271	1.33692	0	1.76425	0.161237	1.44474	1.47266	1.65987	1.76463	1.86073	2.02209	2.16278
1	1	1	CD44 Tumour	CD4 Cells	B Cells	CD44 Tumour_CD4 Cells_B Cells	435	6271	1.30508	0	1.75269	0.122863	1.53442	1.58683	1.65554	1.74139	1.83567	1.95383	2.00442
1	1	1	CD44 Tumour	CD44 Tumour	B Cells	CD44 Tumour_CD44 Tumour_B Cells	86	6271	6.18604	100	1.74333	0.272849	1.25682	1.37398	1.54494	1.72742	1.90605	2.22398	2.42729
1	1	1	CD44 Tumour	CD8 Cells	B Cells	CD44 Tumour_CD8 Cells_B Cells	299	6271	1.41024	1	1.78619	0.145957	1.52468	1.56361	1.70844	1.78044	1.86936	2.02658	2.14061
1	1	1	CD44 Tumour	Effector CD4	B Cells	CD44 Tumour_Effector CD4_B Cells	153	6271	1.86003	67	1.77197	0.207042	1.38486	1.4687	1.61233	1.75681	1.90541	2.11369	2.29228
1	1	1	CD44 Tumour	Granulocytes	B Cells	CD44 Tumour_Granulocytes_B Cells	8	6271	1.96458	74	1.55056	0.85005	0.557401	0.625146	0.93009	1.25283	1.98408	3.42958	3.92916
1	1	1	CD44 Tumour	HLADR Tumour	B Cells	CD44 Tumour_HLADR Tumour_B Cells	707	6271	1.66677	13	1.77148	0.098437	1.5798	1.6468	1.70853	1.76358	1.82596	1.92128	2.05623
1	1	1	CD44 Tumour	Lymphatics	B Cells	CD44 Tumour_Lymphatics_B Cells	131	6271	2.44674	99	1.79775	0.218523	1.3491	1.47099	1.65896	1.78205	1.94179	2.09967	2.33316
1	1	1	CD44 Tumour	Lymphocytes	B Cells	CD44 Tumour_Lymphocytes_B Cells	173	6271	1.12293	0	1.79271	0.182873	1.42872	1.53472	1.64844	1.78841	1.91191	2.09349	2.2693
1	1	1	CD44 Tumour	Macrophages	B Cells	CD44 Tumour_Macrophages_B Cells	264	6271	1.50213	2	1.76602	0.135344	1.49922	1.57097	1.66069	1.76243	1.84716	1.95277	2.07402
1	1	1	CD44 Tumour	Mast Cells	B Cells	CD44 Tumour_Mast Cells_B Cells	56	6271	1.2953	6	1.79333	0.355605	1.14776	1.25697	1.55039	1.73834	1.9869	2.43779	2.5201
1	1	1	CD44 Tumour	Monocytes	B Cells	CD44 Tumour_Monocytes_B Cells	479	6271	2.21767	100	1.77568	0.121324	1.54094	1.56705	1.68954	1.77815	1.85714	1.97162	2.03868
1	1	1	CD44 Tumour	Proliferating Lymphocytes	B Cells	CD44 Tumour_Proliferating Lymphocytes_B Cells	89	6271	1.48014	13	1.81241	0.29235	1.18965	1.37966	1.59343	1.80618	2.03315	2.32691	2.35575
1	1	1	CD44 Tumour	Proliferating Tumour	B Cells	CD44 Tumour_Proliferating Tumour_B Cells	150	6271	1.37378	1	1.75932	0.189454	1.3939	1.45894	1.64113	1.72914	1.90646	2.10427	2.15814
1	1	1	CD44 Tumour	Stroma	B Cells	CD44 Tumour_Stroma_B Cells	352	6271	1.5041	0	1.78198	0.129112	1.54889	1.59297	1.68635	1.77285	1.88855	2.00427	2.05574
1	1	1	CD44 Tumour	Treg	B Cells	CD44 Tumour_Treg_B Cells	47	6271	1.54553	34	1.78098	0.381236	1.21394	1.27555	1.49688	1.71668	2.02508	2.51627	2.76718
1	1	1	CD44 Tumour	Tumour	B Cells	CD44 Tumour_Tumour_B Cells	1847	6271	2.02962	100	1.78648	0.0493786	1.69124	1.71345	1.75153	1.78473	1.82323	1.8657	1.89464
1	1	1	CD44 Tumour	B Cells	Blood Vessels	CD44 Tumour_B Cells_Blood Vessels	119	6271	1.12627	56	1.12511	0.142913	0.877813	0.914368	1.02459	1.11514	1.20434	1.38245	1.50113
1	1	1	CD44 Tumour	Blood Vessels	Blood Vessels	CD44 Tumour_Blood Vessels_Blood Vessels	203	6271	0.352159	0	1.12761	0.10047	0.930436	0.96195	1.05133	1.11443	1.1909	1.30411	1.32164
1	1	1	CD44 Tumour	CD4 Cells	Blood Vessels	CD44 Tumour_CD4 Cells_Blood Vessels	435	6271	0.810749	0	1.12967	0.0812887	0.931043	0.997782	1.08493	1.12594	1.17634	1.27317	1.31565
1	1	1	CD44 Tumour	CD44 Tumour	Blood Vessels	CD44 Tumour_CD44 Tumour_Blood Vessels	86	6271	3.98444	100	1.13081	0.164688	0.779904	0.866166	1.03235	1.13188	1.21672	1.41168	1.55617
1	1	1	CD44 Tumour	CD8 Cells	Blood Vessels	CD44 Tumour_CD8 Cells_Blood Vessels	299	6271	1.09258	47	1.11544	0.0977637	0.893038	0.988921	1.04267	1.1012	1.18288	1.28684	1.31797
1	1	1	CD44 Tumour	Effector CD4	Blood Vessels	CD44 Tumour_Effector CD4_Blood Vessels	153	6271	1.23041	81	1.11128	0.132214	0.848279	0.923422	1.02272	1.09297	1.20562	1.33966	1.45631
1	1	1	CD44 Tumour	Granulocytes	Blood Vessels	CD44 Tumour_Granulocytes_Blood Vessels	8	6271	1.20474	72	1.08102	0.572723	0.376864	0.518051	0.732126	0.94075	1.22564	2.12117	3.44812
1	1	1	CD44 Tumour	HLADR Tumour	Blood Vessels	CD44 Tumour_HLADR Tumour_Blood Vessels	707	6271	1.16133	71	1.13082	0.053995	1.03052	1.04888	1.08895	1.12915	1.16262	1.2219	1.26082
1	1	1	CD44 Tumour	Lymphatics	Blood Vessels	CD44 Tumour_Lymphatics_Blood Vessels	131	6271	2.29438	100	1.13987	0.160619	0.889839	0.914917	1.0098	1.14181	1.24429	1.38137	1.65842
1	1	1	CD44 Tumour	Lymphocytes	Blood Vessels	CD44 Tumour_Lymphocytes_Blood Vessels	173	6271	0.79262	0	1.14443	0.121555	0.886561	0.944281	1.07057	1.14047	1.22663	1.35137	1.36904
1	1	1	CD44 Tumour	Macrophages	Blood Vessels	CD44 Tumour_Macrophages_Blood Vessels	264	6271	0.724912	0	1.1202	0.0910512	0.943096	0.970915	1.06166	1.11376	1.18291	1.26515	1.31452
1	1	1	CD44 Tumour	Mast Cells	Blood Vessels	CD44 Tumour_Mast Cells_Blood Vessels	56	6271	1.41596	92	1.13156	0.208883	0.695237	0.820061	0.963597	1.13641	1.28477	1.47296	1.57109
1	1	1	CD44 Tumour	Monocytes	Blood Vessels	CD44 Tumour_Monocytes_Blood Vessels	479	6271	1.40164	100	1.13959	0.0677312	0.998694	1.02673	1.09743	1.1356	1.18437	1.24612	1.29825
1	1	1	CD44 Tumour	Proliferating Lymphocytes	Blood Vessels	CD44 Tumour_Proliferating Lymphocytes_Blood Vessels	89	6271	0.969151	25	1.11887	0.172486	0.81256	0.842278	0.978803	1.12607	1.23529	1.39266	1.51724
1	1	1	CD44 Tumour	Proliferating Tumour	Blood Vessels	CD44 Tumour_Proliferating Tumour_Blood Vessels	150	6271	0.829085	0	1.1354	0.146614	0.883881	0.904704	1.01847	1.12077	1.24183	1.41678	1.49387
1	1	1	CD44 Tumour	Stroma	Blood Vessels	CD44 Tumour_Stroma_Blood Vessels	352	6271	0.713566	0	1.129	0.0768993	0.958651	1.00052	1.07603	1.14264	1.1922	1.24127	1.27877
1	1	1	CD44 Tumour	Treg	Blood Vessels	CD44 Tumour_Treg_Blood Vessels	47	6271	1.24717	64	1.16407	0.250603	0.775509	0.799413	0.991984	1.12698	1.3212	1.61066	1.72094
1	1	1	CD44 Tumour	Tumour	Blood Vessels	CD44 Tumour_Tumour_Blood Vessels	1847	6271	1.27614	100	1.12669	0.0293983	1.06697	1.07003	1.11282	1.12701	1.14581	1.16937	1.19496
1	1	1	CD44 Tumour	B Cells	CD4 Cells	CD44 Tumour_B Cells_CD4 Cells	119	6271	0.388482	0	0.714186	0.0912563	0.570455	0.591607	0.65162	0.694656	0.776992	0.892482	0.927275
1	1	1	CD44 Tumour	Blood Vessels	CD4 Cells	CD44 Tumour_Blood Vessels_CD4 Cells	203	6271	0.450497	0	0.698138	0.0673126	0.583648	0.602397	0.647686	0.694015	0.736655	0.806026	0.873705
1	1	1	CD44 Tumour	CD4 Cells	CD4 Cells	CD44 Tumour_CD4 Cells_CD4 Cells	435	6271	0.364761	0	0.697341	0.0474293	0.584815	0.623561	0.668459	0.701859	0.732089	0.771008	0.794939
1	1	1	CD44 Tumour	CD44 Tumour	CD4 Cells	CD44 Tumour_CD44 Tumour_CD4 Cells	86	6271	2.22512	100	0.708775	0.118437	0.450788	0.516724	0.634006	0.702507	0.788874	0.895598	1.02141
1	1	1	CD44 Tumour	CD8 Cells	CD4 Cells	CD44 Tumour_CD8 Cells_CD4 Cells	299	6271	0.644896	21	0.696751	0.0604843	0.593346	0.614162	0.653809	0.691106	0.746877	0.788657	0.857723
1	1	1	CD44 Tumour	Effector CD4	CD4 Cells	CD44 Tumour_Effector CD4_CD4 Cells	153	6271	0.890562	99	0.698332	0.0844134	0.535803	0.558533	0.631108	0.69662	0.755705	0.824212	0.865685
1	1	1	CD44 Tumour	Granulocytes	CD4 Cells	CD44 Tumour_Granulocytes_CD4 Cells	8	6271	1.18275	93	0.663036	0.331413	0.238557	0.283139	0.434509	0.592582	0.801247	1.36697	1.89708
1	1	1	CD44 Tumour	HLADR Tumour	CD4 Cells	CD44 Tumour_HLADR Tumour_CD4 Cells	707	6271	0.834302	100	0.696287	0.0345649	0.623595	0.645275	0.671908	0.691923	0.717614	0.754972	0.765799
1	1	1	CD44 Tumour	Lymphatics	CD4 Cells	CD44 Tumour_Lymphatics_CD4 Cells	131	6271	1.08833	100	0.702332	0.0988316	0.534034	0.575492	0.632259	0.678277	0.774893	0.868059	0.939435
1	1	1	CD44 Tumour	Lymphocytes	CD4 Cells	CD44 Tumour_Lymphocytes_CD4 Cells	173	6271	0.316212	0	0.700776	0.0746895	0.578802	0.598975	0.644427	0.692782	0.742539	0.827759	0.886416
1	1	1	CD44 Tumour	Macrophages	CD4 Cells	CD44 Tumour_Macrophages_CD4 Cells	264	6271	0.38734	0	0.693839	0.0586331	0.562241	0.600535	0.651678	0.697512	0.738325	0.775618	0.82055
1	1	1	CD44 Tumour	Mast Cells	CD4 Cells	CD44 Tumour_Mast Cells_CD4 Cells	56	6271	0.405	0	0.716522	0.157081	0.454049	0.485525	0.611345	0.683688	0.815362	0.981752	1.11929
1	1	1	CD44 Tumour	Monocytes	CD4 Cells	CD44 Tumour_Monocytes_CD4 Cells	479	6271	0.827108	100	0.697593	0.0431656	0.622154	0.630931	0.663665	0.697663	0.728834	0.764868	0.800504
1	1	1	CD44 Tumour	Proliferating Lymphocytes	CD4 Cells	CD44 Tumour_Proliferating Lymphocytes_CD4 Cells	89	6271	0.505545	1	0.681349	0.098235	0.505551	0.543187	0.608459	0.687703	0.750204	0.84784	0.898986
1	1	1	CD44 Tumour	Proliferating Tumour	CD4 Cells	CD44 Tumour_Proliferating Tumour_CD4 Cells	150	6271	0.652919	32	0.702054	0.0876565	0.532098	0.571732	0.627277	0.71201	0.767356	0.83923	0.871637
1	1	1	CD44 Tumour	Stroma	CD4 Cells	CD44 Tumour_Stroma_CD4 Cells	352	6271	0.379794	0	0.696493	0.0424828	0.615453	0.622491	0.672016	0.692838	0.723789	0.769869	0.791784
1	1	1	CD44 Tumour	Treg	CD4 Cells	CD44 Tumour_Treg_CD4 Cells	47	6271	0.529733	10	0.707656	0.156298	0.445082	0.480538	0.588797	0.694107	0.811515	0.990402	1.06263
1	1	1	CD44 Tumour	Tumour	CD4 Cells	CD44 Tumour_Tumour_CD4 Cells	1847	6271	0.866906	100	0.695616	0.0211918	0.652018	0.659274	0.680453	0.696405	0.709259	0.727848	0.737737
1	1	1	CD44 Tumour	B Cells	CD8 Cells	CD44 Tumour_B Cells_CD8 Cells	119	6271	0.345817	0	0.722278	0.0898215	0.561834	0.592583	0.659683	0.705492	0.780191	0.872531	0.922103
1	1	1	CD44 Tumour	Blood Vessels	CD8 Cells	CD44 Tumour_Blood Vessels_CD8 Cells	203	6271	0.621777	9	0.725356	0.0768595	0.555018	0.603072	0.67379	0.72741	0.772234	0.862163	0.919592
1	1	1	CD44 Tumour	CD4 Cells	CD8 Cells	CD44 Tumour_CD4 Cells_CD8 Cells	435	6271	0.523464	0	0.721067	0.0501172	0.62604	0.650813	0.68362	0.721112	0.754829	0.803258	0.822095
1	1	1	CD44 Tumour	CD44 Tumour	CD8 Cells	CD44 Tumour_CD44 Tumour_CD8 Cells	86	6271	2.4105	100	0.727477	0.118785	0.495301	0.547322	0.644418	0.729223	0.805967	0.910068	1.02537
1	1	1	CD44 Tumour	CD8 Cells	CD8 Cells	CD44 Tumour_CD8 Cells_CD8 Cells	299	6271	0.469409	0	0.732419	0.0582387	0.603209	0.634561	0.689995	0.735019	0.77206	0.828301	0.843481
1	1	1	CD44 Tumour	Effector CD4	CD8 Cells	CD44 Tumour_Effector CD4_CD8 Cells	153	6271	0.878842	97	0.71639	0.0828003	0.554943	0.574287	0.664987	0.724281	0.759319	0.84835	0.923255
1	1	1	CD44 Tumour	Granulocytes	CD8 Cells	CD44 Tumour_Granulocytes_CD8 Cells	8	6271	0.74867	59	0.750876	0.360712	0.222453	0.306814	0.499596	0.686733	0.928076	1.50236	1.69121
1	1	1	CD44 Tumour	HLADR Tumour	CD8 Cells	CD44 Tumour_HLADR Tumour_CD8 Cells	707	6271	0.737485	70	0.719807	0.0386279	0.630691	0.657039	0.696883	0.723092	0.74672	0.778481	0.795222
1	1	1	CD44 Tumour	Lymphatics	CD8 Cells	CD44 Tumour_Lymphatics_CD8 Cells	131	6271	1.13253	100	0.731082	0.104454	0.486993	0.573086	0.672191	0.719755	0.774806	0.942446	0.965281
1	1	1	CD44 Tumour	Lymphocytes	CD8 Cells	CD44 Tumour_Lymphocytes_CD8 Cells	173	6271	0.500621	0	0.729711	0.0798197	0.58828	0.613582	0.666796	0.724044	0.787673	0.850777	0.909779
1	1	1	CD44 Tumour	Macrophages	CD8 Cells	CD44 Tumour_Macrophages_CD8 Cells	264	6271	0.601555	1	0.735305	0.0610401	0.611838	0.632285	0.692252	0.728468	0.779457	0.824415	0.877795
1	1	1	CD44 Tumour	Mast Cells	CD8 Cells	CD44 Tumour_Mast Cells_CD8 Cells	56	6271	0.539786	10	0.690228	0.131627	0.441851	0.50852	0.593181	0.683567	0.779253	0.943732	1.00541
1	1	1	CD44 Tumour	Monocytes	CD8 Cells	CD44 Tumour_Monocytes_CD8 Cells	479	6271	0.801014	96	0.720464	0.0495716	0.581802	0.654318	0.68771	0.714709	0.761342	0.795806	0.837403
1	1	1	CD44 Tumour	Proliferating Lymphocytes	CD8 Cells	CD44 Tumour_Proliferating Lymphocytes_CD8 Cells	89	6271	0.474663	1	0.72206	0.102167	0.533325	0.57954	0.640058	0.722522	0.780374	0.907144	1.00094
1	1	1	CD44 Tumour	Proliferating Tumour	CD8 Cells	CD44 Tumour_Proliferating Tumour_CD8 Cells	150	6271	0.558449	1	0.720737	0.0804135	0.576671	0.588856	0.66425	0.715104	0.775649	0.851938	0.900984
1	1	1	CD44 Tumour	Stroma	CD8 Cells	CD44 Tumour_Stroma_CD8 Cells	352	6271	0.614496	3	0.723697	0.0559013	0.596867	0.636546	0.692497	0.718464	0.757356	0.807401	0.843033
1	1	1	CD44 Tumour	Treg	CD8 Cells	CD44 Tumour_Treg_CD8 Cells	47	6271	0.622159	25	0.723236	0.149738	0.451627	0.532506	0.622702	0.700094	0.798781	0.973147	1.08663
1	1	1	CD44 Tumour	Tumour	CD8 Cells	CD44 Tumour_Tumour_CD8 Cells	1847	6271	0.805356	100	0.723446	0.0203002	0.68751	0.694587	0.7086	0.722191	0.739574	0.755673	0.768713
1	1	1	CD44 Tumour	B Cells	Effector CD4	CD44 Tumour_B Cells_Effector CD4	119	6271	0.676612	0	1.04812	0.155979	0.773734	0.827158	0.930003	1.0329	1.15412	1.34659	1.42012
1	1	1	CD44 Tumour	Blood Vessels	Effector CD4	CD44 Tumour_Blood Vessels_Effector CD4	203	6271	0.936275	10	1.0655	0.104033	0.864032	0.906626	0.998581	1.05728	1.122	1.20301	1.37322
1	1	1	CD44 Tumour	CD4 Cells	Effector CD4	CD44 Tumour_CD4 Cells_Effector CD4	435	6271	0.792325	0	1.08189	0.0732335	0.940865	0.976986	1.02971	1.0712	1.13344	1.20507	1.23
1	1	1	CD44 Tumour	CD44 Tumour	Effector CD4	CD44 Tumour_CD44 Tumour_Effector CD4	86	6271	3.36518	100	1.06817	0.175528	0.73681	0.794794	0.934227	1.05656	1.20219	1.34124	1.40574
1	1	1	CD44 Tumour	CD8 Cells	Effector CD4	CD44 Tumour_CD8 Cells_Effector CD4	299	6271	1.00157	19	1.08799	0.0948109	0.937021	0.948475	1.0174	1.07726	1.14977	1.24976	1.30533
1	1	1	CD44 Tumour	Effector CD4	Effector CD4	CD44 Tumour_Effector CD4_Effector CD4	153	6271	0.761245	1	1.0947	0.146002	0.760934	0.856395	0.992047	1.07637	1.19102	1.35156	1.42961
1	1	1	CD44 Tumour	Granulocytes	Effector CD4	CD44 Tumour_Granulocytes_Effector CD4	8	6271	2.41541	96	1.16419	0.657621	0.40035	0.480393	0.681469	0.981308	1.53616	2.23215	3.69693
1	1	1	CD44 Tumour	HLADR Tumour	Effector CD4	CD44 Tumour_HLADR Tumour_Effector CD4	707	6271	0.789427	0	1.08382	0.0620987	0.953374	0.96794	1.04474	1.08211	1.12526	1.18736	1.21055
1	1	1	CD44 Tumour	Lymphatics	Effector CD4	CD44 Tumour_Lymphatics_Effector CD4	131	6271	2.07046	100	1.08193	0.136204	0.844047	0.884146	0.981344	1.06472	1.15508	1.32968	1.42673
1	1	1	CD44 Tumour	Lymphocytes	Effector CD4	CD44 Tumour_Lymphocytes_Effector CD4	173	6271	0.80229	0	1.08962	0.122304	0.892215	0.897585	0.994172	1.09469	1.17839	1.28224	1.34232
1	1	1	CD44 Tumour	Macrophages	Effector CD4	CD44 Tumour_Macrophages_Effector CD4	264	6271	0.749681	0	1.09209	0.094855	0.910892	0.937338	1.02353	1.09109	1.1492	1.23976	1.30392
1	1	1	CD44 Tumour	Mast Cells	Effector CD4	CD44 Tumour_Mast Cells_Effector CD4	56	6271	0.975089	31	1.108	0.2237	0.74699	0.833536	0.936145	1.0626	1.23685	1.50678	1.70017
1	1	1	CD44 Tumour	Monocytes	Effector CD4	CD44 Tumour_Monocytes_Effector CD4	479	6271	1.12523	70	1.08055	0.0682808	0.923396	0.957274	1.04162	1.08698	1.13025	1.18197	1.20163
1	1	1	CD44 Tumour	Proliferating Lymphocytes	Effector CD4	CD44 Tumour_Proliferating Lymphocytes_Effector CD4	89	6271	0.782297	2	1.11178	0.16364	0.768565	0.889389	1.01483	1.07296	1.17921	1.42085	1.53995
1	1	1	CD44 Tumour	Proliferating Tumour	Effector CD4	CD44 Tumour_Proliferating Tumour_Effector CD4	150	6271	0.898418	2	1.09173	0.124374	0.857976	0.92181	1.00012	1.07107	1.16779	1.2848	1.3591
1	1	1	CD44 Tumour	Stroma	Effector CD4	CD44 Tumour_Stroma_Effector CD4	352	6271	0.810886	0	1.09473	0.0853053	0.91744	0.97089	1.04125	1.08946	1.14226	1.23826	1.27652
1	1	1	CD44 Tumour	Treg	Effector CD4	CD44 Tumour_Treg_Effector CD4	47	6271	1.18318	66	1.09755	0.243424	0.623135	0.787812	0.92684	1.04857	1.27391	1.44368	1.74125
1	1	1	CD44 Tumour	Tumour	Effector CD4	CD44 Tumour_Tumour_Effector CD4	1847	6271	1.3627	100	1.0825	0.0285917	1.02313	1.03867	1.06282	1.08257	1.10338	1.12603	1.13701
1	1	1	CD44 Tumour	B Cells	Granulocytes	CD44 Tumour_B Cells_Granulocytes	119	6271	2.74586	0	4.19778	0.452819	3.40715	3.5356	3.89685	4.1649	4.45997	4.85811	5.51395
1	1	1	CD44 Tumour	Blood Vessels	Granulocytes	CD44 Tumour_Blood Vessels_Granulocytes	203	6271	3.18327	0	4.15479	0.356487	3.53595	3.6245	3.92664	4.13889	4.37798	4.85312	5.01165
1	1	1	CD44 Tumour	CD4 Cells	Granulocytes	CD44 Tumour_CD4 Cells_Granulocytes	435	6271	3.04732	0	4.13581	0.238288	3.5956	3.79727	3.98397	4.132	4.29546	4.50099	4.75965
1	1	1	CD44 Tumour	CD44 Tumour	Granulocytes	CD44 Tumour_CD44 Tumour_Granulocytes	86	6271	13.2053	100	4.17107	0.592033	3.02339	3.23839	3.76073	4.14117	4.56804	5.10669	5.33603
1	1	1	CD44 Tumour	CD8 Cells	Granulocytes	CD44 Tumour_CD8 Cells_Granulocytes	299	6271	4.03357	30	4.20356	0.337331	3.65818	3.76986	3.9538	4.16163	4.40331	4.73035	5.11627
1	1	1	CD44 Tumour	Effector CD4	Granulocytes	CD44 Tumour_Effector CD4_Granulocytes	153	6271	5.02803	96	4.23338	0.40956	3.38435	3.59252	3.95548	4.2352	4.44918	4.93794	5.22146
1	1	1	CD44 Tumour	Granulocytes	Granulocytes	CD44 Tumour_Granulocytes_Granulocytes	8	6271	3.78525	48	4.28879	1.98057	1.56146	2.18833	2.73569	3.87156	5.29828	7.87998	9.49912
1	1	1	CD44 Tumour	HLADR Tumour	Granulocytes	CD44 Tumour_HLADR Tumour_Granulocytes	707	6271	5.28315	100	4.13819	0.197034	3.79395	3.84327	3.98946	4.12232	4.25078	4.47125	4.64023
1	1	1	CD44 Tumour	Lymphatics	Granulocytes	CD44 Tumour_Lymphatics_Granulocytes	131	6271	4.11224	47	4.20705	0.462359	3.42913	3.60535	3.85499	4.16799	4.53958	4.95444	5.52155
1	1	1	CD44 Tumour	Lymphocytes	Granulocytes	CD44 Tumour_Lymphocytes_Granulocytes	173	6271	2.16756	0	4.15404	0.373237	3.3839	3.61534	3.919	4.14489	4.30912	4.88011	5.02947
1	1	1	CD44 Tumour	Macrophages	Granulocytes	CD44 Tumour_Macrophages_Granulocytes	264	6271	2.80829	0	4.17989	0.318078	3.55886	3.63213	3.94161	4.18403	4.44466	4.63367	4.82399
1	1	1	CD44 Tumour	Mast Cells	Granulocytes	CD44 Tumour_Mast Cells_Granulocytes	56	6271	3.03159	6	4.20073	0.752336	2.74986	2.96457	3.65407	4.14149	4.76226	5.51948	6.01532
1	1	1	CD44 Tumour	Monocytes	Granulocytes	CD44 Tumour_Monocytes_Granulocytes	479	6271	4.43627	91	4.13691	0.244706	3.68354	3.75468	3.954	4.10967	4.29659	4.50045	4.67394
1	1	1	CD44 Tumour	Proliferating Lymphocytes	Granulocytes	CD44 Tumour_Proliferating Lymphocytes_Granulocytes	89	6271	3.42898	10	4.12755	0.586486	3.05506	3.20163	3.74388	4.092	4.52386	5.063	5.87842
1	1	1	CD44 Tumour	Proliferating Tumour	Granulocytes	CD44 Tumour_Proliferating Tumour_Granulocytes	150	6271	3.58655	2	4.22602	0.357177	3.45456	3.73825	3.95117	4.19736	4.45717	4.84689	5.04488
1	1	1	CD44 Tumour	Stroma	Granulocytes	CD44 Tumour_Stroma_Granulocytes	352	6271	3.14963	0	4.15173	0.244754	3.64911	3.79996	3.9785	4.15309	4.30435	4.50638	4.72983
1	1	1	CD44 Tumour	Treg	Granulocytes	CD44 Tumour_Treg_Granulocytes	47	6271	3.48646	25	4.06348	0.830561	2.61546	3.00253	3.48912	3.87738	4.72158	5.61881	6.13509
1	1	1	CD44 Tumour	Tumour	Granulocytes	CD44 Tumour_Tumour_Granulocytes	1847	6271	4.57556	100	4.16502	0.0905332	3.98785	4.02919	4.10129	4.15715	4.21524	4.32454	4.42089
1	1	1	CD44 Tumour	B Cells	HLADR Tumour	CD44 Tumour_B Cells_HLADR Tumour	119	6271	0.547171	31	0.598184	0.0825231	0.443514	0.471198	0.531647	0.603873	0.652347	0.736158	0.786093
1	1	1	CD44 Tumour	Blood Vessels	HLADR Tumour	CD44 Tumour_Blood Vessels_HLADR Tumour	203	6271	0.568001	38	0.59679	0.0627846	0.475077	0.50783	0.555073	0.590747	0.630282	0.708488	0.744746
1	1	1	CD44 Tumour	CD4 Cells	HLADR Tumour	CD44 Tumour_CD4 Cells_HLADR Tumour	435	6271	0.507179	0	0.59612	0.038993	0.522139	0.537961	0.566594	0.594976	0.616627	0.664785	0.71337
1	1	1	CD44 Tumour	CD44 Tumour	HLADR Tumour	CD44 Tumour_CD44 Tumour_HLADR Tumour	86	6271	2.02072	100	0.59679	0.0945315	0.449098	0.466887	0.526969	0.588707	0.643603	0.778896	0.84717
1	1	1	CD44 Tumour	CD8 Cells	HLADR Tumour	CD44 Tumour_CD8 Cells_HLADR Tumour	299	6271	0.57272	23	0.608917	0.0454289	0.513441	0.543489	0.57376	0.608676	0.635819	0.685621	0.714484
1	1	1	CD44 Tumour	Effector CD4	HLADR Tumour	CD44 Tumour_Effector CD4_HLADR Tumour	153	6271	0.469947	4	0.583594	0.067099	0.449045	0.479122	0.548783	0.579203	0.618581	0.695513	0.748849
1	1	1	CD44 Tumour	Granulocytes	HLADR Tumour	CD44 Tumour_Granulocytes_HLADR Tumour	8	6271	0.932059	91	0.559252	0.246342	0.250314	0.286337	0.402664	0.503078	0.66235	1.11561	1.33776
1	1	1	CD44 Tumour	HLADR Tumour	HLADR Tumour	CD44 Tumour_HLADR Tumour_HLADR Tumour	707	6271	0.324042	0	0.594054	0.0335089	0.535953	0.546955	0.567861	0.592173	0.617047	0.651488	0.67406
1	1	1	CD44 Tumour	Lymphatics	HLADR Tumour	CD44 Tumour_Lymphatics_HLADR Tumour	131	6271	1.27903	100	0.5951	0.0856912	0.436708	0.469558	0.528422	0.591771	0.638096	0.7353	0.798037
1	1	1	CD44 Tumour	Lymphocytes	HLADR Tumour	CD44 Tumour_Lymphocytes_HLADR Tumour	173	6271	0.544568	21	0.584942	0.0565895	0.460388	0.500886	0.550235	0.5798	0.612684	0.677067	0.727703
1	1	1	CD44 Tumour	Macrophages	HLADR Tumour	CD44 Tumour_Macrophages_HLADR Tumour	264	6271	0.44679	0	0.60273	0.0586778	0.502521	0.511765	0.553504	0.601231	0.646257	0.702807	0.727327
1	1	1	CD44 Tumour	Mast Cells	HLADR Tumour	CD44 Tumour_Mast Cells_HLADR Tumour	56	6271	0.742726	89	0.592549	0.125017	0.346054	0.411424	0.488449	0.599816	0.67149	0.781564	0.919222
1	1	1	CD44 Tumour	Monocytes	HLADR Tumour	CD44 Tumour_Monocytes_HLADR Tumour	479	6271	0.696903	100	0.599721	0.0382873	0.52568	0.538843	0.574761	0.600563	0.622563	0.6609	0.684178
1	1	1	CD44 Tumour	Proliferating Lymphocytes	HLADR Tumour	CD44 Tumour_Proliferating Lymphocytes_HLADR Tumour	89	6271	0.459944	6	0.583063	0.0912703	0.417292	0.455223	0.51576	0.583318	0.624779	0.748673	0.824989
1	1	1	CD44 Tumour	Proliferating Tumour	HLADR Tumour	CD44 Tumour_Proliferating Tumour_HLADR Tumour	150	6271	0.466484	1	0.601013	0.0735692	0.486311	0.498554	0.545675	0.594949	0.634675	0.742844	0.794767
1	1	1	CD44 Tumour	Stroma	HLADR Tumour	CD44 Tumour_Stroma_HLADR Tumour	352	6271	0.566085	26	0.599938	0.047239	0.515938	0.531253	0.564438	0.592779	0.631352	0.676132	0.714018
1	1	1	CD44 Tumour	Treg	HLADR Tumour	CD44 Tumour_Treg_HLADR Tumour	47	6271	0.714327	78	0.613437	0.132175	0.402199	0.411405	0.525256	0.592832	0.700382	0.851985	0.963785
1	1	1	CD44 Tumour	Tumour	HLADR Tumour	CD44 Tumour_Tumour_HLADR Tumour	1847	6271	0.643258	100	0.598756	0.01732	0.559784	0.570013	0.585973	0.600606	0.611044	0.624112	0.641187
1	1	1	CD44 Tumour	B Cells	Lymphatics	CD44 Tumour_B Cells_Lymphatics	119	6271	1.59526	0	2.63557	0.40682	1.95685	2.05656	2.34098	2.56512	2.87803	3.408	3.63623
1	1	1	CD44 Tumour	Blood Vessels	Lymphatics	CD44 Tumour_Blood Vessels_Lymphatics	203	6271	1.77796	0	2.61576	0.307233	2.01099	2.14375	2.40185	2.63253	2.81283	3.14566	3.3392
1	1	1	CD44 Tumour	CD4 Cells	Lymphatics	CD44 Tumour_CD4 Cells_Lymphatics	435	6271	1.8897	0	2.65039	0.196417	2.30997	2.35007	2.51692	2.62487	2.77126	2.95864	3.14354
1	1	1	CD44 Tumour	CD44 Tumour	Lymphatics	CD44 Tumour_CD44 Tumour_Lymphatics	86	6271	5.88714	100	2.5917	0.485193	1.76221	1.96217	2.21378	2.52196	2.88524	3.51876	3.67742
1	1	1	CD44 Tumour	CD8 Cells	Lymphatics	CD44 Tumour_CD8 Cells_Lymphatics	299	6271	2.84978	79	2.64611	0.251046	2.21306	2.24619	2.46063	2.61816	2.80808	3.10848	3.16843
1	1	1	CD44 Tumour	Effector CD4	Lymphatics	CD44 Tumour_Effector CD4_Lymphatics	153	6271	3.45981	100	2.67583	0.353198	1.97522	2.06109	2.4141	2.69175	2.95413	3.19907	3.28238
1	1	1	CD44 Tumour	Granulocytes	Lymphatics	CD44 Tumour_Granulocytes_Lymphatics	8	6271	0.765392	0	2.52208	1.14729	0.881124	1.12273	1.69413	2.35923	3.05412	4.66313	5.99215
1	1	1	CD44 Tumour	HLADR Tumour	Lymphatics	CD44 Tumour_HLADR Tumour_Lymphatics	707	6271	4.26209	100	2.66194	0.158626	2.30311	2.41544	2.54745	2.64754	2.7813	2.91363	2.96122
1	1	1	CD44 Tumour	Lymphatics	Lymphatics	CD44 Tumour_Lymphatics_Lymphatics	131	6271	0.588423	0	2.61207	0.381206	1.92491	2.1662	2.3629	2.58872	2.7918	3.30073	3.91999
1	1	1	CD44 Tumour	Lymphocytes	Lymphatics	CD44 Tumour_Lymphocytes_Lymphatics	173	6271	0.912784	0	2.6986	0.376057	2.11756	2.1982	2.42298	2.65699	2.88387	3.46064	3.59056
1	1	1	CD44 Tumour	Macrophages	Lymphatics	CD44 Tumour_Macrophages_Lymphatics	264	6271	1.59687	0	2.64485	0.30613	1.98514	2.19803	2.43194	2.63752	2.79796	3.19273	3.2981
1	1	1	CD44 Tumour	Mast Cells	Lymphatics	CD44 Tumour_Mast Cells_Lymphatics	56	6271	1.44744	1	2.69832	0.604144	1.4537	1.5977	2.24152	2.76475	3.04395	3.66808	4.07671
1	1	1	CD44 Tumour	Monocytes	Lymphatics	CD44 Tumour_Monocytes_Lymphatics	479	6271	2.86692	89	2.64898	0.198472	2.19101	2.33209	2.52327	2.65895	2.77002	2.97906	3.06286
1	1	1	CD44 Tumour	Proliferating Lymphocytes	Lymphatics	CD44 Tumour_Proliferating Lymphocytes_Lymphatics	89	6271	1.69122	0	2.67282	0.509907	1.81058	1.9587	2.28925	2.59324	3.01762	3.64652	3.87627
1	1	1	CD44 Tumour	Proliferating Tumour	Lymphatics	CD44 Tumour_Proliferating Tumour_Lymphatics	150	6271	1.93568	0	2.67965	0.37977	2.07958	2.18376	2.38323	2.6599	2.88977	3.39364	3.68978
1	1	1	CD44 Tumour	Stroma	Lymphatics	CD44 Tumour_Stroma_Lymphatics	352	6271	1.89841	0	2.607	0.259815	2.0378	2.26157	2.44634	2.58251	2.73735	3.04627	3.37334
1	1	1	CD44 Tumour	Treg	Lymphatics	CD44 Tumour_Treg_Lymphatics	47	6271	2.08327	21	2.65533	0.703153	1.49386	1.7744	2.17335	2.52052	3.04935	3.88824	4.27028
1	1	1	CD44 Tumour	Tumour	Lymphatics	CD44 Tumour_Tumour_Lymphatics	1847	6271	3.04065	100	2.65349	0.0778175	2.49935	2.5221	2.61037	2.6548	2.70315	2.76959	2.81877
1	1	1	CD44 Tumour	B Cells	Lymphocytes	CD44 Tumour_B Cells_Lymphocytes	119	6271	0.69674	0	1.3295	0.170536	1.02832	1.07077	1.19602	1.32003	1.44187	1.6012	1.68105
1	1	1	CD44 Tumour	Blood Vessels	Lymphocytes	CD44 Tumour_Blood Vessels_Lymphocytes	203	6271	0.875345	0	1.32031	0.122663	1.06268	1.12287	1.24165	1.30765	1.41675	1.50655	1.61223
1	1	1	CD44 Tumour	CD4 Cells	Lymphocytes	CD44 Tumour_CD4 Cells_Lymphocytes	435	6271	0.775071	0	1.32723	0.0805204	1.16312	1.20377	1.27856	1.32232	1.38245	1.46472	1.48489
1	1	1	CD44 Tumour	CD44 Tumour	Lymphocytes	CD44 Tumour_CD44 Tumour_Lymphocytes	86	6271	3.92112	100	1.30763	0.201776	0.926244	0.975535	1.16429	1.30477	1.43011	1.64885	1.78194
1	1	1	CD44 Tumour	CD8 Cells	Lymphocytes	CD44 Tumour_CD8 Cells_Lymphocytes	299	6271	1.38881	80	1.31635	0.0931559	1.10613	1.17699	1.25705	1.31082	1.36134	1.48741	1.53696
1	1	1	CD44 Tumour	Effector CD4	Lymphocytes	CD44 Tumour_Effector CD4_Lymphocytes	153	6271	1.6652	99	1.3064	0.155917	1.02238	1.07516	1.19774	1.2956	1.41637	1.56302	1.65176
1	1	1	CD44 Tumour	Granulocytes	Lymphocytes	CD44 Tumour_Granulocytes_Lymphocytes	8	6271	0.779256	20	1.32864	0.648663	0.47142	0.53472	0.889877	1.20032	1.60477	2.72499	3.04625
1	1	1	CD44 Tumour	HLADR Tumour	Lymphocytes	CD44 Tumour_HLADR Tumour_Lymphocytes	707	6271	1.62875	100	1.31503	0.0546217	1.19714	1.23482	1.28708	1.30955	1.34792	1.41237	1.44149
1	1	1	CD44 Tumour	Lymphatics	Lymphocytes	CD44 Tumour_Lymphatics_Lymphocytes	131	6271	1.39957	68	1.33458	0.149541	1.04669	1.08933	1.22067	1.32943	1.43167	1.59762	1.64147
1	1	1	CD44 Tumour	Lymphocytes	Lymphocytes	CD44 Tumour_Lymphocytes_Lymphocytes	173	6271	0.368671	0	1.32345	0.139274	1.06535	1.13269	1.23645	1.30374	1.41101	1.56975	1.69685
1	1	1	CD44 Tumour	Macrophages	Lymphocytes	CD44 Tumour_Macrophages_Lymphocytes	264	6271	0.815389	0	1.31419	0.106063	1.11665	1.16095	1.2487	1.30199	1.36862	1.50348	1.58985
1	1	1	CD44 Tumour	Mast Cells	Lymphocytes	CD44 Tumour_Mast Cells_Lymphocytes	56	6271	0.849985	1	1.34673	0.24398	0.906377	0.993853	1.18271	1.32481	1.50638	1.75939	1.99118
1	1	1	CD44 Tumour	Monocytes	Lymphocytes	CD44 Tumour_Monocytes_Lymphocytes	479	6271	1.47413	99	1.30241	0.0791985	1.10329	1.19013	1.2454	1.29832	1.34969	1.42972	1.46329
1	1	1	CD44 Tumour	Proliferating Lymphocytes	Lymphocytes	CD44 Tumour_Proliferating Lymphocytes_Lymphocytes	89	6271	1.22207	29	1.31872	0.193569	0.978042	1.0371	1.20234	1.31128	1.40708	1.65229	1.88481
1	1	1	CD44 Tumour	Proliferating Tumour	Lymphocytes	CD44 Tumour_Proliferating Tumour_Lymphocytes	150	6271	1.23493	24	1.34251	0.147601	1.05947	1.09758	1.24607	1.35421	1.43011	1.61596	1.66733
1	1	1	CD44 Tumour	Stroma	Lymphocytes	CD44 Tumour_Stroma_Lymphocytes	352	6271	0.859096	0	1.3	0.0870437	1.09297	1.15754	1.24697	1.30555	1.36995	1.42147	1.45572
1	1	1	CD44 Tumour	Treg	Lymphocytes	CD44 Tumour_Treg_Lymphocytes	47	6271	0.929546	5	1.29589	0.249257	0.833107	0.934179	1.11663	1.26555	1.45006	1.73057	1.95053
1	1	1	CD44 Tumour	Tumour	Lymphocytes	CD44 Tumour_Tumour_Lymphocytes	1847	6271	1.58205	100	1.30833	0.0349206	1.23565	1.25064	1.28237	1.31096	1.33094	1.35844	1.38489
1	1	1	CD44 Tumour	B Cells	Macrophages	CD44 Tumour_B Cells_Macrophages	119	6271	0.840762	19	0.953828	0.128599	0.68813	0.761452	0.87357	0.944714	1.02656	1.17586	1.28559
1	1	1	CD44 Tumour	Blood Vessels	Macrophages	CD44 Tumour_Blood Vessels_Macrophages	203	6271	0.819102	4	0.973588	0.0961754	0.790075	0.825508	0.917072	0.973903	1.02547	1.11758	1.23342
1	1	1	CD44 Tumour	CD4 Cells	Macrophages	CD44 Tumour_CD4 Cells_Macrophages	435	6271	0.621881	0	0.960128	0.073679	0.789956	0.840014	0.919899	0.963213	0.996035	1.08372	1.13056
1	1	1	CD44 Tumour	CD44 Tumour	Macrophages	CD44 Tumour_CD44 Tumour_Macrophages	86	6271	3.71673	100	0.992865	0.172592	0.674656	0.748937	0.877615	0.960295	1.10768	1.27864	1.36625
1	1	1	CD44 Tumour	CD8 Cells	Macrophages	CD44 Tumour_CD8 Cells_Macrophages	299	6271	1.01405	71	0.97432	0.0804911	0.82741	0.843878	0.918385	0.971708	1.02709	1.1178	1.14536
1	1	1	CD44 Tumour	Effector CD4	Macrophages	CD44 Tumour_Effector CD4_Macrophages	153	6271	1.14988	96	0.971267	0.107713	0.711134	0.771943	0.901428	0.961732	1.06016	1.13474	1.17755
1	1	1	CD44 Tumour	Granulocytes	Macrophages	CD44 Tumour_Granulocytes_Macrophages	8	6271	1.55194	89	0.906799	0.548925	0.247255	0.376446	0.535241	0.759867	1.13173	1.81891	3.04693
1	1	1	CD44 Tumour	HLADR Tumour	Macrophages	CD44 Tumour_HLADR Tumour_Macrophages	707	6271	0.938674	28	0.959399	0.0544547	0.856316	0.875967	0.935579	0.963451	0.992318	1.03319	1.12182
1	1	1	CD44 Tumour	Lymphatics	Macrophages	CD44 Tumour_Lymphatics_Macrophages	131	6271	1.65746	100	0.949895	0.128042	0.678505	0.728535	0.871765	0.948328	1.04239	1.14875	1.2025
1	1	1	CD44 Tumour	Lymphocytes	Macrophages	CD44 Tumour_Lymphocytes_Macrophages	173	6271	0.543756	0	0.992514	0.133463	0.768336	0.792568	0.907044	0.990691	1.0741	1.25791	1.30654
1	1	1	CD44 Tumour	Macrophages	Macrophages	CD44 Tumour_Macrophages_Macrophages	264	6271	0.378206	0	0.945256	0.0950997	0.757408	0.800007	0.870716	0.945134	1.00625	1.0937	1.22958
1	1	1	CD44 Tumour	Mast Cells	Macrophages	CD44 Tumour_Mast Cells_Macrophages	56	6271	0.930255	39	0.994552	0.20834	0.652725	0.698133	0.861011	0.978265	1.10981	1.34245	1.59509
1	1	1	CD44 Tumour	Monocytes	Macrophages	CD44 Tumour_Monocytes_Macrophages	479	6271	1.11514	97	0.963011	0.0665973	0.838784	0.865238	0.913801	0.965738	1.00263	1.09054	1.12159
1	1	1	CD44 Tumour	Proliferating Lymphocytes	Macrophages	CD44 Tumour_Proliferating Lymphocytes_Macrophages	89	6271	0.649882	2	0.951664	0.166458	0.631886	0.724471	0.834215	0.940516	1.0426	1.24351	1.39501
1	1	1	CD44 Tumour	Proliferating Tumour	Macrophages	CD44 Tumour_Proliferating Tumour_Macrophages	150	6271	1.00871	70	0.954996	0.12348	0.755296	0.771719	0.865483	0.938614	1.03337	1.16222	1.27763
1	1	1	CD44 Tumour	Stroma	Macrophages	CD44 Tumour_Stroma_Macrophages	352	6271	0.638302	0	0.963437	0.0750482	0.834499	0.85753	0.902934	0.959748	1.01679	1.09115	1.14856
1	1	1	CD44 Tumour	Treg	Macrophages	CD44 Tumour_Treg_Macrophages	47	6271	0.734063	13	0.992282	0.250143	0.538242	0.670122	0.790806	0.984094	1.18368	1.36597	1.63524
1	1	1	CD44 Tumour	Tumour	Macrophages	CD44 Tumour_Tumour_Macrophages	1847	6271	1.08896	100	0.959312	0.0305211	0.909516	0.916884	0.938729	0.956147	0.977437	1.01227	1.04522
1	1	1	CD44 Tumour	B Cells	Mast Cells	CD44 Tumour_B Cells_Mast Cells	119	6271	1.24962	0	1.92479	0.270198	1.30482	1.51222	1.75897	1.91111	2.07717	2.42314	2.63065
1	1	1	CD44 Tumour	Blood Vessels	Mast Cells	CD44 Tumour_Blood Vessels_Mast Cells	203	6271	1.76161	28	1.86624	0.138451	1.66755	1.69409	1.75671	1.86187	1.95844	2.1035	2.24274
1	1	1	CD44 Tumour	CD4 Cells	Mast Cells	CD44 Tumour_CD4 Cells_Mast Cells	435	6271	1.262	0	1.90313	0.114949	1.67818	1.7252	1.83168	1.89576	1.98732	2.07133	2.13653
1	1	1	CD44 Tumour	CD44 Tumour	Mast Cells	CD44 Tumour_CD44 Tumour_Mast Cells	86	6271	5.01446	100	1.90663	0.26002	1.38677	1.53832	1.73963	1.86807	2.04164	2.46978	2.54664
1	1	1	CD44 Tumour	CD8 Cells	Mast Cells	CD44 Tumour_CD8 Cells_Mast Cells	299	6271	2.01607	81	1.90031	0.125127	1.62017	1.6867	1.802	1.91099	1.99281	2.09464	2.11868
1	1	1	CD44 Tumour	Effector CD4	Mast Cells	CD44 Tumour_Effector CD4_Mast Cells	153	6271	2.67887	100	1.90775	0.214002	1.42171	1.56531	1.75806	1.90483	2.06362	2.22075	2.4269
1	1	1	CD44 Tumour	Granulocytes	Mast Cells	CD44 Tumour_Granulocytes_Mast Cells	8	6271	2.09151	63	1.92718	0.952656	0.603002	0.787523	1.23494	1.76765	2.48457	3.56141	4.10816
1	1	1	CD44 Tumour	HLADR Tumour	Mast Cells	CD44 Tumour_HLADR Tumour_Mast Cells	707	6271	2.31634	100	1.90516	0.0900001	1.73249	1.76606	1.83406	1.90146	1.98007	2.05022	2.08848
1	1	1	CD44 Tumour	Lymphatics	Mast Cells	CD44 Tumour_Lymphatics_Mast Cells	131	6271	1.81209	33	1.91276	0.236258	1.44569	1.58953	1.74438	1.89023	2.05651	2.32057	2.58934
1	1	1	CD44 Tumour	Lymphocytes	Mast Cells	CD44 Tumour_Lymphocytes_Mast Cells	173	6271	0.985358	0	1.91203	0.181509	1.58577	1.62922	1.77316	1.89903	2.05262	2.20598	2.28948
1	1	1	CD44 Tumour	Macrophages	Mast Cells	CD44 Tumour_Macrophages_Mast Cells	264	6271	1.16804	0	1.90577	0.154328	1.62241	1.67507	1.81073	1.89253	1.99889	2.18786	2.25635
1	1	1	CD44 Tumour	Mast Cells	Mast Cells	CD44 Tumour_Mast Cells_Mast Cells	56	6271	0.968377	0	1.91019	0.307661	1.35463	1.44867	1.68077	1.94566	2.10665	2.48582	2.59015
1	1	1	CD44 Tumour	Monocytes	Mast Cells	CD44 Tumour_Monocytes_Mast Cells	479	6271	2.12315	97	1.90306	0.118925	1.60927	1.73375	1.82646	1.89585	1.98571	2.10702	2.15599
1	1	1	CD44 Tumour	Proliferating Lymphocytes	Mast Cells	CD44 Tumour_Proliferating Lymphocytes_Mast Cells	89	6271	1.42652	3	1.92897	0.283418	1.32681	1.45592	1.75947	1.89911	2.10286	2.43264	2.72188
1	1	1	CD44 Tumour	Proliferating Tumour	Mast Cells	CD44 Tumour_Proliferating Tumour_Mast Cells	150	6271	2.14037	89	1.8959	0.204634	1.54331	1.58724	1.74254	1.88212	2.00832	2.27479	2.43399
1	1	1	CD44 Tumour	Stroma	Mast Cells	CD44 Tumour_Stroma_Mast Cells	352	6271	1.23281	0	1.90221	0.118457	1.66492	1.72878	1.817	1.89089	1.97282	2.11889	2.1809
1	1	1	CD44 Tumour	Treg	Mast Cells	CD44 Tumour_Treg_Mast Cells	47	6271	1.46577	6	1.85864	0.28003	1.20644	1.45136	1.69808	1.84295	2.05496	2.31532	2.50838
1	1	1	CD44 Tumour	Tumour	Mast Cells	CD44 Tumour_Tumour_Mast Cells	1847	6271	2.16339	100	1.90936	0.049677	1.83041	1.84217	1.86671	1.90657	1.94	1.99696	2.02879
1	1	1	CD44 Tumour	B Cells	Monocytes	CD44 Tumour_B Cells_Monocytes	119	6271	0.407175	1	0.534724	0.0626496	0.40953	0.439081	0.489843	0.530441	0.572042	0.63885	0.679396
1	1	1	CD44 Tumour	Blood Vessels	Monocytes	CD44 Tumour_Blood Vessels_Monocytes	203	6271	0.531135	44	0.543035	0.0427946	0.461983	0.479261	0.514995	0.541938	0.568687	0.610435	0.641401
1	1	1	CD44 Tumour	CD4 Cells	Monocytes	CD44 Tumour_CD4 Cells_Monocytes	435	6271	0.456442	0	0.539384	0.0286092	0.479156	0.495924	0.5244	0.535159	0.55847	0.591481	0.610662
1	1	1	CD44 Tumour	CD44 Tumour	Monocytes	CD44 Tumour_CD44 Tumour_Monocytes	86	6271	1.34283	100	0.546764	0.0681101	0.436155	0.445883	0.50127	0.535619	0.591113	0.666321	0.716684
1	1	1	CD44 Tumour	CD8 Cells	Monocytes	CD44 Tumour_CD8 Cells_Monocytes	299	6271	0.488439	5	0.54202	0.0359313	0.479982	0.489025	0.519259	0.538812	0.569637	0.597732	0.617847
1	1	1	CD44 Tumour	Effector CD4	Monocytes	CD44 Tumour_Effector CD4_Monocytes	153	6271	0.628969	96	0.539224	0.0501116	0.431003	0.46967	0.505851	0.534437	0.572288	0.609611	0.677938
1	1	1	CD44 Tumour	Granulocytes	Monocytes	CD44 Tumour_Granulocytes_Monocytes	8	6271	0.38484	27	0.543875	0.235984	0.254215	0.270005	0.368225	0.495694	0.660036	0.910562	1.16376
1	1	1	CD44 Tumour	HLADR Tumour	Monocytes	CD44 Tumour_HLADR Tumour_Monocytes	707	6271	0.557114	72	0.540905	0.0242518	0.494035	0.5	0.526292	0.540273	0.560144	0.575345	0.592974
1	1	1	CD44 Tumour	Lymphatics	Monocytes	CD44 Tumour_Lymphatics_Monocytes	131	6271	0.891999	100	0.540047	0.0636966	0.412476	0.45698	0.491856	0.532356	0.578916	0.628393	0.684779
1	1	1	CD44 Tumour	Lymphocytes	Monocytes	CD44 Tumour_Lymphocytes_Monocytes	173	6271	0.419214	0	0.546274	0.0530151	0.448915	0.463873	0.506336	0.548744	0.578953	0.63778	0.669523
1	1	1	CD44 Tumour	Macrophages	Monocytes	CD44 Tumour_Macrophages_Monocytes	264	6271	0.426733	0	0.535974	0.0401623	0.462734	0.480745	0.50255	0.534859	0.565095	0.603085	0.616993
1	1	1	CD44 Tumour	Mast Cells	Monocytes	CD44 Tumour_Mast Cells_Monocytes	56	6271	0.585994	65	0.546754	0.0919977	0.375255	0.400326	0.482508	0.532846	0.60859	0.704985	0.75227
1	1	1	CD44 Tumour	Monocytes	Monocytes	CD44 Tumour_Monocytes_Monocytes	479	6271	0.426424	0	0.541738	0.0325463	0.477695	0.490553	0.519004	0.540612	0.557512	0.599721	0.636448
1	1	1	CD44 Tumour	Proliferating Lymphocytes	Monocytes	CD44 Tumour_Proliferating Lymphocytes_Monocytes	89	6271	0.487241	24	0.537613	0.0701016	0.398636	0.435712	0.489095	0.532067	0.575785	0.667101	0.713366
1	1	1	CD44 Tumour	Proliferating Tumour	Monocytes	CD44 Tumour_Proliferating Tumour_Monocytes	150	6271	0.458511	8	0.529333	0.049032	0.42965	0.456929	0.493837	0.523244	0.567139	0.605222	0.635419
1	1	1	CD44 Tumour	Stroma	Monocytes	CD44 Tumour_Stroma_Monocytes	352	6271	0.496848	12	0.544142	0.0365384	0.460669	0.484538	0.522735	0.545501	0.568293	0.603737	0.613918
1	1	1	CD44 Tumour	Treg	Monocytes	CD44 Tumour_Treg_Monocytes	47	6271	0.360862	2	0.54626	0.100503	0.347472	0.409996	0.477653	0.52611	0.603045	0.752998	0.796436
1	1	1	CD44 Tumour	Tumour	Monocytes	CD44 Tumour_Tumour_Monocytes	1847	6271	0.584877	100	0.54037	0.0134332	0.507989	0.521978	0.531278	0.538826	0.549497	0.563023	0.573813
1	1	1	CD44 Tumour	B Cells	Proliferating Lymphocytes	CD44 Tumour_B Cells_Proliferating Lymphocytes	119	6271	0.983111	1	1.37393	0.18048	1.0052	1.09369	1.27222	1.36744	1.46911	1.69097	1.82562
1	1	1	CD44 Tumour	Blood Vessels	Proliferating Lymphocytes	CD44 Tumour_Blood Vessels_Proliferating Lymphocytes	203	6271	0.976649	0	1.35886	0.142998	1.03441	1.10902	1.27234	1.3672	1.4461	1.59493	1.68763
1	1	1	CD44 Tumour	CD4 Cells	Proliferating Lymphocytes	CD44 Tumour_CD4 Cells_Proliferating Lymphocytes	435	6271	0.958854	0	1.38464	0.0862886	1.19541	1.25589	1.33183	1.37317	1.43554	1.53605	1.58109
1	1	1	CD44 Tumour	CD44 Tumour	Proliferating Lymphocytes	CD44 Tumour_CD44 Tumour_Proliferating Lymphocytes	86	6271	4.52867	100	1.38625	0.235044	0.916291	1.03892	1.21982	1.38249	1.56264	1.69817	1.9544
1	1	1	CD44 Tumour	CD8 Cells	Proliferating Lymphocytes	CD44 Tumour_CD8 Cells_Proliferating Lymphocytes	299	6271	1.20637	6	1.35755	0.104799	1.07938	1.19067	1.28955	1.36623	1.43191	1.52464	1.57682
1	1	1	CD44 Tumour	Effector CD4	Proliferating Lymphocytes	CD44 Tumour_Effector CD4_Proliferating Lymphocytes	153	6271	1.39649	53	1.3808	0.158773	1.04415	1.13554	1.2681	1.3825	1.47973	1.6555	1.71557
1	1	1	CD44 Tumour	Granulocytes	Proliferating Lymphocytes	CD44 Tumour_Granulocytes_Proliferating Lymphocytes	8	6271	1.57746	64	1.41914	0.73186	0.428051	0.498489	0.877877	1.25239	1.75894	2.68185	3.79439
1	1	1	CD44 Tumour	HLADR Tumour	Proliferating Lymphocytes	CD44 Tumour_HLADR Tumour_Proliferating Lymphocytes	707	6271	1.55242	98	1.38424	0.0771046	1.23474	1.26255	1.32759	1.37722	1.43194	1.50055	1.57792
1	1	1	CD44 Tumour	Lymphatics	Proliferating Lymphocytes	CD44 Tumour_Lymphatics_Proliferating Lymphocytes	131	6271	2.41079	100	1.35957	0.191655	0.997034	1.04606	1.22736	1.34534	1.4703	1.65326	1.78679
1	1	1	CD44 Tumour	Lymphocytes	Proliferating Lymphocytes	CD44 Tumour_Lymphocytes_Proliferating Lymphocytes	173	6271	0.998691	0	1.37975	0.149745	1.08511	1.15495	1.27755	1.37691	1.4731	1.63685	1.6923
1	1	1	CD44 Tumour	Macrophages	Proliferating Lymphocytes	CD44 Tumour_Macrophages_Proliferating Lymphocytes	264	6271	0.924226	0	1.39474	0.11326	1.1351	1.21668	1.31477	1.39935	1.47488	1.57048	1.629
1	1	1	CD44 Tumour	Mast Cells	Proliferating Lymphocytes	CD44 Tumour_Mast Cells_Proliferating Lymphocytes	56	6271	1.16272	29	1.32982	0.26135	0.894332	0.958779	1.13009	1.31099	1.47851	1.81965	1.91578
1	1	1	CD44 Tumour	Monocytes	Proliferating Lymphocytes	CD44 Tumour_Monocytes_Proliferating Lymphocytes	479	6271	1.62071	100	1.38186	0.0921248	1.21197	1.2183	1.32387	1.38207	1.44327	1.53095	1.5973
1	1	1	CD44 Tumour	Proliferating Lymphocytes	Proliferating Lymphocytes	CD44 Tumour_Proliferating Lymphocytes_Proliferating Lymphocytes	89	6271	0.867948	0	1.35022	0.212021	0.960647	1.04166	1.19584	1.34394	1.45001	1.80262	1.93564
1	1	1	CD44 Tumour	Proliferating Tumour	Proliferating Lymphocytes	CD44 Tumour_Proliferating Tumour_Proliferating Lymphocytes	150	6271	0.937907	0	1.37012	0.161427	1.04815	1.11929	1.24708	1.35057	1.48383	1.61072	1.75581
1	1	1	CD44 Tumour	Stroma	Proliferating Lymphocytes	CD44 Tumour_Stroma_Proliferating Lymphocytes	352	6271	1.04613	0	1.3761	0.105682	1.16964	1.2129	1.30162	1.37664	1.4434	1.54467	1.6618
1	1	1	CD44 Tumour	Treg	Proliferating Lymphocytes	CD44 Tumour_Treg_Proliferating Lymphocytes	47	6271	1.13073	20	1.40377	0.306248	0.78783	0.955465	1.1998	1.40018	1.59437	1.91337	2.1018
1	1	1	CD44 Tumour	Tumour	Proliferating Lymphocytes	CD44 Tumour_Tumour_Proliferating Lymphocytes	1847	6271	1.49492	100	1.36688	0.0396223	1.26244	1.29743	1.34113	1.3662	1.39308	1.43396	1.44661
1	1	1	CD44 Tumour	B Cells	Proliferating Tumour	CD44 Tumour_B Cells_Proliferating Tumour	119	6271	0.926542	0	1.35989	0.150584	1.0418	1.13149	1.26336	1.34865	1.45623	1.61714	1.72712
1	1	1	CD44 Tumour	Blood Vessels	Proliferating Tumour	CD44 Tumour_Blood Vessels_Proliferating Tumour	203	6271	1.01283	0	1.32953	0.118845	1.09932	1.16346	1.24547	1.32594	1.39859	1.55162	1.57357
1	1	1	CD44 Tumour	CD4 Cells	Proliferating Tumour	CD44 Tumour_CD4 Cells_Proliferating Tumour	435	6271	1.05303	0	1.33987	0.0797827	1.17628	1.21175	1.29058	1.32606	1.40175	1.46897	1.51647
1	1	1	CD44 Tumour	CD44 Tumour	Proliferating Tumour	CD44 Tumour_CD44 Tumour_Proliferating Tumour	86	6271	4.02555	100	1.34006	0.175715	1.04709	1.06038	1.21164	1.33669	1.45656	1.64292	1.69906
1	1	1	CD44 Tumour	CD8 Cells	Proliferating Tumour	CD44 Tumour_CD8 Cells_Proliferating Tumour	299	6271	1.13323	2	1.33423	0.106886	1.13025	1.17289	1.27254	1.32075	1.41012	1.51895	1.58731
1	1	1	CD44 Tumour	Effector CD4	Proliferating Tumour	CD44 Tumour_Effector CD4_Proliferating Tumour	153	6271	1.20741	16	1.36806	0.159127	1.09812	1.16501	1.25351	1.34343	1.45772	1.64906	1.82548
1	1	1	CD44 Tumour	Granulocytes	Proliferating Tumour	CD44 Tumour_Granulocytes_Proliferating Tumour	8	6271	1.07991	33	1.44593	0.679981	0.595251	0.614026	0.963085	1.26882	1.85348	2.82381	3.47424
1	1	1	CD44 Tumour	HLADR Tumour	Proliferating Tumour	CD44 Tumour_HLADR Tumour_Proliferating Tumour	707	6271	1.24137	8	1.33209	0.0628082	1.21714	1.22973	1.28926	1.32602	1.38151	1.42531	1.49016
1	1	1	CD44 Tumour	Lymphatics	Proliferating Tumour	CD44 Tumour_Lymphatics_Proliferating Tumour	131	6271	2.05418	100	1.33521	0.163123	0.986538	1.0858	1.22556	1.33079	1.42906	1.59028	1.75852
1	1	1	CD44 Tumour	Lymphocytes	Proliferating Tumour	CD44 Tumour_Lymphocytes_Proliferating Tumour	173	6271	1.09046	2	1.34045	0.137372	1.05337	1.11548	1.25216	1.33773	1.4316	1.57134	1.63862
1	1	1	CD44 Tumour	Macrophages	Proliferating Tumour	CD44 Tumour_Macrophages_Proliferating Tumour	264	6271	1.12007	1	1.33964	0.112095	1.12524	1.16725	1.26116	1.35102	1.41144	1.52149	1.5554
1	1	1	CD44 Tumour	Mast Cells	Proliferating Tumour	CD44 Tumour_Mast Cells_Proliferating Tumour	56	6271	1.4162	64	1.3269	0.254176	0.938717	0.988477	1.12261	1.27179	1.51254	1.83706	1.91035
1	1	1	CD44 Tumour	Monocytes	Proliferating Tumour	CD44 Tumour_Monocytes_Proliferating Tumour	479	6271	1.33859	52	1.34678	0.0839554	1.18373	1.23423	1.28526	1.33579	1.39804	1.49724	1.55101
1	1	1	CD44 Tumour	Proliferating Lymphocytes	Proliferating Tumour	CD44 Tumour_Proliferating Lymphocytes_Proliferating Tumour	89	6271	0.89928	0	1.33334	0.181701	0.971497	1.08892	1.20251	1.32007	1.42636	1.71075	1.82516
1	1	1	CD44 Tumour	Proliferating Tumour	Proliferating Tumour	CD44 Tumour_Proliferating Tumour_Proliferating Tumour	150	6271	0.492867	0	1.34047	0.13519	1.073	1.13962	1.25013	1.35453	1.43838	1.51381	1.61093
1	1	1	CD44 Tumour	Stroma	Proliferating Tumour	CD44 Tumour_Stroma_Proliferating Tumour	352	6271	1.14215	1	1.33822	0.0875765	1.15511	1.20532	1.27398	1.35106	1.38752	1.48688	1.54435
1	1	1	CD44 Tumour	Treg	Proliferating Tumour	CD44 Tumour_Treg_Proliferating Tumour	47	6271	1.3039	48	1.33688	0.255346	0.890859	0.976107	1.16481	1.32686	1.45958	1.7643	2.10458
1	1	1	CD44 Tumour	Tumour	Proliferating Tumour	CD44 Tumour_Tumour_Proliferating Tumour	1847	6271	1.59246	100	1.3451	0.0352205	1.27894	1.28576	1.3259	1.34286	1.36998	1.40577	1.41819
1	1	1	CD44 Tumour	B Cells	Stroma	CD44 Tumour_B Cells_Stroma	119	6271	0.555937	1	0.80325	0.106751	0.562757	0.633119	0.726787	0.813597	0.870019	0.967781	1.04864
1	1	1	CD44 Tumour	Blood Vessels	Stroma	CD44 Tumour_Blood Vessels_Stroma	203	6271	0.442993	0	0.787165	0.0876783	0.610345	0.635743	0.739584	0.783312	0.836455	0.920667	1.01131
1	1	1	CD44 Tumour	CD4 Cells	Stroma	CD44 Tumour_CD4 Cells_Stroma	435	6271	0.43179	0	0.809929	0.0501808	0.69458	0.732664	0.775719	0.810953	0.84817	0.880776	0.916402
1	1	1	CD44 Tumour	CD44 Tumour	Stroma	CD44 Tumour_CD44 Tumour_Stroma	86	6271	2.62822	100	0.805546	0.12185	0.542268	0.614146	0.7273	0.808897	0.888918	0.977123	1.02808
1	1	1	CD44 Tumour	CD8 Cells	Stroma	CD44 Tumour_CD8 Cells_Stroma	299	6271	0.817316	62	0.806075	0.0687534	0.643247	0.704383	0.761272	0.800525	0.841388	0.925088	0.974028
1	1	1	CD44 Tumour	Effector CD4	Stroma	CD44 Tumour_Effector CD4_Stroma	153	6271	0.864881	80	0.795522	0.0896279	0.634947	0.639961	0.744453	0.795795	0.84203	0.975894	0.996859
1	1	1	CD44 Tumour	Granulocytes	Stroma	CD44 Tumour_Granulocytes_Stroma	8	6271	1.28139	89	0.807388	0.4056	0.335709	0.375903	0.498686	0.690808	1.04215	1.60182	1.99289
1	1	1	CD44 Tumour	HLADR Tumour	Stroma	CD44 Tumour_HLADR Tumour_Stroma	707	6271	0.882844	98	0.807682	0.0397092	0.730016	0.752071	0.77712	0.805786	0.841849	0.866059	0.901098
1	1	1	CD44 Tumour	Lymphatics	Stroma	CD44 Tumour_Lymphatics_Stroma	131	6271	1.28472	100	0.804873	0.109713	0.585764	0.626766	0.726557	0.801583	0.866821	0.989705	1.07078
1	1	1	CD44 Tumour	Lymphocytes	Stroma	CD44 Tumour_Lymphocytes_Stroma	173	6271	0.367903	0	0.796662	0.0879071	0.643346	0.675419	0.729871	0.787835	0.857206	0.935398	0.999818
1	1	1	CD44 Tumour	Macrophages	Stroma	CD44 Tumour_Macrophages_Stroma	264	6271	0.492426	0	0.801297	0.0777603	0.631972	0.677063	0.752296	0.799447	0.855611	0.917538	0.953032
1	1	1	CD44 Tumour	Mast Cells	Stroma	CD44 Tumour_Mast Cells_Stroma	56	6271	0.587854	8	0.803741	0.145974	0.532583	0.571687	0.710966	0.785206	0.900215	1.04726	1.18413
1	1	1	CD44 Tumour	Monocytes	Stroma	CD44 Tumour_Monocytes_Stroma	479	6271	0.998894	100	0.80179	0.0491838	0.718252	0.725773	0.765403	0.79904	0.838081	0.881455	0.910339
1	1	1	CD44 Tumour	Proliferating Lymphocytes	Stroma	CD44 Tumour_Proliferating Lymphocytes_Stroma	89	6271	0.621431	8	0.786059	0.11476	0.556088	0.608645	0.720487	0.78474	0.868703	0.977768	1.04169
1	1	1	CD44 Tumour	Proliferating Tumour	Stroma	CD44 Tumour_Proliferating Tumour_Stroma	150	6271	0.699064	11	0.799407	0.0977013	0.585551	0.638421	0.733547	0.781689	0.862283	0.967594	1.04638
1	1	1	CD44 Tumour	Stroma	Stroma	CD44 Tumour_Stroma_Stroma	352	6271	0.39154	0	0.802864	0.0709649	0.663262	0.682682	0.764636	0.801018	0.839319	0.920022	0.956544
1	1	1	CD44 Tumour	Treg	Stroma	CD44 Tumour_Treg_Stroma	47	6271	0.674693	20	0.836202	0.180816	0.461555	0.573799	0.703824	0.8156	0.96188	1.11224	1.25603
1	1	1	CD44 Tumour	Tumour	Stroma	CD44 Tumour_Tumour_Stroma	1847	6271	1.01029	100	0.802522	0.0230275	0.755894	0.769257	0.785299	0.799821	0.818214	0.843788	0.861547
1	1	1	CD44 Tumour	B Cells	Treg	CD44 Tumour_B Cells_Treg	119	6271	1.25516	0	1.98873	0.274845	1.47712	1.56059	1.7786	1.95137	2.16314	2.46184	2.70004
1	1	1	CD44 Tumour	Blood Vessels	Treg	CD44 Tumour_Blood Vessels_Treg	203	6271	1.60358	3	1.98939	0.20303	1.54998	1.65135	1.86975	2.00497	2.13392	2.27825	2.47653
1	1	1	CD44 Tumour	CD4 Cells	Treg	CD44 Tumour_CD4 Cells_Treg	435	6271	1.2958	0	1.96901	0.116322	1.74625	1.78901	1.8815	1.97328	2.04723	2.14502	2.228
1	1	1	CD44 Tumour	CD44 Tumour	Treg	CD44 Tumour_CD44 Tumour_Treg	86	6271	5.58113	100	2.00505	0.323246	1.45305	1.54134	1.7854	1.95855	2.16804	2.59623	2.82737
1	1	1	CD44 Tumour	CD8 Cells	Treg	CD44 Tumour_CD8 Cells_Treg	299	6271	1.93286	45	1.97556	0.151519	1.72209	1.76022	1.85857	1.9588	2.06419	2.27248	2.31399
1	1	1	CD44 Tumour	Effector CD4	Treg	CD44 Tumour_Effector CD4_Treg	153	6271	2.43659	97	1.99969	0.212824	1.56771	1.67154	1.83544	2.00075	2.14117	2.36855	2.47256
1	1	1	CD44 Tumour	Granulocytes	Treg	CD44 Tumour_Granulocytes_Treg	8	6271	2.08884	68	1.96837	1.05696	0.623245	0.792169	1.25186	1.70907	2.42562	4.34716	5.23287
1	1	1	CD44 Tumour	HLADR Tumour	Treg	CD44 Tumour_HLADR Tumour_Treg	707	6271	2.1247	97	1.9904	0.0889362	1.82	1.8455	1.92502	1.99093	2.05445	2.11605	2.20826
1	1	1	CD44 Tumour	Lymphatics	Treg	CD44 Tumour_Lymphatics_Treg	131	6271	3.04057	100	1.99057	0.239586	1.60965	1.63319	1.80377	1.92084	2.1591	2.40805	2.5208
1	1	1	CD44 Tumour	Lymphocytes	Treg	CD44 Tumour_Lymphocytes_Treg	173	6271	1.18349	0	1.93392	0.187685	1.52179	1.67049	1.80016	1.92658	2.0598	2.25937	2.3513
1	1	1	CD44 Tumour	Macrophages	Treg	CD44 Tumour_Macrophages_Treg	264	6271	1.47341	0	1.96188	0.145843	1.6845	1.70319	1.87523	1.93932	2.06694	2.18524	2.29453
1	1	1	CD44 Tumour	Mast Cells	Treg	CD44 Tumour_Mast Cells_Treg	56	6271	1.43055	4	1.95372	0.347612	1.39201	1.4937	1.71882	1.9087	2.1831	2.45752	2.84309
1	1	1	CD44 Tumour	Monocytes	Treg	CD44 Tumour_Monocytes_Treg	479	6271	2.03048	69	1.97635	0.113654	1.7477	1.81135	1.89384	1.96626	2.05118	2.15762	2.22722
1	1	1	CD44 Tumour	Proliferating Lymphocytes	Treg	CD44 Tumour_Proliferating Lymphocytes_Treg	89	6271	1.64887	7	1.99474	0.274155	1.49466	1.61772	1.77823	1.97597	2.16788	2.45332	2.70348
1	1	1	CD44 Tumour	Proliferating Tumour	Treg	CD44 Tumour_Proliferating Tumour_Treg	150	6271	1.81415	21	2.0105	0.230647	1.54151	1.69034	1.85952	1.98329	2.20066	2.34398	2.71579
1	1	1	CD44 Tumour	Stroma	Treg	CD44 Tumour_Stroma_Treg	352	6271	1.35572	0	1.98591	0.138269	1.71165	1.76648	1.88218	1.9797	2.05039	2.22947	2.32253
1	1	1	CD44 Tumour	Treg	Treg	CD44 Tumour_Treg_Treg	47	6271	1.67705	21	1.9709	0.460068	1.24987	1.31337	1.70305	1.88465	2.26594	2.70248	3.31327
1	1	1	CD44 Tumour	Tumour	Treg	CD44 Tumour_Tumour_Treg	1847	6271	2.3254	100	1.97907	0.0548585	1.87275	1.8828	1.94623	1.97665	2.01202	2.06476	2.10904
1	1	1	CD44 Tumour	B Cells	Tumour	CD44 Tumour_B Cells_Tumour	119	6271	0.364274	95	0.310323	0.0297658	0.255604	0.264531	0.289404	0.305917	0.329084	0.361567	0.372953
1	1	1	CD44 Tumour	Blood Vessels	Tumour	CD44 Tumour_Blood Vessels_Tumour	203	6271	0.368699	100	0.304403	0.0256939	0.249453	0.267781	0.286252	0.301946	0.319868	0.351969	0.361906
1	1	1	CD44 Tumour	CD4 Cells	Tumour	CD44 Tumour_CD4 Cells_Tumour	435	6271	0.299273	41	0.30393	0.0157918	0.266453	0.278226	0.293428	0.303576	0.314723	0.331117	0.339702
1	1	1	CD44 Tumour	CD44 Tumour	Tumour	CD44 Tumour_CD44 Tumour_Tumour	86	6271	0.763949	100	0.304482	0.0340329	0.23484	0.252443	0.279769	0.30516	0.326963	0.364096	0.374174
1	1	1	CD44 Tumour	CD8 Cells	Tumour	CD44 Tumour_CD8 Cells_Tumour	299	6271	0.324155	80	0.303794	0.0203766	0.26288	0.272611	0.290823	0.303432	0.319098	0.335133	0.345268
1	1	1	CD44 Tumour	Effector CD4	Tumour	CD44 Tumour_Effector CD4_Tumour	153	6271	0.325671	81	0.304026	0.0268559	0.240523	0.259127	0.286529	0.301037	0.318359	0.354185	0.36443
1	1	1	CD44 Tumour	Granulocytes	Tumour	CD44 Tumour_Granulocytes_Tumour	8	6271	0.263695	48	0.298926	0.126312	0.132232	0.151589	0.21225	0.270103	0.354244	0.497315	0.68446
1	1	1	CD44 Tumour	HLADR Tumour	Tumour	CD44 Tumour_HLADR Tumour_Tumour	707	6271	0.291242	13	0.30545	0.0113501	0.282487	0.285486	0.297944	0.306187	0.313017	0.325343	0.329992
1	1	1	CD44 Tumour	Lymphatics	Tumour	CD44 Tumour_Lymphatics_Tumour	131	6271	0.571708	100	0.31235	0.0303541	0.252374	0.272214	0.289029	0.310508	0.329299	0.362383	0.395087
1	1	1	CD44 Tumour	Lymphocytes	Tumour	CD44 Tumour_Lymphocytes_Tumour	173	6271	0.340822	94	0.305681	0.0238207	0.245141	0.269266	0.29211	0.304959	0.319379	0.345776	0.362976
1	1	1	CD44 Tumour	Macrophages	Tumour	CD44 Tumour_Macrophages_Tumour	264	6271	0.256834	2	0.304398	0.0222518	0.253858	0.267207	0.291107	0.303746	0.317394	0.340947	0.364389
1	1	1	CD44 Tumour	Mast Cells	Tumour	CD44 Tumour_Mast Cells_Tumour	56	6271	0.373722	85	0.305214	0.0547092	0.215558	0.234501	0.262425	0.30131	0.327424	0.411928	0.42286
1	1	1	CD44 Tumour	Monocytes	Tumour	CD44 Tumour_Monocytes_Tumour	479	6271	0.310962	61	0.305767	0.0143591	0.276546	0.282882	0.296481	0.306727	0.314938	0.325824	0.336473
1	1	1	CD44 Tumour	Proliferating Lymphocytes	Tumour	CD44 Tumour_Proliferating Lymphocytes_Tumour	89	6271	0.228008	1	0.306582	0.0339814	0.235784	0.252136	0.280439	0.309142	0.327729	0.362478	0.377012
1	1	1	CD44 Tumour	Proliferating Tumour	Tumour	CD44 Tumour_Proliferating Tumour_Tumour	150	6271	0.252918	0	0.305623	0.0257534	0.258553	0.265741	0.286348	0.304487	0.322571	0.351763	0.366006
1	1	1	CD44 Tumour	Stroma	Tumour	CD44 Tumour_Stroma_Tumour	352	6271	0.342281	98	0.304453	0.0168968	0.266204	0.279291	0.294131	0.304261	0.313864	0.334132	0.3441
1	1	1	CD44 Tumour	Treg	Tumour	CD44 Tumour_Treg_Tumour	47	6271	0.256958	17	0.302164	0.0537122	0.209533	0.212789	0.262777	0.295654	0.337007	0.386012	0.41636
1	1	1	CD44 Tumour	Tumour	Tumour	CD44 Tumour_Tumour_Tumour	1847	6271	0.249778	0	0.304324	0.00636349	0.29281	0.295338	0.299378	0.30447	0.308251	0.31619	0.318731
1	1	1	CD8 Cells	B Cells	B Cells	CD8 Cells_B Cells_B Cells	119	6271	1.42447	0	3.30284	0.306689	2.69074	2.7779	3.09743	3.29434	3.4593	3.78885	4.11652
1	1	1	CD8 Cells	Blood Vessels	B Cells	CD8 Cells_Blood Vessels_B Cells	203	6271	2.62706	0	3.36035	0.239777	2.80808	2.9979	3.20061	3.37101	3.51658	3.75461	3.82852
1	1	1	CD8 Cells	CD4 Cells	B Cells	CD8 Cells_CD4 Cells_B Cells	435	6271	3.2537	32	3.33147	0.147093	3.02027	3.09694	3.22514	3.33982	3.44757	3.54656	3.58888
1	1	1	CD8 Cells	CD44 Tumour	B Cells	CD8 Cells_CD44 Tumour_B Cells	86	6271	3.52831	65	3.36804	0.378626	2.51549	2.8146	3.09869	3.3446	3.62353	3.99195	4.13784
1	1	1	CD8 Cells	CD8 Cells	B Cells	CD8 Cells_CD8 Cells_B Cells	299	6271	4.94256	100	3.32939	0.190865	2.91484	2.96791	3.20533	3.32214	3.46357	3.62515	3.70521
1	1	1	CD8 Cells	Effector CD4	B Cells	CD8 Cells_Effector CD4_B Cells	153	6271	2.89206	3	3.35029	0.253817	2.83644	2.95277	3.18909	3.33762	3.52691	3.7688	3.89053
1	1	1	CD8 Cells	Granulocytes	B Cells	CD8 Cells_Granulocytes_B Cells	8	6271	3.70586	70	3.39758	1.15186	1.65539	1.85416	2.57447	3.1873	4.01182	5.75607	6.26733
1	1	1	CD8 Cells	HLADR Tumour	B Cells	CD8 Cells_HLADR Tumour_B Cells	707	6271	2.98778	1	3.33476	0.122083	3.07433	3.15972	3.23602	3.34727	3.4299	3.5285	3.55032
1	1	1	CD8 Cells	Lymphatics	B Cells	CD8 Cells_Lymphatics_B Cells	131	6271	2.67749	0	3.32755	0.270916	2.79351	2.88429	3.13498	3.31636	3.53905	3.75166	3.84894
1	1	1	CD8 Cells	Lymphocytes	B Cells	CD8 Cells_Lymphocytes_B Cells	173	6271	3.25429	33	3.36683	0.259165	2.85503	2.92825	3.20826	3.34151	3.55299	3.79035	3.9566
1	1	1	CD8 Cells	Macrophages	B Cells	CD8 Cells_Macrophages_B Cells	264	6271	3.24756	39	3.31965	0.215123	2.92158	2.96273	3.18801	3.31654	3.44974	3.61562	3.76999
1	1	1	CD8 Cells	Mast Cells	B Cells	CD8 Cells_Mast Cells_B Cells	56	6271	4.11234	95	3.30159	0.529073	2.50985	2.66503	2.86809	3.24466	3.59341	4.10414	4.78679
1	1	1	CD8 Cells	Monocytes	B Cells	CD8 Cells_Monocytes_B Cells	479	6271	3.65792	99	3.34504	0.150169	3.01227	3.10776	3.23621	3.33583	3.44895	3.59796	3.64399
1	1	1	CD8 Cells	Proliferating Lymphocytes	B Cells	CD8 Cells_Proliferating Lymphocytes_B Cells	89	6271	4.58391	100	3.3104	0.422419	2.51285	2.7011	3.00628	3.24035	3.52679	4.10966	4.46475
1	1	1	CD8 Cells	Proliferating Tumour	B Cells	CD8 Cells_Proliferating Tumour_B Cells	150	6271	3.0727	19	3.29227	0.289473	2.68072	2.83355	3.13209	3.2614	3.46341	3.7235	3.93485
1	1	1	CD8 Cells	Stroma	B Cells	CD8 Cells_Stroma_B Cells	352	6271	3.6242	92	3.35436	0.169662	3.0509	3.10233	3.24234	3.34856	3.45916	3.6751	3.7337
1	1	1	CD8 Cells	Treg	B Cells	CD8 Cells_Treg_B Cells	47	6271	2.8474	14	3.3929	0.523648	2.43544	2.63831	3.01303	3.36036	3.73204	4.35533	4.83738
1	1	1	CD8 Cells	Tumour	B Cells	CD8 Cells_Tumour_B Cells	1847	6271	3.31073	40	3.33278	0.0710191	3.16144	3.20996	3.28658	3.3323	3.38209	3.43807	3.47558
1	1	1	CD8 Cells	B Cells	Blood Vessels	CD8 Cells_B Cells_Blood Vessels	119	6271	4.14366	100	2.30938	0.240795	1.84693	1.98055	2.1404	2.29178	2.46112	2.72834	2.8293
1	1	1	CD8 Cells	Blood Vessels	Blood Vessels	CD8 Cells_Blood Vessels_Blood Vessels	203	6271	0.876388	0	2.29495	0.183352	1.95797	2.03454	2.175	2.26921	2.38964	2.62748	2.68736
1	1	1	CD8 Cells	CD4 Cells	Blood Vessels	CD8 Cells_CD4 Cells_Blood Vessels	435	6271	2.51901	99	2.28342	0.105467	2.0977	2.12782	2.20483	2.27701	2.3507	2.46622	2.51549
1	1	1	CD8 Cells	CD44 Tumour	Blood Vessels	CD8 Cells_CD44 Tumour_Blood Vessels	86	6271	2.72373	92	2.3049	0.296076	1.78579	1.86972	2.05041	2.28726	2.53216	2.76831	2.9739
1	1	1	CD8 Cells	CD8 Cells	Blood Vessels	CD8 Cells_CD8 Cells_Blood Vessels	299	6271	3.93475	100	2.26838	0.126482	1.99775	2.05643	2.19202	2.25958	2.33765	2.45703	2.53766
1	1	1	CD8 Cells	Effector CD4	Blood Vessels	CD8 Cells_Effector CD4_Blood Vessels	153	6271	2.51347	84	2.30762	0.204263	1.82291	2.02018	2.16947	2.31428	2.41365	2.66842	2.7678
1	1	1	CD8 Cells	Granulocytes	Blood Vessels	CD8 Cells_Granulocytes_Blood Vessels	8	6271	2.32623	69	2.23803	0.849258	1.00799	1.20232	1.70072	2.05611	2.71962	3.91554	4.82065
1	1	1	CD8 Cells	HLADR Tumour	Blood Vessels	CD8 Cells_HLADR Tumour_Blood Vessels	707	6271	2.04111	1	2.30667	0.0936113	2.11618	2.1402	2.2509	2.31205	2.35956	2.47102	2.5257
1	1	1	CD8 Cells	Lymphatics	Blood Vessels	CD8 Cells_Lymphatics_Blood Vessels	131	6271	3.32864	100	2.3212	0.24069	1.89224	1.97985	2.16907	2.27716	2.48497	2.73541	2.93237
1	1	1	CD8 Cells	Lymphocytes	Blood Vessels	CD8 Cells_Lymphocytes_Blood Vessels	173	6271	2.51586	91	2.2803	0.176797	1.97193	2.00569	2.16187	2.27812	2.39111	2.59342	2.65565
1	1	1	CD8 Cells	Macrophages	Blood Vessels	CD8 Cells_Macrophages_Blood Vessels	264	6271	1.88254	0	2.29958	0.161972	1.99035	2.06199	2.18421	2.28141	2.39899	2.55581	2.72508
1	1	1	CD8 Cells	Mast Cells	Blood Vessels	CD8 Cells_Mast Cells_Blood Vessels	56	6271	3.05449	98	2.32551	0.337252	1.72162	1.76828	2.12421	2.27642	2.52514	2.899	3.05765
1	1	1	CD8 Cells	Monocytes	Blood Vessels	CD8 Cells_Monocytes_Blood Vessels	479	6271	2.58641	99	2.29725	0.108138	2.06717	2.12846	2.22888	2.2798	2.37943	2.46246	2.57692
1	1	1	CD8 Cells	Proliferating Lymphocytes	Blood Vessels	CD8 Cells_Proliferating Lymphocytes_Blood Vessels	89	6271	3.09631	99	2.29354	0.271875	1.82206	1.91337	2.10516	2.2697	2.44533	2.76762	3.09411
1	1	1	CD8 Cells	Proliferating Tumour	Blood Vessels	CD8 Cells_Proliferating Tumour_Blood Vessels	150	6271	2.09537	12	2.31418	0.19089	1.83756	1.98664	2.20752	2.31542	2.426	2.60965	2.69891
1	1	1	CD8 Cells	Stroma	Blood Vessels	CD8 Cells_Stroma_Blood Vessels	352	6271	1.84636	0	2.29429	0.129021	2.04182	2.08954	2.20364	2.28586	2.37786	2.5378	2.57499
1	1	1	CD8 Cells	Treg	Blood Vessels	CD8 Cells_Treg_Blood Vessels	47	6271	2.09969	30	2.25434	0.296182	1.66454	1.73469	2.05328	2.26502	2.4516	2.65876	2.92394
1	1	1	CD8 Cells	Tumour	Blood Vessels	CD8 Cells_Tumour_Blood Vessels	1847	6271	2.16231	0	2.29721	0.0451918	2.20984	2.23072	2.26554	2.2949	2.32295	2.37447	2.39533
1	1	1	CD8 Cells	B Cells	CD4 Cells	CD8 Cells_B Cells_CD4 Cells	119	6271	1.32596	67	1.26911	0.119015	1.0338	1.09961	1.16944	1.26662	1.35985	1.44534	1.55742
1	1	1	CD8 Cells	Blood Vessels	CD4 Cells	CD8 Cells_Blood Vessels_CD4 Cells	203	6271	1.06283	0	1.28124	0.0791726	1.12649	1.14451	1.22906	1.2806	1.33508	1.40379	1.45774
1	1	1	CD8 Cells	CD4 Cells	CD4 Cells	CD8 Cells_CD4 Cells_CD4 Cells	435	6271	0.971433	0	1.26718	0.0578909	1.1464	1.17238	1.2286	1.26719	1.30545	1.3619	1.38027
1	1	1	CD8 Cells	CD44 Tumour	CD4 Cells	CD8 Cells_CD44 Tumour_CD4 Cells	86	6271	1.57825	99	1.26814	0.11906	1.04721	1.08314	1.19169	1.26867	1.35184	1.45087	1.52927
1	1	1	CD8 Cells	CD8 Cells	CD4 Cells	CD8 Cells_CD8 Cells_CD4 Cells	299	6271	2.22936	100	1.26789	0.0725894	1.11076	1.15547	1.21469	1.27314	1.31899	1.39091	1.42039
1	1	1	CD8 Cells	Effector CD4	CD4 Cells	CD8 Cells_Effector CD4_CD4 Cells	153	6271	1.35891	87	1.25089	0.0972168	1.10111	1.11571	1.17977	1.25197	1.29617	1.4397	1.48206
1	1	1	CD8 Cells	Granulocytes	CD4 Cells	CD8 Cells_Granulocytes_CD4 Cells	8	6271	1.65261	83	1.28423	0.434983	0.623196	0.675973	0.96688	1.18719	1.5037	2.08639	2.59063
1	1	1	CD8 Cells	HLADR Tumour	CD4 Cells	CD8 Cells_HLADR Tumour_CD4 Cells	707	6271	1.43813	100	1.26813	0.038413	1.18624	1.20786	1.24316	1.26703	1.29209	1.32592	1.36325
1	1	1	CD8 Cells	Lymphatics	CD4 Cells	CD8 Cells_Lymphatics_CD4 Cells	131	6271	1.16878	16	1.28563	0.110458	1.05282	1.09664	1.20769	1.30007	1.35196	1.47358	1.51426
1	1	1	CD8 Cells	Lymphocytes	CD4 Cells	CD8 Cells_Lymphocytes_CD4 Cells	173	6271	0.916403	0	1.26699	0.0891017	1.07925	1.127	1.20763	1.26243	1.32172	1.39984	1.49095
1	1	1	CD8 Cells	Macrophages	CD4 Cells	CD8 Cells_Macrophages_CD4 Cells	264	6271	0.929841	0	1.26692	0.0718649	1.06909	1.13144	1.22509	1.26265	1.31762	1.37602	1.39669
1	1	1	CD8 Cells	Mast Cells	CD4 Cells	CD8 Cells_Mast Cells_CD4 Cells	56	6271	0.993224	5	1.25245	0.17028	0.898771	1.00601	1.12528	1.24331	1.35725	1.52278	1.69619
1	1	1	CD8 Cells	Monocytes	CD4 Cells	CD8 Cells_Monocytes_CD4 Cells	479	6271	1.46425	100	1.27233	0.0529053	1.17799	1.19024	1.2368	1.26954	1.30234	1.36605	1.38731
1	1	1	CD8 Cells	Proliferating Lymphocytes	CD4 Cells	CD8 Cells_Proliferating Lymphocytes_CD4 Cells	89	6271	1.45692	90	1.26738	0.139761	0.998391	1.05506	1.17891	1.25024	1.35272	1.49087	1.63529
1	1	1	CD8 Cells	Proliferating Tumour	CD4 Cells	CD8 Cells_Proliferating Tumour_CD4 Cells	150	6271	1.44692	98	1.26962	0.0857381	1.11544	1.14393	1.21101	1.26804	1.33056	1.42145	1.45755
1	1	1	CD8 Cells	Stroma	CD4 Cells	CD8 Cells_Stroma_CD4 Cells	352	6271	0.929078	0	1.26207	0.0583884	1.13842	1.17169	1.218	1.26352	1.30915	1.3558	1.36549
1	1	1	CD8 Cells	Treg	CD4 Cells	CD8 Cells_Treg_CD4 Cells	47	6271	1.01213	7	1.25928	0.187	0.95461	1.01066	1.12686	1.23335	1.36354	1.56092	1.75827
1	1	1	CD8 Cells	Tumour	CD4 Cells	CD8 Cells_Tumour_CD4 Cells	1847	6271	1.31698	98	1.2704	0.0245296	1.20956	1.23316	1.25538	1.26777	1.28755	1.30954	1.32164
1	1	1	CD8 Cells	B Cells	CD44 Tumour	CD8 Cells_B Cells_CD44 Tumour	119	6271	5.66894	100	3.63599	0.341728	2.9616	3.11003	3.41149	3.63035	3.81437	4.21013	4.43544
1	1	1	CD8 Cells	Blood Vessels	CD44 Tumour	CD8 Cells_Blood Vessels_CD44 Tumour	203	6271	3.56613	42	3.63249	0.268918	3.21551	3.23634	3.46076	3.60959	3.75412	4.14567	4.42787
1	1	1	CD8 Cells	CD4 Cells	CD44 Tumour	CD8 Cells_CD4 Cells_CD44 Tumour	435	6271	4.92822	100	3.63249	0.18477	3.30855	3.37185	3.48805	3.64147	3.7491	3.90877	4.09339
1	1	1	CD8 Cells	CD44 Tumour	CD44 Tumour	CD8 Cells_CD44 Tumour_CD44 Tumour	86	6271	1.69541	0	3.68294	0.407133	2.76108	3.03409	3.39618	3.69199	3.98058	4.30608	4.40974
1	1	1	CD8 Cells	CD8 Cells	CD44 Tumour	CD8 Cells_CD8 Cells_CD44 Tumour	299	6271	6.23786	100	3.62361	0.238775	3.20393	3.26783	3.43753	3.63752	3.78756	4.00138	4.19898
1	1	1	CD8 Cells	Effector CD4	CD44 Tumour	CD8 Cells_Effector CD4_CD44 Tumour	153	6271	3.46	23	3.67691	0.333627	3.05927	3.20387	3.4624	3.65481	3.84854	4.22161	4.45816
1	1	1	CD8 Cells	Granulocytes	CD44 Tumour	CD8 Cells_Granulocytes_CD44 Tumour	8	6271	5.18092	91	3.58266	1.18899	1.78671	1.94472	2.67536	3.48937	4.28074	5.70724	6.86163
1	1	1	CD8 Cells	HLADR Tumour	CD44 Tumour	CD8 Cells_HLADR Tumour_CD44 Tumour	707	6271	3.34704	2	3.61438	0.138763	3.336	3.40391	3.50855	3.61663	3.70114	3.85161	3.92946
1	1	1	CD8 Cells	Lymphatics	CD44 Tumour	CD8 Cells_Lymphatics_CD44 Tumour	131	6271	2.4058	0	3.62711	0.345311	2.92913	3.11397	3.37909	3.59374	3.89723	4.21702	4.30772
1	1	1	CD8 Cells	Lymphocytes	CD44 Tumour	CD8 Cells_Lymphocytes_CD44 Tumour	173	6271	3.87035	87	3.59753	0.257636	3.05404	3.21446	3.44807	3.5858	3.72132	4.03789	4.35704
1	1	1	CD8 Cells	Macrophages	CD44 Tumour	CD8 Cells_Macrophages_CD44 Tumour	264	6271	3.85059	91	3.5973	0.196387	3.24157	3.27304	3.47667	3.59004	3.70782	3.9164	4.05307
1	1	1	CD8 Cells	Mast Cells	CD44 Tumour	CD8 Cells_Mast Cells_CD44 Tumour	56	6271	3.32606	26	3.62036	0.483098	2.36331	2.91888	3.3015	3.61013	3.96431	4.40511	4.61545
1	1	1	CD8 Cells	Monocytes	CD44 Tumour	CD8 Cells_Monocytes_CD44 Tumour	479	6271	3.45578	10	3.65064	0.159603	3.32073	3.40577	3.54423	3.64092	3.74814	3.92503	4.04699
1	1	1	CD8 Cells	Proliferating Lymphocytes	CD44 Tumour	CD8 Cells_Proliferating Lymphocytes_CD44 Tumour	89	6271	4.67328	100	3.63255	0.395024	2.89919	2.99682	3.32125	3.65863	3.9081	4.31197	4.61053
1	1	1	CD8 Cells	Proliferating Tumour	CD44 Tumour	CD8 Cells_Proliferating Tumour_CD44 Tumour	150	6271	3.66118	53	3.61799	0.311624	2.87254	3.10927	3.42726	3.61461	3.8428	4.12683	4.27173
1	1	1	CD8 Cells	Stroma	CD44 Tumour	CD8 Cells_Stroma_CD44 Tumour	352	6271	3.57736	46	3.62286	0.214068	3.17642	3.34022	3.46029	3.6079	3.75687	4.01256	4.09148
1	1	1	CD8 Cells	Treg	CD44 Tumour	CD8 Cells_Treg_CD44 Tumour	47	6271	3.77317	60	3.69764	0.62545	2.76307	2.80324	3.27823	3.56585	3.99596	5.00425	5.29224
1	1	1	CD8 Cells	Tumour	CD44 Tumour	CD8 Cells_Tumour_CD44 Tumour	1847	6271	3.02969	0	3.6356	0.0711446	3.48242	3.52824	3.58079	3.63845	3.67812	3.75565	3.78682
1	1	1	CD8 Cells	B Cells	Effector CD4	CD8 Cells_B Cells_Effector CD4	119	6271	2.38773	96	2.14733	0.172925	1.81137	1.8624	2.02241	2.14158	2.26153	2.38377	2.55531
1	1	1	CD8 Cells	Blood Vessels	Effector CD4	CD8 Cells_Blood Vessels_Effector CD4	203	6271	2.1903	53	2.17984	0.145537	1.85678	1.93449	2.08634	2.17794	2.27561	2.39918	2.47041
1	1	1	CD8 Cells	CD4 Cells	Effector CD4	CD8 Cells_CD4 Cells_Effector CD4	435	6271	2.3936	97	2.19464	0.102655	1.97325	2.01449	2.12968	2.19648	2.27136	2.34388	2.43183
1	1	1	CD8 Cells	CD44 Tumour	Effector CD4	CD8 Cells_CD44 Tumour_Effector CD4	86	6271	2.55322	92	2.16115	0.266398	1.63226	1.72124	1.98848	2.15104	2.36959	2.5767	2.65677
1	1	1	CD8 Cells	CD8 Cells	Effector CD4	CD8 Cells_CD8 Cells_Effector CD4	299	6271	3.503	100	2.19206	0.136387	1.96777	1.99086	2.09754	2.19806	2.26984	2.46032	2.5414
1	1	1	CD8 Cells	Effector CD4	Effector CD4	CD8 Cells_Effector CD4_Effector CD4	153	6271	1.39899	0	2.15911	0.209677	1.80947	1.89461	2.00945	2.12743	2.26909	2.58172	2.7281
1	1	1	CD8 Cells	Granulocytes	Effector CD4	CD8 Cells_Granulocytes_Effector CD4	8	6271	3.41243	95	2.14196	0.930763	0.802822	1.16973	1.55691	1.97488	2.5473	3.38785	4.39797
1	1	1	CD8 Cells	HLADR Tumour	Effector CD4	CD8 Cells_HLADR Tumour_Effector CD4	707	6271	1.57174	0	2.19276	0.0768546	2.04264	2.05763	2.13881	2.19886	2.25295	2.31622	2.33707
1	1	1	CD8 Cells	Lymphatics	Effector CD4	CD8 Cells_Lymphatics_Effector CD4	131	6271	2.21162	57	2.2052	0.191456	1.81982	1.92877	2.08346	2.18575	2.32614	2.53267	2.70286
1	1	1	CD8 Cells	Lymphocytes	Effector CD4	CD8 Cells_Lymphocytes_Effector CD4	173	6271	2.33182	79	2.2071	0.166795	1.88642	1.96816	2.08886	2.20579	2.31424	2.50238	2.63848
1	1	1	CD8 Cells	Macrophages	Effector CD4	CD8 Cells_Macrophages_Effector CD4	264	6271	1.93184	2	2.19294	0.141068	1.806	1.992	2.09911	2.17531	2.28472	2.45552	2.48478
1	1	1	CD8 Cells	Mast Cells	Effector CD4	CD8 Cells_Mast Cells_Effector CD4	56	6271	2.51291	85	2.13699	0.317652	1.47421	1.63697	1.94175	2.12258	2.28951	2.68073	2.85383
1	1	1	CD8 Cells	Monocytes	Effector CD4	CD8 Cells_Monocytes_Effector CD4	479	6271	2.11123	30	2.18618	0.105704	1.9562	2.04008	2.09993	2.17994	2.25551	2.38995	2.44623
1	1	1	CD8 Cells	Proliferating Lymphocytes	Effector CD4	CD8 Cells_Proliferating Lymphocytes_Effector CD4	89	6271	2.48698	89	2.19335	0.225157	1.74287	1.84151	2.02954	2.18785	2.37231	2.56413	2.61689
1	1	1	CD8 Cells	Proliferating Tumour	Effector CD4	CD8 Cells_Proliferating Tumour_Effector CD4	150	6271	1.69005	1	2.16045	0.169499	1.72846	1.90121	2.06537	2.15818	2.28238	2.42186	2.53201
1	1	1	CD8 Cells	Stroma	Effector CD4	CD8 Cells_Stroma_Effector CD4	352	6271	2.18908	49	2.19149	0.124555	1.93222	1.99602	2.11756	2.1912	2.2579	2.43846	2.51263
1	1	1	CD8 Cells	Treg	Effector CD4	CD8 Cells_Treg_Effector CD4	47	6271	2.13656	49	2.1362	0.291228	1.51112	1.6752	1.94892	2.14603	2.34639	2.63187	2.75207
1	1	1	CD8 Cells	Tumour	Effector CD4	CD8 Cells_Tumour_Effector CD4	1847	6271	2.2574	94	2.17955	0.0462111	2.0935	2.11651	2.14092	2.17544	2.21221	2.261	2.29162
1	1	1	CD8 Cells	B Cells	Granulocytes	CD8 Cells_B Cells_Granulocytes	119	6271	13.2019	100	8.57275	0.742397	6.90122	7.28331	8.13828	8.60596	9.05254	9.66968	10.0157
1	1	1	CD8 Cells	Blood Vessels	Granulocytes	CD8 Cells_Blood Vessels_Granulocytes	203	6271	7.65344	3	8.64611	0.594066	7.56168	7.72874	8.2113	8.58235	9.04955	9.60803	10.0314
1	1	1	CD8 Cells	CD4 Cells	Granulocytes	CD8 Cells_CD4 Cells_Granulocytes	435	6271	10.2379	100	8.75766	0.37551	7.95026	8.09325	8.55658	8.75314	8.97868	9.36212	9.5988
1	1	1	CD8 Cells	CD44 Tumour	Granulocytes	CD8 Cells_CD44 Tumour_Granulocytes	86	6271	8.00951	23	8.6997	0.902124	6.93665	7.29021	8.18915	8.74623	9.28578	10.276	10.8213
1	1	1	CD8 Cells	CD8 Cells	Granulocytes	CD8 Cells_CD8 Cells_Granulocytes	299	6271	15.3421	100	8.78662	0.428064	7.88951	8.07378	8.52521	8.80164	9.073	9.45683	9.83347
1	1	1	CD8 Cells	Effector CD4	Granulocytes	CD8 Cells_Effector CD4_Granulocytes	153	6271	8.5973	36	8.80931	0.622376	7.39643	7.81362	8.40235	8.81318	9.22598	9.78908	10.1906
1	1	1	CD8 Cells	Granulocytes	Granulocytes	CD8 Cells_Granulocytes_Granulocytes	8	6271	15.1183	98	8.71506	2.75586	3.47451	4.77064	6.86165	8.26477	10.1792	13.5757	15.2259
1	1	1	CD8 Cells	HLADR Tumour	Granulocytes	CD8 Cells_HLADR Tumour_Granulocytes	707	6271	9.523	100	8.75101	0.262821	8.07575	8.39274	8.60297	8.74826	8.89039	9.1017	9.43941
1	1	1	CD8 Cells	Lymphatics	Granulocytes	CD8 Cells_Lymphatics_Granulocytes	131	6271	5.17028	0	8.81319	0.767492	7.2529	7.49829	8.33693	8.67719	9.37495	10.0799	10.3176
1	1	1	CD8 Cells	Lymphocytes	Granulocytes	CD8 Cells_Lymphocytes_Granulocytes	173	6271	6.66246	0	8.72323	0.74016	7.35963	7.61845	8.21761	8.73858	9.12575	9.78547	10.6489
1	1	1	CD8 Cells	Macrophages	Granulocytes	CD8 Cells_Macrophages_Granulocytes	264	6271	7.5154	0	8.79552	0.502222	7.69004	7.87375	8.46884	8.75728	9.19247	9.55144	9.94837
1	1	1	CD8 Cells	Mast Cells	Granulocytes	CD8 Cells_Mast Cells_Granulocytes	56	6271	8.25797	42	8.51558	1.07186	6.08059	6.89171	7.96677	8.4734	9.10596	10.0329	11.7064
1	1	1	CD8 Cells	Monocytes	Granulocytes	CD8 Cells_Monocytes_Granulocytes	479	6271	8.66182	47	8.66755	0.394221	7.80126	8.03201	8.37633	8.6712	8.96337	9.21199	9.50552
1	1	1	CD8 Cells	Proliferating Lymphocytes	Granulocytes	CD8 Cells_Proliferating Lymphocytes_Granulocytes	89	6271	10.9953	98	8.52544	0.945636	6.6463	7.23391	7.81746	8.41224	8.99679	10.0435	11.0283
1	1	1	CD8 Cells	Proliferating Tumour	Granulocytes	CD8 Cells_Proliferating Tumour_Granulocytes	150	6271	8.69757	51	8.68216	0.699084	6.91637	7.586	8.22185	8.66747	9.13866	9.81004	9.95005
1	1	1	CD8 Cells	Stroma	Granulocytes	CD8 Cells_Stroma_Granulocytes	352	6271	8.14046	16	8.73806	0.49165	7.69345	7.91163	8.38176	8.77594	9.07452	9.48048	9.71204
1	1	1	CD8 Cells	Treg	Granulocytes	CD8 Cells_Treg_Granulocytes	47	6271	8.50153	51	8.66038	1.24982	6.54645	6.80569	7.76007	8.49673	9.54397	10.6877	11.4977
1	1	1	CD8 Cells	Tumour	Granulocytes	CD8 Cells_Tumour_Granulocytes	1847	6271	7.85501	0	8.73364	0.135705	8.47455	8.50075	8.63914	8.74427	8.82399	8.95163	8.98974
1	1	1	CD8 Cells	B Cells	HLADR Tumour	CD8 Cells_B Cells_HLADR Tumour	119	6271	2.0505	100	1.25526	0.10614	1.05288	1.0738	1.19221	1.25144	1.31569	1.4459	1.51135
1	1	1	CD8 Cells	Blood Vessels	HLADR Tumour	CD8 Cells_Blood Vessels_HLADR Tumour	203	6271	1.27446	68	1.23414	0.0924218	1.05949	1.09587	1.1661	1.22585	1.30046	1.37329	1.45514
1	1	1	CD8 Cells	CD4 Cells	HLADR Tumour	CD8 Cells_CD4 Cells_HLADR Tumour	435	6271	1.56342	100	1.23784	0.0652157	1.09984	1.13526	1.19464	1.23677	1.27987	1.34203	1.38375
1	1	1	CD8 Cells	CD44 Tumour	HLADR Tumour	CD8 Cells_CD44 Tumour_HLADR Tumour	86	6271	1.39938	88	1.22827	0.138853	0.950705	1.0374	1.1316	1.21353	1.31883	1.47736	1.51717
1	1	1	CD8 Cells	CD8 Cells	HLADR Tumour	CD8 Cells_CD8 Cells_HLADR Tumour	299	6271	2.0051	100	1.22754	0.0885606	1.08441	1.09724	1.16316	1.22357	1.29769	1.36015	1.39448
1	1	1	CD8 Cells	Effector CD4	HLADR Tumour	CD8 Cells_Effector CD4_HLADR Tumour	153	6271	1.06912	8	1.21319	0.110853	0.976244	1.03086	1.13874	1.20894	1.27751	1.3752	1.50604
1	1	1	CD8 Cells	Granulocytes	HLADR Tumour	CD8 Cells_Granulocytes_HLADR Tumour	8	6271	2.28782	96	1.27284	0.523544	0.537632	0.663809	0.877564	1.2106	1.57648	2.1446	2.70108
1	1	1	CD8 Cells	HLADR Tumour	HLADR Tumour	CD8 Cells_HLADR Tumour_HLADR Tumour	707	6271	0.628195	0	1.23739	0.056053	1.11531	1.13761	1.20162	1.24533	1.27309	1.31204	1.39873
1	1	1	CD8 Cells	Lymphatics	HLADR Tumour	CD8 Cells_Lymphatics_HLADR Tumour	131	6271	1.81824	100	1.24881	0.116886	1.01601	1.0787	1.17405	1.2298	1.32444	1.42725	1.55251
1	1	1	CD8 Cells	Lymphocytes	HLADR Tumour	CD8 Cells_Lymphocytes_HLADR Tumour	173	6271	1.71495	100	1.25287	0.127368	1.01123	1.0403	1.16552	1.24366	1.34457	1.47269	1.54516
1	1	1	CD8 Cells	Macrophages	HLADR Tumour	CD8 Cells_Macrophages_HLADR Tumour	264	6271	1.10928	4	1.24933	0.0886213	1.10097	1.12274	1.19042	1.24353	1.30133	1.39959	1.45043
1	1	1	CD8 Cells	Mast Cells	HLADR Tumour	CD8 Cells_Mast Cells_HLADR Tumour	56	6271	1.94247	100	1.23187	0.152927	0.925129	0.973861	1.11697	1.2369	1.33793	1.4717	1.57322
1	1	1	CD8 Cells	Monocytes	HLADR Tumour	CD8 Cells_Monocytes_HLADR Tumour	479	6271	1.24527	62	1.22893	0.0661027	1.11519	1.13973	1.18019	1.22102	1.26686	1.35116	1.39721
1	1	1	CD8 Cells	Proliferating Lymphocytes	HLADR Tumour	CD8 Cells_Proliferating Lymphocytes_HLADR Tumour	89	6271	1.35869	79	1.25012	0.144907	0.995595	1.03513	1.16461	1.23948	1.32474	1.46305	1.6739
1	1	1	CD8 Cells	Proliferating Tumour	HLADR Tumour	CD8 Cells_Proliferating Tumour_HLADR Tumour	150	6271	1.01878	1	1.25327	0.107709	1.02472	1.08833	1.17773	1.24546	1.31224	1.4465	1.51336
1	1	1	CD8 Cells	Stroma	HLADR Tumour	CD8 Cells_Stroma_HLADR Tumour	352	6271	1.44693	100	1.22591	0.0681895	1.07642	1.12173	1.1747	1.22178	1.27925	1.33302	1.37118
1	1	1	CD8 Cells	Treg	HLADR Tumour	CD8 Cells_Treg_HLADR Tumour	47	6271	1.03321	13	1.2709	0.206542	0.907342	0.965027	1.13201	1.24555	1.38671	1.6686	1.75727
1	1	1	CD8 Cells	Tumour	HLADR Tumour	CD8 Cells_Tumour_HLADR Tumour	1847	6271	1.05439	0	1.2348	0.0271102	1.17994	1.18731	1.21681	1.23527	1.25283	1.27784	1.29435
1	1	1	CD8 Cells	B Cells	Lymphatics	CD8 Cells_B Cells_Lymphatics	119	6271	8.58716	100	6.08274	0.695193	4.73505	4.928	5.60029	6.09128	6.54833	7.2682	7.45039
1	1	1	CD8 Cells	Blood Vessels	Lymphatics	CD8 Cells_Blood Vessels_Lymphatics	203	6271	4.75707	0	6.16477	0.524311	5.25081	5.39393	5.76773	6.07116	6.54314	7.02849	7.35057
1	1	1	CD8 Cells	CD4 Cells	Lymphatics	CD8 Cells_CD4 Cells_Lymphatics	435	6271	7.30023	100	6.0706	0.353107	5.34226	5.53342	5.86299	6.04291	6.31252	6.64402	7.00098
1	1	1	CD8 Cells	CD44 Tumour	Lymphatics	CD8 Cells_CD44 Tumour_Lymphatics	86	6271	4.48343	1	6.29005	0.848942	4.59679	4.97087	5.67579	6.34162	6.94399	7.62754	7.89288
1	1	1	CD8 Cells	CD8 Cells	Lymphatics	CD8 Cells_CD8 Cells_Lymphatics	299	6271	11.4545	100	6.11638	0.475069	5.02834	5.27167	5.82542	6.13454	6.38882	6.83879	7.13353
1	1	1	CD8 Cells	Effector CD4	Lymphatics	CD8 Cells_Effector CD4_Lymphatics	153	6271	5.58263	7	6.2676	0.535477	5.32523	5.46197	5.84798	6.21557	6.60428	7.29419	7.53238
1	1	1	CD8 Cells	Granulocytes	Lymphatics	CD8 Cells_Granulocytes_Lymphatics	8	6271	1.67988	1	6.37709	2.4855	2.47717	3.09942	4.70727	5.95713	7.88902	10.7247	13.1379
1	1	1	CD8 Cells	HLADR Tumour	Lymphatics	CD8 Cells_HLADR Tumour_Lymphatics	707	6271	7.56852	100	6.21759	0.295438	5.58869	5.72334	6.04534	6.23001	6.40881	6.7475	6.81206
1	1	1	CD8 Cells	Lymphatics	Lymphatics	CD8 Cells_Lymphatics_Lymphatics	131	6271	1.26978	0	6.17532	0.602718	4.99569	5.21165	5.78688	6.1643	6.68369	7.06823	7.43122
1	1	1	CD8 Cells	Lymphocytes	Lymphatics	CD8 Cells_Lymphocytes_Lymphatics	173	6271	3.57532	0	6.31012	0.583463	5.22455	5.42027	5.93423	6.32097	6.66096	7.21245	7.73869
1	1	1	CD8 Cells	Macrophages	Lymphatics	CD8 Cells_Macrophages_Lymphatics	264	6271	4.95152	0	6.1825	0.439467	5.37585	5.50614	5.87746	6.161	6.49693	7.01793	7.13243
1	1	1	CD8 Cells	Mast Cells	Lymphatics	CD8 Cells_Mast Cells_Lymphatics	56	6271	5.43139	29	6.00211	1.03474	4.16414	4.29713	5.29476	6.16394	6.65877	7.88467	8.29083
1	1	1	CD8 Cells	Monocytes	Lymphatics	CD8 Cells_Monocytes_Lymphatics	479	6271	6.56298	89	6.19125	0.311795	5.60556	5.68243	5.99015	6.16998	6.3717	6.76249	6.92585
1	1	1	CD8 Cells	Proliferating Lymphocytes	Lymphatics	CD8 Cells_Proliferating Lymphocytes_Lymphatics	89	6271	6.81218	83	6.04854	0.799356	4.67207	4.76156	5.53144	5.99289	6.70248	7.18348	8.10228
1	1	1	CD8 Cells	Proliferating Tumour	Lymphatics	CD8 Cells_Proliferating Tumour_Lymphatics	150	6271	4.91604	0	6.18598	0.489191	5.21881	5.39792	5.8258	6.25476	6.48396	7.031	7.24277
1	1	1	CD8 Cells	Stroma	Lymphatics	CD8 Cells_Stroma_Lymphatics	352	6271	5.73732	13	6.2069	0.407646	5.35575	5.59585	5.92594	6.14935	6.51028	6.86964	7.06956
1	1	1	CD8 Cells	Treg	Lymphatics	CD8 Cells_Treg_Lymphatics	47	6271	5.95629	46	6.24546	1.00339	4.64561	4.95405	5.4565	6.01219	6.9062	8.00904	8.16636
1	1	1	CD8 Cells	Tumour	Lymphatics	CD8 Cells_Tumour_Lymphatics	1847	6271	5.78093	0	6.17551	0.147028	5.84006	5.94801	6.08125	6.18321	6.267	6.42826	6.52821
1	1	1	CD8 Cells	B Cells	Lymphocytes	CD8 Cells_B Cells_Lymphocytes	119	6271	2.25554	11	2.52257	0.205385	2.03663	2.21669	2.38187	2.50863	2.67211	2.82001	2.99169
1	1	1	CD8 Cells	Blood Vessels	Lymphocytes	CD8 Cells_Blood Vessels_Lymphocytes	203	6271	2.00262	0	2.57701	0.192071	2.18532	2.28176	2.41802	2.59228	2.73463	2.84802	2.9731
1	1	1	CD8 Cells	CD4 Cells	Lymphocytes	CD8 Cells_CD4 Cells_Lymphocytes	435	6271	2.23679	0	2.59673	0.127734	2.37836	2.39862	2.50473	2.575	2.6842	2.80273	2.8867
1	1	1	CD8 Cells	CD44 Tumour	Lymphocytes	CD8 Cells_CD44 Tumour_Lymphocytes	86	6271	2.96552	92	2.5579	0.296194	1.97829	2.06707	2.35208	2.5607	2.7828	3.05345	3.11116
1	1	1	CD8 Cells	CD8 Cells	Lymphocytes	CD8 Cells_CD8 Cells_Lymphocytes	299	6271	4.91553	100	2.56781	0.138674	2.24387	2.34089	2.47954	2.5734	2.65945	2.78051	2.81394
1	1	1	CD8 Cells	Effector CD4	Lymphocytes	CD8 Cells_Effector CD4_Lymphocytes	153	6271	2.76413	81	2.57964	0.232229	2.0489	2.22403	2.39618	2.61559	2.73581	2.95177	3.02246
1	1	1	CD8 Cells	Granulocytes	Lymphocytes	CD8 Cells_Granulocytes_Lymphocytes	8	6271	1.99699	32	2.62866	0.911126	1.25546	1.41166	1.89713	2.5511	3.22405	4.05874	4.69036
1	1	1	CD8 Cells	HLADR Tumour	Lymphocytes	CD8 Cells_HLADR Tumour_Lymphocytes	707	6271	2.94864	100	2.58616	0.0893131	2.40016	2.4364	2.53259	2.58055	2.62983	2.74857	2.8118
1	1	1	CD8 Cells	Lymphatics	Lymphocytes	CD8 Cells_Lymphatics_Lymphocytes	131	6271	1.62285	0	2.56316	0.216223	2.16508	2.21266	2.42212	2.54451	2.6946	2.90808	3.12549
1	1	1	CD8 Cells	Lymphocytes	Lymphocytes	CD8 Cells_Lymphocytes_Lymphocytes	173	6271	1.12242	0	2.54742	0.191986	2.18376	2.26453	2.4256	2.54295	2.67684	2.872	3.01517
1	1	1	CD8 Cells	Macrophages	Lymphocytes	CD8 Cells_Macrophages_Lymphocytes	264	6271	2.10594	0	2.57177	0.169615	2.20927	2.31506	2.44099	2.58822	2.67438	2.82924	3.03013
1	1	1	CD8 Cells	Mast Cells	Lymphocytes	CD8 Cells_Mast Cells_Lymphocytes	56	6271	2.03369	7	2.54613	0.366093	1.91129	2.01527	2.30103	2.48183	2.76153	3.21145	3.42938
1	1	1	CD8 Cells	Monocytes	Lymphocytes	CD8 Cells_Monocytes_Lymphocytes	479	6271	2.84899	100	2.56115	0.111173	2.32565	2.39961	2.47249	2.56184	2.62801	2.73165	2.7784
1	1	1	CD8 Cells	Proliferating Lymphocytes	Lymphocytes	CD8 Cells_Proliferating Lymphocytes_Lymphocytes	89	6271	3.75875	100	2.49637	0.275861	2.00246	2.1096	2.29253	2.44579	2.66847	2.98113	3.1794
1	1	1	CD8 Cells	Proliferating Tumour	Lymphocytes	CD8 Cells_Proliferating Tumour_Lymphocytes	150	6271	2.8684	89	2.58436	0.217899	2.13723	2.27315	2.44168	2.55153	2.74289	2.96582	3.11508
1	1	1	CD8 Cells	Stroma	Lymphocytes	CD8 Cells_Stroma_Lymphocytes	352	6271	2.05394	0	2.57034	0.163892	2.238	2.34813	2.46785	2.57375	2.65772	2.8471	2.93497
1	1	1	CD8 Cells	Treg	Lymphocytes	CD8 Cells_Treg_Lymphocytes	47	6271	2.25858	21	2.63338	0.449719	1.76391	1.96572	2.34546	2.57634	2.92926	3.4344	3.57396
1	1	1	CD8 Cells	Tumour	Lymphocytes	CD8 Cells_Tumour_Lymphocytes	1847	6271	2.58128	48	2.58491	0.04941	2.48097	2.51356	2.55075	2.58327	2.61273	2.66274	2.70542
1	1	1	CD8 Cells	B Cells	Macrophages	CD8 Cells_B Cells_Macrophages	119	6271	2.97032	100	1.78177	0.163935	1.46734	1.54364	1.6757	1.7705	1.88481	2.06	2.21841
1	1	1	CD8 Cells	Blood Vessels	Macrophages	CD8 Cells_Blood Vessels_Macrophages	203	6271	1.75303	48	1.77842	0.153274	1.47024	1.56251	1.66436	1.76198	1.86477	2.06365	2.15278
1	1	1	CD8 Cells	CD4 Cells	Macrophages	CD8 Cells_CD4 Cells_Macrophages	435	6271	1.78103	38	1.80447	0.0901139	1.63667	1.65332	1.74723	1.81328	1.86117	1.95576	1.99801
1	1	1	CD8 Cells	CD44 Tumour	Macrophages	CD8 Cells_CD44 Tumour_Macrophages	86	6271	2.68385	100	1.75971	0.204633	1.33785	1.42117	1.6286	1.738	1.8989	2.06509	2.27207
1	1	1	CD8 Cells	CD8 Cells	Macrophages	CD8 Cells_CD8 Cells_Macrophages	299	6271	3.057	100	1.787	0.108383	1.57005	1.60012	1.71106	1.78395	1.85869	1.96881	2.01557
1	1	1	CD8 Cells	Effector CD4	Macrophages	CD8 Cells_Effector CD4_Macrophages	153	6271	1.91159	74	1.82204	0.143431	1.53315	1.61508	1.72662	1.80495	1.91256	2.07265	2.17785
1	1	1	CD8 Cells	Granulocytes	Macrophages	CD8 Cells_Granulocytes_Macrophages	8	6271	2.77422	94	1.74255	0.680111	0.816306	0.926379	1.21625	1.57708	2.18069	2.85162	3.83738
1	1	1	CD8 Cells	HLADR Tumour	Macrophages	CD8 Cells_HLADR Tumour_Macrophages	707	6271	1.69328	11	1.79168	0.0789356	1.64853	1.67572	1.73135	1.79725	1.83733	1.92998	1.95778
1	1	1	CD8 Cells	Lymphatics	Macrophages	CD8 Cells_Lymphatics_Macrophages	131	6271	1.78009	45	1.8057	0.173372	1.47078	1.56268	1.68688	1.8002	1.90734	2.11988	2.2081
1	1	1	CD8 Cells	Lymphocytes	Macrophages	CD8 Cells_Lymphocytes_Macrophages	173	6271	1.61674	6	1.78771	0.124649	1.5577	1.60445	1.69721	1.78567	1.85565	1.99127	2.10069
1	1	1	CD8 Cells	Macrophages	Macrophages	CD8 Cells_Macrophages_Macrophages	264	6271	1.0045	0	1.81392	0.112715	1.60681	1.64262	1.73789	1.80432	1.88652	1.99252	2.105
1	1	1	CD8 Cells	Mast Cells	Macrophages	CD8 Cells_Mast Cells_Macrophages	56	6271	1.92067	75	1.79282	0.212567	1.45424	1.5019	1.62947	1.77455	1.92199	2.09688	2.37322
1	1	1	CD8 Cells	Monocytes	Macrophages	CD8 Cells_Monocytes_Macrophages	479	6271	1.73799	24	1.78664	0.0851844	1.58203	1.6278	1.74466	1.79537	1.83856	1.90513	1.95878
1	1	1	CD8 Cells	Proliferating Lymphocytes	Macrophages	CD8 Cells_Proliferating Lymphocytes_Macrophages	89	6271	1.99057	79	1.79422	0.216402	1.3053	1.459	1.64289	1.79048	1.94147	2.16529	2.26259
1	1	1	CD8 Cells	Proliferating Tumour	Macrophages	CD8 Cells_Proliferating Tumour_Macrophages	150	6271	2.05813	96	1.80243	0.159725	1.4392	1.54453	1.70491	1.77964	1.90605	2.04322	2.18042
1	1	1	CD8 Cells	Stroma	Macrophages	CD8 Cells_Stroma_Macrophages	352	6271	1.64625	2	1.7997	0.0913049	1.60987	1.66727	1.73576	1.78778	1.85814	1.97404	2.02546
1	1	1	CD8 Cells	Treg	Macrophages	CD8 Cells_Treg_Macrophages	47	6271	1.41949	11	1.79598	0.291092	1.2256	1.36714	1.57542	1.82774	1.99347	2.30829	2.40804
1	1	1	CD8 Cells	Tumour	Macrophages	CD8 Cells_Tumour_Macrophages	1847	6271	1.70218	0	1.79742	0.0377768	1.71846	1.73909	1.76793	1.80397	1.8233	1.85022	1.89131
1	1	1	CD8 Cells	B Cells	Mast Cells	CD8 Cells_B Cells_Mast Cells	119	6271	5.4685	99	4.21256	0.495449	3.20551	3.49199	3.83721	4.15945	4.57005	5.01425	5.19933
1	1	1	CD8 Cells	Blood Vessels	Mast Cells	CD8 Cells_Blood Vessels_Mast Cells	203	6271	4.71158	92	4.23797	0.341904	3.54876	3.73418	4.0077	4.18459	4.44826	4.86052	5.07206
1	1	1	CD8 Cells	CD4 Cells	Mast Cells	CD8 Cells_CD4 Cells_Mast Cells	435	6271	4.42085	76	4.251	0.228047	3.89714	3.93706	4.0652	4.23803	4.39515	4.66692	4.83217
1	1	1	CD8 Cells	CD44 Tumour	Mast Cells	CD8 Cells_CD44 Tumour_Mast Cells	86	6271	3.94637	32	4.1892	0.538029	3.14877	3.37587	3.79048	4.15991	4.59231	5.07875	5.34651
1	1	1	CD8 Cells	CD8 Cells	Mast Cells	CD8 Cells_CD8 Cells_Mast Cells	299	6271	7.39575	100	4.22984	0.241556	3.70211	3.83453	4.0709	4.25614	4.39788	4.60484	4.7558
1	1	1	CD8 Cells	Effector CD4	Mast Cells	CD8 Cells_Effector CD4_Mast Cells	153	6271	5.3154	100	4.24741	0.39725	3.46395	3.57647	4.01033	4.18292	4.51412	4.93649	5.03534
1	1	1	CD8 Cells	Granulocytes	Mast Cells	CD8 Cells_Granulocytes_Mast Cells	8	6271	7.62493	92	4.53109	1.92725	1.77023	2.40073	2.99401	4.17093	5.32897	8.78186	9.43421
1	1	1	CD8 Cells	HLADR Tumour	Mast Cells	CD8 Cells_HLADR Tumour_Mast Cells	707	6271	4.68551	100	4.23627	0.155211	3.86887	3.958	4.12617	4.22316	4.34773	4.46895	4.5312
1	1	1	CD8 Cells	Lymphatics	Mast Cells	CD8 Cells_Lymphatics_Mast Cells	131	6271	2.93495	0	4.2662	0.434393	3.42151	3.70162	3.92812	4.18929	4.6051	5.00292	5.14804
1	1	1	CD8 Cells	Lymphocytes	Mast Cells	CD8 Cells_Lymphocytes_Mast Cells	173	6271	3.14305	0	4.24666	0.347624	3.59863	3.73783	4.01726	4.22649	4.47544	4.91315	5.0249
1	1	1	CD8 Cells	Macrophages	Mast Cells	CD8 Cells_Macrophages_Mast Cells	264	6271	3.29345	0	4.28232	0.304697	3.68563	3.77587	4.06708	4.26953	4.52048	4.71564	4.95898
1	1	1	CD8 Cells	Mast Cells	Mast Cells	CD8 Cells_Mast Cells_Mast Cells	56	6271	2.41927	0	4.25955	0.694362	2.94265	3.18087	3.81379	4.19469	4.65984	5.44295	5.98626
1	1	1	CD8 Cells	Monocytes	Mast Cells	CD8 Cells_Monocytes_Mast Cells	479	6271	4.3947	69	4.28802	0.232337	3.90484	3.94835	4.13732	4.25229	4.43496	4.74619	4.8039
1	1	1	CD8 Cells	Proliferating Lymphocytes	Mast Cells	CD8 Cells_Proliferating Lymphocytes_Mast Cells	89	6271	4.98486	94	4.2462	0.582514	3.29512	3.38371	3.81504	4.21081	4.62276	5.06187	5.83838
1	1	1	CD8 Cells	Proliferating Tumour	Mast Cells	CD8 Cells_Proliferating Tumour_Mast Cells	150	6271	5.66386	100	4.19408	0.391286	3.3763	3.5474	3.93941	4.18684	4.39915	4.83822	5.14846
1	1	1	CD8 Cells	Stroma	Mast Cells	CD8 Cells_Stroma_Mast Cells	352	6271	3.37103	0	4.24333	0.260369	3.69598	3.80345	4.04105	4.24364	4.43834	4.6372	4.73225
1	1	1	CD8 Cells	Treg	Mast Cells	CD8 Cells_Treg_Mast Cells	47	6271	3.75652	16	4.3162	0.62995	3.02041	3.54716	3.87427	4.28563	4.66321	5.47647	5.90144
1	1	1	CD8 Cells	Tumour	Mast Cells	CD8 Cells_Tumour_Mast Cells	1847	6271	3.76239	0	4.24073	0.0979955	3.99725	4.06443	4.1757	4.25107	4.30745	4.37377	4.46245
1	1	1	CD8 Cells	B Cells	Monocytes	CD8 Cells_B Cells_Monocytes	119	6271	1.66609	100	1.19835	0.115239	0.980804	1.00678	1.13281	1.19085	1.2674	1.39711	1.43961
1	1	1	CD8 Cells	Blood Vessels	Monocytes	CD8 Cells_Blood Vessels_Monocytes	203	6271	1.35835	96	1.18601	0.0865277	1.01049	1.06016	1.12544	1.18424	1.24347	1.33659	1.37377
1	1	1	CD8 Cells	CD4 Cells	Monocytes	CD8 Cells_CD4 Cells_Monocytes	435	6271	1.47795	100	1.18902	0.063311	1.06167	1.07676	1.15076	1.18813	1.22755	1.30179	1.32541
1	1	1	CD8 Cells	CD44 Tumour	Monocytes	CD8 Cells_CD44 Tumour_Monocytes	86	6271	0.97666	2	1.17634	0.122135	0.934632	0.993492	1.09292	1.16325	1.25878	1.36741	1.47552
1	1	1	CD8 Cells	CD8 Cells	Monocytes	CD8 Cells_CD8 Cells_Monocytes	299	6271	1.81348	100	1.19914	0.0599282	1.07921	1.10686	1.16025	1.19648	1.23637	1.29306	1.32034
1	1	1	CD8 Cells	Effector CD4	Monocytes	CD8 Cells_Effector CD4_Monocytes	153	6271	1.24163	77	1.18658	0.0826142	1.00158	1.06399	1.14022	1.18122	1.23414	1.31337	1.34211
1	1	1	CD8 Cells	Granulocytes	Monocytes	CD8 Cells_Granulocytes_Monocytes	8	6271	1.57215	87	1.10274	0.355468	0.547513	0.616899	0.850655	1.06311	1.27759	1.7331	2.00034
1	1	1	CD8 Cells	HLADR Tumour	Monocytes	CD8 Cells_HLADR Tumour_Monocytes	707	6271	1.08573	0	1.20338	0.040397	1.11848	1.13556	1.17734	1.20396	1.23545	1.26644	1.27221
1	1	1	CD8 Cells	Lymphatics	Monocytes	CD8 Cells_Lymphatics_Monocytes	131	6271	1.27537	74	1.21156	0.0918807	1.03637	1.07543	1.14705	1.19709	1.27818	1.36085	1.45333
1	1	1	CD8 Cells	Lymphocytes	Monocytes	CD8 Cells_Lymphocytes_Monocytes	173	6271	1.22403	63	1.19484	0.0870081	1.02502	1.04902	1.14493	1.18523	1.25499	1.33877	1.38368
1	1	1	CD8 Cells	Macrophages	Monocytes	CD8 Cells_Macrophages_Monocytes	264	6271	1.12858	10	1.21092	0.0710211	1.05495	1.10217	1.16192	1.20088	1.2597	1.33647	1.37241
1	1	1	CD8 Cells	Mast Cells	Monocytes	CD8 Cells_Mast Cells_Monocytes	56	6271	1.70114	100	1.18825	0.144711	0.903937	0.967258	1.08436	1.17371	1.28461	1.44614	1.55678
1	1	1	CD8 Cells	Monocytes	Monocytes	CD8 Cells_Monocytes_Monocytes	479	6271	0.834082	0	1.2008	0.0542705	1.09833	1.10804	1.16083	1.20786	1.23822	1.28627	1.32692
1	1	1	CD8 Cells	Proliferating Lymphocytes	Monocytes	CD8 Cells_Proliferating Lymphocytes_Monocytes	89	6271	1.44109	98	1.19814	0.120636	0.92951	0.984171	1.11473	1.19219	1.28291	1.37116	1.5099
1	1	1	CD8 Cells	Proliferating Tumour	Monocytes	CD8 Cells_Proliferating Tumour_Monocytes	150	6271	1.23491	61	1.20136	0.0993272	1.00591	1.04324	1.13569	1.1965	1.26969	1.35358	1.37841
1	1	1	CD8 Cells	Stroma	Monocytes	CD8 Cells_Stroma_Monocytes	352	6271	1.35556	99	1.18782	0.064633	1.04416	1.07949	1.14353	1.18411	1.23827	1.27966	1.33349
1	1	1	CD8 Cells	Treg	Monocytes	CD8 Cells_Treg_Monocytes	47	6271	0.903502	5	1.19422	0.18154	0.843123	0.908088	1.07264	1.19099	1.29249	1.51491	1.64971
1	1	1	CD8 Cells	Tumour	Monocytes	CD8 Cells_Tumour_Monocytes	1847	6271	1.03605	0	1.19262	0.0225909	1.14524	1.15328	1.17932	1.19246	1.20521	1.23312	1.23938
1	1	1	CD8 Cells	B Cells	Proliferating Lymphocytes	CD8 Cells_B Cells_Proliferating Lymphocytes	119	6271	3.3778	100	2.49968	0.214158	2.06455	2.17224	2.34704	2.48839	2.64913	2.86276	2.97311
1	1	1	CD8 Cells	Blood Vessels	Proliferating Lymphocytes	CD8 Cells_Blood Vessels_Proliferating Lymphocytes	203	6271	2.33093	18	2.47368	0.154323	2.15492	2.2418	2.35286	2.47004	2.59152	2.73777	2.78331
1	1	1	CD8 Cells	CD4 Cells	Proliferating Lymphocytes	CD8 Cells_CD4 Cells_Proliferating Lymphocytes	435	6271	2.60046	84	2.47014	0.12411	2.25112	2.29979	2.3743	2.4536	2.54962	2.71191	2.76662
1	1	1	CD8 Cells	CD44 Tumour	Proliferating Lymphocytes	CD8 Cells_CD44 Tumour_Proliferating Lymphocytes	86	6271	3.09812	99	2.47647	0.237227	1.95387	2.12892	2.30207	2.47741	2.64539	2.84665	3.02665
1	1	1	CD8 Cells	CD8 Cells	Proliferating Lymphocytes	CD8 Cells_CD8 Cells_Proliferating Lymphocytes	299	6271	3.67899	100	2.45195	0.130769	2.18175	2.2631	2.35853	2.44104	2.54772	2.66477	2.74775
1	1	1	CD8 Cells	Effector CD4	Proliferating Lymphocytes	CD8 Cells_Effector CD4_Proliferating Lymphocytes	153	6271	2.19395	5	2.46862	0.180572	2.11102	2.22386	2.33559	2.45196	2.60049	2.74364	2.93097
1	1	1	CD8 Cells	Granulocytes	Proliferating Lymphocytes	CD8 Cells_Granulocytes_Proliferating Lymphocytes	8	6271	4.25728	95	2.60219	0.897377	1.24498	1.5229	1.96026	2.37983	3.14163	4.23375	4.84339
1	1	1	CD8 Cells	HLADR Tumour	Proliferating Lymphocytes	CD8 Cells_HLADR Tumour_Proliferating Lymphocytes	707	6271	2.35588	4	2.49163	0.0754205	2.31228	2.36498	2.44694	2.49747	2.52424	2.62309	2.67932
1	1	1	CD8 Cells	Lymphatics	Proliferating Lymphocytes	CD8 Cells_Lymphatics_Proliferating Lymphocytes	131	6271	3.00261	99	2.47987	0.209642	1.99866	2.1566	2.34197	2.47715	2.63518	2.83452	2.90083
1	1	1	CD8 Cells	Lymphocytes	Proliferating Lymphocytes	CD8 Cells_Lymphocytes_Proliferating Lymphocytes	173	6271	2.76395	95	2.45336	0.190255	2.11128	2.16535	2.29601	2.45689	2.57572	2.74245	2.95597
1	1	1	CD8 Cells	Macrophages	Proliferating Lymphocytes	CD8 Cells_Macrophages_Proliferating Lymphocytes	264	6271	2.20664	3	2.48812	0.147593	2.14914	2.26477	2.39436	2.49474	2.5904	2.74	2.79351
1	1	1	CD8 Cells	Mast Cells	Proliferating Lymphocytes	CD8 Cells_Mast Cells_Proliferating Lymphocytes	56	6271	2.69762	78	2.43453	0.320077	1.79524	1.94761	2.1983	2.42759	2.65341	2.93152	3.05533
1	1	1	CD8 Cells	Monocytes	Proliferating Lymphocytes	CD8 Cells_Monocytes_Proliferating Lymphocytes	479	6271	2.63064	94	2.47391	0.097709	2.28008	2.31921	2.39935	2.48005	2.55095	2.63449	2.66196
1	1	1	CD8 Cells	Proliferating Lymphocytes	Proliferating Lymphocytes	CD8 Cells_Proliferating Lymphocytes_Proliferating Lymphocytes	89	6271	2.78661	82	2.51073	0.266377	2.02515	2.1282	2.30615	2.49289	2.70941	3.0048	3.09204
1	1	1	CD8 Cells	Proliferating Tumour	Proliferating Lymphocytes	CD8 Cells_Proliferating Tumour_Proliferating Lymphocytes	150	6271	2.01568	1	2.4658	0.218339	2.04053	2.11585	2.31077	2.43812	2.59692	2.86161	2.94158
1	1	1	CD8 Cells	Stroma	Proliferating Lymphocytes	CD8 Cells_Stroma_Proliferating Lymphocytes	352	6271	2.54521	76	2.47494	0.11658	2.22786	2.284	2.39195	2.47679	2.54257	2.65578	2.73413
1	1	1	CD8 Cells	Treg	Proliferating Lymphocytes	CD8 Cells_Treg_Proliferating Lymphocytes	47	6271	1.99665	10	2.47782	0.388473	1.82748	1.87898	2.18365	2.40643	2.70551	3.20155	3.39019
1	1	1	CD8 Cells	Tumour	Proliferating Lymphocytes	CD8 Cells_Tumour_Proliferating Lymphocytes	1847	6271	2.23782	0	2.48311	0.0462593	2.39553	2.40102	2.45182	2.4851	2.51614	2.55821	2.56293
1	1	1	CD8 Cells	B Cells	Proliferating Tumour	CD8 Cells_B Cells_Proliferating Tumour	119	6271	3.82597	100	2.80599	0.277252	2.33151	2.41764	2.59276	2.80257	2.97096	3.31885	3.55794
1	1	1	CD8 Cells	Blood Vessels	Proliferating Tumour	CD8 Cells_Blood Vessels_Proliferating Tumour	203	6271	2.5045	3	2.85153	0.19423	2.46863	2.54073	2.73215	2.83991	2.95286	3.19154	3.32248
1	1	1	CD8 Cells	CD4 Cells	Proliferating Tumour	CD8 Cells_CD4 Cells_Proliferating Tumour	435	6271	3.11778	99	2.82083	0.138563	2.52117	2.54318	2.74841	2.84352	2.92255	3.02074	3.08144
1	1	1	CD8 Cells	CD44 Tumour	Proliferating Tumour	CD8 Cells_CD44 Tumour_Proliferating Tumour	86	6271	2.47034	10	2.8676	0.321057	2.24216	2.411	2.66441	2.86437	3.055	3.43803	3.68071
1	1	1	CD8 Cells	CD8 Cells	Proliferating Tumour	CD8 Cells_CD8 Cells_Proliferating Tumour	299	6271	4.36954	100	2.80606	0.148478	2.49173	2.58308	2.70104	2.80146	2.91011	3.04669	3.12837
1	1	1	CD8 Cells	Effector CD4	Proliferating Tumour	CD8 Cells_Effector CD4_Proliferating Tumour	153	6271	2.03844	0	2.82037	0.240893	2.35917	2.4614	2.64764	2.78524	3.02337	3.19288	3.28635
1	1	1	CD8 Cells	Granulocytes	Proliferating Tumour	CD8 Cells_Granulocytes_Proliferating Tumour	8	6271	3.34716	78	2.69256	1.01076	1.23273	1.31195	1.96867	2.56363	3.18215	4.17936	5.84106
1	1	1	CD8 Cells	HLADR Tumour	Proliferating Tumour	CD8 Cells_HLADR Tumour_Proliferating Tumour	707	6271	2.37441	0	2.81206	0.0946737	2.60782	2.67182	2.7401	2.81247	2.88298	2.95892	2.97559
1	1	1	CD8 Cells	Lymphatics	Proliferating Tumour	CD8 Cells_Lymphatics_Proliferating Tumour	131	6271	2.93428	65	2.79752	0.251325	2.34573	2.40643	2.59286	2.80865	2.95905	3.20144	3.3578
1	1	1	CD8 Cells	Lymphocytes	Proliferating Tumour	CD8 Cells_Lymphocytes_Proliferating Tumour	173	6271	3.54783	100	2.77183	0.214828	2.28382	2.45227	2.62907	2.76708	2.92632	3.11853	3.19488
1	1	1	CD8 Cells	Macrophages	Proliferating Tumour	CD8 Cells_Macrophages_Proliferating Tumour	264	6271	3.04793	87	2.83462	0.180729	2.41474	2.547	2.72123	2.83931	2.95518	3.12316	3.23355
1	1	1	CD8 Cells	Mast Cells	Proliferating Tumour	CD8 Cells_Mast Cells_Proliferating Tumour	56	6271	3.84641	100	2.78538	0.35226	2.1224	2.24926	2.49639	2.79781	3.01958	3.34388	3.54298
1	1	1	CD8 Cells	Monocytes	Proliferating Tumour	CD8 Cells_Monocytes_Proliferating Tumour	479	6271	2.4957	1	2.81072	0.121464	2.57316	2.63584	2.73604	2.79644	2.88283	3.02587	3.08461
1	1	1	CD8 Cells	Proliferating Lymphocytes	Proliferating Tumour	CD8 Cells_Proliferating Lymphocytes_Proliferating Tumour	89	6271	3.10005	83	2.81847	0.309325	2.13073	2.30455	2.6423	2.81619	2.98778	3.36572	3.52925
1	1	1	CD8 Cells	Proliferating Tumour	Proliferating Tumour	CD8 Cells_Proliferating Tumour_Proliferating Tumour	150	6271	1.19494	0	2.78438	0.23236	2.40362	2.42243	2.63183	2.74772	2.95611	3.17153	3.35097
1	1	1	CD8 Cells	Stroma	Proliferating Tumour	CD8 Cells_Stroma_Proliferating Tumour	352	6271	2.93277	74	2.82672	0.168302	2.47555	2.55059	2.70928	2.84419	2.93445	3.07552	3.25204
1	1	1	CD8 Cells	Treg	Proliferating Tumour	CD8 Cells_Treg_Proliferating Tumour	47	6271	2.21635	8	2.78501	0.434399	2.01026	2.15129	2.49322	2.70017	3.12607	3.48508	3.8652
1	1	1	CD8 Cells	Tumour	Proliferating Tumour	CD8 Cells_Tumour_Proliferating Tumour	1847	6271	2.78654	24	2.82278	0.0598083	2.70901	2.73383	2.7882	2.82303	2.86145	2.92435	2.96293
1	1	1	CD8 Cells	B Cells	Stroma	CD8 Cells_B Cells_Stroma	119	6271	1.86409	99	1.54004	0.12331	1.2402	1.33779	1.4604	1.54499	1.61279	1.71591	1.84852
1	1	1	CD8 Cells	Blood Vessels	Stroma	CD8 Cells_Blood Vessels_Stroma	203	6271	1.03501	0	1.53975	0.118161	1.33314	1.36949	1.4641	1.51946	1.62072	1.76211	1.78841
1	1	1	CD8 Cells	CD4 Cells	Stroma	CD8 Cells_CD4 Cells_Stroma	435	6271	1.25448	0	1.54451	0.0821264	1.37836	1.42393	1.49379	1.53625	1.60026	1.65696	1.78364
1	1	1	CD8 Cells	CD44 Tumour	Stroma	CD8 Cells_CD44 Tumour_Stroma	86	6271	2.09214	100	1.51031	0.167501	1.1705	1.27119	1.39118	1.49773	1.65229	1.77466	1.83684
1	1	1	CD8 Cells	CD8 Cells	Stroma	CD8 Cells_CD8 Cells_Stroma	299	6271	2.81282	100	1.54582	0.0754096	1.40331	1.42126	1.49897	1.54156	1.58973	1.69426	1.72178
1	1	1	CD8 Cells	Effector CD4	Stroma	CD8 Cells_Effector CD4_Stroma	153	6271	1.47731	25	1.55557	0.124341	1.29738	1.38549	1.47838	1.56342	1.62752	1.7439	1.84735
1	1	1	CD8 Cells	Granulocytes	Stroma	CD8 Cells_Granulocytes_Stroma	8	6271	1.97891	80	1.56277	0.584155	0.617768	0.796096	1.16548	1.47286	1.76981	2.66077	3.15947
1	1	1	CD8 Cells	HLADR Tumour	Stroma	CD8 Cells_HLADR Tumour_Stroma	707	6271	1.53123	51	1.53396	0.0546874	1.40165	1.44549	1.49962	1.53002	1.56755	1.62323	1.65786
1	1	1	CD8 Cells	Lymphatics	Stroma	CD8 Cells_Lymphatics_Stroma	131	6271	1.78583	99	1.53149	0.125637	1.25791	1.34274	1.4477	1.5169	1.63039	1.71915	1.75884
1	1	1	CD8 Cells	Lymphocytes	Stroma	CD8 Cells_Lymphocytes_Stroma	173	6271	1.03625	0	1.51932	0.111202	1.3214	1.36363	1.43081	1.51172	1.57852	1.72159	1.76429
1	1	1	CD8 Cells	Macrophages	Stroma	CD8 Cells_Macrophages_Stroma	264	6271	1.33842	0	1.55292	0.0982076	1.35679	1.39429	1.4958	1.55003	1.6044	1.72199	1.80962
1	1	1	CD8 Cells	Mast Cells	Stroma	CD8 Cells_Mast Cells_Stroma	56	6271	1.30443	9	1.53627	0.200258	1.16172	1.24664	1.42596	1.50535	1.66026	1.89652	2.03101
1	1	1	CD8 Cells	Monocytes	Stroma	CD8 Cells_Monocytes_Stroma	479	6271	1.88676	100	1.54286	0.0603232	1.39034	1.45334	1.51272	1.54368	1.57416	1.64313	1.69293
1	1	1	CD8 Cells	Proliferating Lymphocytes	Stroma	CD8 Cells_Proliferating Lymphocytes_Stroma	89	6271	1.91739	98	1.53588	0.157548	1.24755	1.30213	1.43607	1.53909	1.60858	1.84038	1.9689
1	1	1	CD8 Cells	Proliferating Tumour	Stroma	CD8 Cells_Proliferating Tumour_Stroma	150	6271	1.68203	89	1.51873	0.120672	1.2726	1.33306	1.4381	1.51167	1.60528	1.73446	1.77389
1	1	1	CD8 Cells	Stroma	Stroma	CD8 Cells_Stroma_Stroma	352	6271	0.970213	0	1.54562	0.0888773	1.39469	1.4179	1.47696	1.5407	1.60085	1.68989	1.74263
1	1	1	CD8 Cells	Treg	Stroma	CD8 Cells_Treg_Stroma	47	6271	1.21146	6	1.51749	0.216371	1.11334	1.20483	1.36348	1.50055	1.64718	1.91488	2.04907
1	1	1	CD8 Cells	Tumour	Stroma	CD8 Cells_Tumour_Stroma	1847	6271	1.60114	99	1.53595	0.0323301	1.44788	1.4814	1.51469	1.53538	1.55795	1.58045	1.58676
1	1	1	CD8 Cells	B Cells	Treg	CD8 Cells_B Cells_Treg	119	6271	3.90273	48	3.91329	0.310611	3.20091	3.44033	3.71623	3.92011	4.09803	4.37383	4.60236
1	1	1	CD8 Cells	Blood Vessels	Treg	CD8 Cells_Blood Vessels_Treg	203	6271	3.57234	13	3.85596	0.232755	3.46259	3.52018	3.66825	3.85028	4.00163	4.21862	4.43903
1	1	1	CD8 Cells	CD4 Cells	Treg	CD8 Cells_CD4 Cells_Treg	435	6271	3.73735	23	3.86115	0.191152	3.38102	3.53054	3.74667	3.85449	3.99715	4.14798	4.23774
1	1	1	CD8 Cells	CD44 Tumour	Treg	CD8 Cells_CD44 Tumour_Treg	86	6271	4.29291	86	3.84132	0.421233	3.01073	3.29848	3.54761	3.80039	4.05063	4.63121	4.76995
1	1	1	CD8 Cells	CD8 Cells	Treg	CD8 Cells_CD8 Cells_Treg	299	6271	6.33072	100	3.89151	0.265702	3.46264	3.51092	3.68398	3.86637	4.05963	4.38139	4.50019
1	1	1	CD8 Cells	Effector CD4	Treg	CD8 Cells_Effector CD4_Treg	153	6271	4.07368	86	3.78217	0.284762	3.10549	3.31999	3.59476	3.80749	3.98484	4.17089	4.44107
1	1	1	CD8 Cells	Granulocytes	Treg	CD8 Cells_Granulocytes_Treg	8	6271	4.19888	68	3.91547	1.74719	1.70313	2.15026	2.8651	3.61619	4.43153	6.32505	8.20445
1	1	1	CD8 Cells	HLADR Tumour	Treg	CD8 Cells_HLADR Tumour_Treg	707	6271	3.82398	32	3.86968	0.146955	3.56776	3.62338	3.76857	3.86708	3.95549	4.10679	4.25267
1	1	1	CD8 Cells	Lymphatics	Treg	CD8 Cells_Lymphatics_Treg	131	6271	3.86638	57	3.8237	0.341296	3.18396	3.33539	3.56762	3.80922	4.04828	4.3849	4.69054
1	1	1	CD8 Cells	Lymphocytes	Treg	CD8 Cells_Lymphocytes_Treg	173	6271	3.42278	7	3.81897	0.297338	3.25309	3.38493	3.63584	3.76777	4.00528	4.32084	4.60365
1	1	1	CD8 Cells	Macrophages	Treg	CD8 Cells_Macrophages_Treg	264	6271	3.79873	46	3.83734	0.229535	3.41001	3.49265	3.66547	3.8153	3.99711	4.24027	4.37661
1	1	1	CD8 Cells	Mast Cells	Treg	CD8 Cells_Mast Cells_Treg	56	6271	4.0876	67	3.85475	0.544142	2.74971	3.10267	3.46448	3.84722	4.1961	4.74168	4.99152
1	1	1	CD8 Cells	Monocytes	Treg	CD8 Cells_Monocytes_Treg	479	6271	3.57972	4	3.84806	0.156568	3.50427	3.61203	3.75671	3.84524	3.93843	4.13073	4.23454
1	1	1	CD8 Cells	Proliferating Lymphocytes	Treg	CD8 Cells_Proliferating Lymphocytes_Treg	89	6271	4.79901	97	3.89752	0.433345	3.14751	3.24457	3.6402	3.83839	4.11537	4.73415	4.9015
1	1	1	CD8 Cells	Proliferating Tumour	Treg	CD8 Cells_Proliferating Tumour_Treg	150	6271	4.03575	67	3.87863	0.310734	3.32304	3.43634	3.64507	3.87447	4.11294	4.34736	4.60933
1	1	1	CD8 Cells	Stroma	Treg	CD8 Cells_Stroma_Treg	352	6271	3.24895	0	3.89272	0.217955	3.41426	3.59936	3.73502	3.88527	4.02623	4.219	4.36568
1	1	1	CD8 Cells	Treg	Treg	CD8 Cells_Treg_Treg	47	6271	2.1217	0	3.87567	0.615332	2.7234	2.94124	3.54069	3.78103	4.18276	5.0318	5.65214
1	1	1	CD8 Cells	Tumour	Treg	CD8 Cells_Tumour_Treg	1847	6271	3.88381	53	3.88268	0.0763513	3.73489	3.76261	3.83481	3.87316	3.93658	4.00888	4.06477
1	1	1	CD8 Cells	B Cells	Tumour	CD8 Cells_B Cells_Tumour	119	6271	1.73116	100	0.727851	0.0819001	0.55304	0.607242	0.670131	0.724257	0.783099	0.856564	0.903372
1	1	1	CD8 Cells	Blood Vessels	Tumour	CD8 Cells_Blood Vessels_Tumour	203	6271	0.944157	100	0.731041	0.0615629	0.59584	0.629603	0.694539	0.728831	0.774151	0.833417	0.851988
1	1	1	CD8 Cells	CD4 Cells	Tumour	CD8 Cells_CD4 Cells_Tumour	435	6271	1.07863	100	0.727129	0.0428523	0.635736	0.647823	0.699969	0.732529	0.755071	0.786657	0.815245
1	1	1	CD8 Cells	CD44 Tumour	Tumour	CD8 Cells_CD44 Tumour_Tumour	86	6271	0.508613	0	0.713108	0.0828112	0.547308	0.58155	0.654958	0.715764	0.758319	0.836945	0.948433
1	1	1	CD8 Cells	CD8 Cells	Tumour	CD8 Cells_CD8 Cells_Tumour	299	6271	1.3491	100	0.720125	0.0457163	0.629923	0.644006	0.686176	0.719763	0.756215	0.796418	0.81109
1	1	1	CD8 Cells	Effector CD4	Tumour	CD8 Cells_Effector CD4_Tumour	153	6271	0.670996	28	0.71616	0.0677468	0.587771	0.599633	0.66567	0.715317	0.756282	0.81456	0.891523
1	1	1	CD8 Cells	Granulocytes	Tumour	CD8 Cells_Granulocytes_Tumour	8	6271	1.13891	88	0.741846	0.368911	0.295435	0.372439	0.492097	0.650775	0.857036	1.37185	2.24709
1	1	1	CD8 Cells	HLADR Tumour	Tumour	CD8 Cells_HLADR Tumour_Tumour	707	6271	0.590052	0	0.724274	0.0299468	0.661711	0.678616	0.704915	0.725601	0.741706	0.774402	0.781696
1	1	1	CD8 Cells	Lymphatics	Tumour	CD8 Cells_Lymphatics_Tumour	131	6271	0.900304	99	0.724474	0.0676635	0.585894	0.619874	0.67878	0.724547	0.760331	0.833453	0.881336
1	1	1	CD8 Cells	Lymphocytes	Tumour	CD8 Cells_Lymphocytes_Tumour	173	6271	1.09432	100	0.719207	0.0641839	0.595492	0.619745	0.670913	0.712434	0.772569	0.843754	0.864415
1	1	1	CD8 Cells	Macrophages	Tumour	CD8 Cells_Macrophages_Tumour	264	6271	0.715464	44	0.724131	0.0535728	0.623312	0.636654	0.681956	0.732159	0.759334	0.803655	0.836748
1	1	1	CD8 Cells	Mast Cells	Tumour	CD8 Cells_Mast Cells_Tumour	56	6271	1.07778	100	0.728748	0.112003	0.502606	0.55385	0.642525	0.726865	0.822397	0.901301	0.936921
1	1	1	CD8 Cells	Monocytes	Tumour	CD8 Cells_Monocytes_Tumour	479	6271	0.620515	0	0.721442	0.0383153	0.652139	0.664752	0.691979	0.719137	0.744587	0.795323	0.806764
1	1	1	CD8 Cells	Proliferating Lymphocytes	Tumour	CD8 Cells_Proliferating Lymphocytes_Tumour	89	6271	0.704146	37	0.739112	0.101216	0.538911	0.575717	0.672085	0.73905	0.792484	0.92121	0.997081
1	1	1	CD8 Cells	Proliferating Tumour	Tumour	CD8 Cells_Proliferating Tumour_Tumour	150	6271	0.581046	1	0.730563	0.0732497	0.583854	0.624725	0.676929	0.734141	0.774364	0.862573	0.893252
1	1	1	CD8 Cells	Stroma	Tumour	CD8 Cells_Stroma_Tumour	352	6271	0.908432	100	0.727836	0.0472417	0.644648	0.657576	0.696068	0.721785	0.757136	0.810956	0.838803
1	1	1	CD8 Cells	Treg	Tumour	CD8 Cells_Treg_Tumour	47	6271	0.74344	59	0.731507	0.14042	0.45884	0.518494	0.650516	0.711527	0.821855	0.962611	1.06072
1	1	1	CD8 Cells	Tumour	Tumour	CD8 Cells_Tumour_Tumour	1847	6271	0.44018	0	0.725613	0.0145595	0.696325	0.701932	0.71454	0.725979	0.736957	0.747093	0.749352
1	1	1	Effector CD4	B Cells	B Cells	Effector CD4_B Cells_B Cells	119	6271	0.871014	0	2.43826	0.236676	1.9862	2.07253	2.27973	2.42492	2.5981	2.89172	2.97133
1	1	1	Effector CD4	Blood Vessels	B Cells	Effector CD4_Blood Vessels_B Cells	203	6271	1.99549	1	2.46719	0.20376	2.05192	2.16607	2.30656	2.46102	2.61268	2.78745	2.92597
1	1	1	Effector CD4	CD4 Cells	B Cells	Effector CD4_CD4 Cells_B Cells	435	6271	2.16158	3	2.50795	0.15923	2.11781	2.26813	2.40369	2.4981	2.61177	2.77433	2.8309
1	1	1	Effector CD4	CD44 Tumour	B Cells	Effector CD4_CD44 Tumour_B Cells	86	6271	3.14817	99	2.48147	0.322264	1.86681	1.94721	2.27838	2.45664	2.6848	2.97579	3.13179
1	1	1	Effector CD4	CD8 Cells	B Cells	Effector CD4_CD8 Cells_B Cells	299	6271	2.02077	1	2.45863	0.160034	2.10741	2.19556	2.37495	2.44715	2.54557	2.72378	2.83748
1	1	1	Effector CD4	Effector CD4	B Cells	Effector CD4_Effector CD4_B Cells	153	6271	4.63136	100	2.47816	0.239434	1.95522	2.11744	2.30606	2.46905	2.65547	2.84939	2.96033
1	1	1	Effector CD4	Granulocytes	B Cells	Effector CD4_Granulocytes_B Cells	8	6271	1.45747	13	2.41214	0.939361	0.751791	1.10995	1.76382	2.23143	3.08001	4.01266	4.75525
1	1	1	Effector CD4	HLADR Tumour	B Cells	Effector CD4_HLADR Tumour_B Cells	707	6271	3.01871	100	2.49599	0.11516	2.27384	2.32501	2.42958	2.48093	2.55804	2.70272	2.7512
1	1	1	Effector CD4	Lymphatics	B Cells	Effector CD4_Lymphatics_B Cells	131	6271	1.65097	0	2.47598	0.271057	1.99359	2.03081	2.29108	2.44352	2.63824	2.9976	3.16357
1	1	1	Effector CD4	Lymphocytes	B Cells	Effector CD4_Lymphocytes_B Cells	173	6271	1.74523	0	2.52474	0.258122	2.01031	2.0992	2.35321	2.52775	2.67976	3.00432	3.12742
1	1	1	Effector CD4	Macrophages	B Cells	Effector CD4_Macrophages_B Cells	264	6271	2.9161	98	2.48541	0.175801	2.17752	2.19943	2.3635	2.47632	2.58396	2.7783	2.92373
1	1	1	Effector CD4	Mast Cells	B Cells	Effector CD4_Mast Cells_B Cells	56	6271	1.85288	7	2.41061	0.38628	1.75589	1.82645	2.11582	2.39798	2.66641	3.09368	3.22447
1	1	1	Effector CD4	Monocytes	B Cells	Effector CD4_Monocytes_B Cells	479	6271	2.7343	95	2.4427	0.146927	2.11854	2.21387	2.33708	2.4599	2.53365	2.63879	2.79673
1	1	1	Effector CD4	Proliferating Lymphocytes	B Cells	Effector CD4_Proliferating Lymphocytes_B Cells	89	6271	3.01233	91	2.50033	0.360644	1.76928	1.9425	2.25606	2.46937	2.74131	3.10986	3.28921
1	1	1	Effector CD4	Proliferating Tumour	B Cells	Effector CD4_Proliferating Tumour_B Cells	150	6271	3.22087	100	2.51333	0.256686	2.0268	2.13572	2.31293	2.50932	2.71267	2.91707	3.05906
1	1	1	Effector CD4	Stroma	B Cells	Effector CD4_Stroma_B Cells	352	6271	2.78072	97	2.49422	0.156006	2.23953	2.25464	2.37819	2.47174	2.60649	2.77303	2.86507
1	1	1	Effector CD4	Treg	B Cells	Effector CD4_Treg_B Cells	47	6271	2.56675	55	2.4824	0.386894	1.66418	1.93068	2.21905	2.47406	2.79383	3.15227	3.33807
1	1	1	Effector CD4	Tumour	B Cells	Effector CD4_Tumour_B Cells	1847	6271	2.34085	0	2.48493	0.0560462	2.37455	2.39832	2.44561	2.4778	2.52304	2.57113	2.59322
1	1	1	Effector CD4	B Cells	Blood Vessels	Effector CD4_B Cells_Blood Vessels	119	6271	2.40483	100	1.6865	0.206839	1.29212	1.39079	1.52646	1.69483	1.81881	2.07006	2.15244
1	1	1	Effector CD4	Blood Vessels	Blood Vessels	Effector CD4_Blood Vessels_Blood Vessels	203	6271	0.545316	0	1.69354	0.139648	1.42977	1.47475	1.59102	1.69861	1.80186	1.92626	1.97369
1	1	1	Effector CD4	CD4 Cells	Blood Vessels	Effector CD4_CD4 Cells_Blood Vessels	435	6271	1.51663	2	1.68997	0.106372	1.45075	1.52567	1.60004	1.68572	1.76242	1.87121	1.92897
1	1	1	Effector CD4	CD44 Tumour	Blood Vessels	Effector CD4_CD44 Tumour_Blood Vessels	86	6271	1.78837	73	1.69754	0.245124	1.28856	1.39205	1.51426	1.64829	1.83776	2.13853	2.3209
1	1	1	Effector CD4	CD8 Cells	Blood Vessels	Effector CD4_CD8 Cells_Blood Vessels	299	6271	1.69086	45	1.6936	0.128592	1.42812	1.45269	1.6124	1.70484	1.7835	1.90442	1.97019
1	1	1	Effector CD4	Effector CD4	Blood Vessels	Effector CD4_Effector CD4_Blood Vessels	153	6271	3.66671	100	1.71375	0.179657	1.36074	1.44563	1.5965	1.70447	1.82544	2.00982	2.16646
1	1	1	Effector CD4	Granulocytes	Blood Vessels	Effector CD4_Granulocytes_Blood Vessels	8	6271	0.895478	11	1.63953	0.710921	0.615034	0.779204	1.12834	1.46453	2.04188	3.07016	3.52339
1	1	1	Effector CD4	HLADR Tumour	Blood Vessels	Effector CD4_HLADR Tumour_Blood Vessels	707	6271	2.18153	100	1.69967	0.0660179	1.58448	1.60605	1.65122	1.69411	1.73934	1.81687	1.83468
1	1	1	Effector CD4	Lymphatics	Blood Vessels	Effector CD4_Lymphatics_Blood Vessels	131	6271	2.20835	98	1.71299	0.212918	1.25774	1.38317	1.55656	1.69972	1.85954	2.03971	2.27545
1	1	1	Effector CD4	Lymphocytes	Blood Vessels	Effector CD4_Lymphocytes_Blood Vessels	173	6271	1.56599	22	1.69291	0.162468	1.37394	1.44262	1.58372	1.67805	1.79962	1.98139	2.02651
1	1	1	Effector CD4	Macrophages	Blood Vessels	Effector CD4_Macrophages_Blood Vessels	264	6271	1.54212	7	1.71715	0.143432	1.47241	1.52959	1.60605	1.70277	1.81244	1.94734	2.12683
1	1	1	Effector CD4	Mast Cells	Blood Vessels	Effector CD4_Mast Cells_Blood Vessels	56	6271	1.59201	37	1.70236	0.270229	1.23541	1.34842	1.51493	1.67209	1.85024	2.21803	2.26329
1	1	1	Effector CD4	Monocytes	Blood Vessels	Effector CD4_Monocytes_Blood Vessels	479	6271	2.0309	100	1.7023	0.097069	1.50801	1.54471	1.65276	1.70296	1.77253	1.84943	1.92085
1	1	1	Effector CD4	Proliferating Lymphocytes	Blood Vessels	Effector CD4_Proliferating Lymphocytes_Blood Vessels	89	6271	2.00705	93	1.67394	0.229974	1.14065	1.33196	1.5043	1.68547	1.81567	2.04782	2.21642
1	1	1	Effector CD4	Proliferating Tumour	Blood Vessels	Effector CD4_Proliferating Tumour_Blood Vessels	150	6271	2.04073	99	1.71191	0.159264	1.41201	1.43387	1.59726	1.71904	1.82244	1.96094	2.03487
1	1	1	Effector CD4	Stroma	Blood Vessels	Effector CD4_Stroma_Blood Vessels	352	6271	1.36972	0	1.68755	0.106579	1.50503	1.52999	1.61238	1.68121	1.75834	1.87373	1.93082
1	1	1	Effector CD4	Treg	Blood Vessels	Effector CD4_Treg_Blood Vessels	47	6271	1.4144	23	1.67166	0.332993	1.07186	1.23198	1.44158	1.61134	1.89531	2.30669	2.51841
1	1	1	Effector CD4	Tumour	Blood Vessels	Effector CD4_Tumour_Blood Vessels	1847	6271	1.58412	0	1.70485	0.0417929	1.6304	1.64814	1.67305	1.69906	1.73377	1.77113	1.82428
1	1	1	Effector CD4	B Cells	CD4 Cells	Effector CD4_B Cells_CD4 Cells	119	6271	0.791317	2	0.989728	0.106414	0.79063	0.821491	0.918929	0.980039	1.05593	1.18729	1.26393
1	1	1	Effector CD4	Blood Vessels	CD4 Cells	Effector CD4_Blood Vessels_CD4 Cells	203	6271	0.70821	0	0.978419	0.0885677	0.823988	0.848433	0.911098	0.973509	1.03473	1.1229	1.20472
1	1	1	Effector CD4	CD4 Cells	CD4 Cells	Effector CD4_CD4 Cells_CD4 Cells	435	6271	0.614655	0	0.982149	0.0562298	0.88406	0.904819	0.944443	0.975843	1.01985	1.07964	1.11383
1	1	1	Effector CD4	CD44 Tumour	CD4 Cells	Effector CD4_CD44 Tumour_CD4 Cells	86	6271	1.34957	100	0.990363	0.120378	0.777484	0.807361	0.898658	0.987744	1.06028	1.18403	1.29555
1	1	1	Effector CD4	CD8 Cells	CD4 Cells	Effector CD4_CD8 Cells_CD4 Cells	299	6271	0.922826	22	0.977781	0.0639837	0.861254	0.87561	0.927559	0.982693	1.022	1.08181	1.13433
1	1	1	Effector CD4	Effector CD4	CD4 Cells	Effector CD4_Effector CD4_CD4 Cells	153	6271	2.15193	100	0.986489	0.0950925	0.766698	0.831152	0.928334	0.997981	1.0463	1.12706	1.16632
1	1	1	Effector CD4	Granulocytes	CD4 Cells	Effector CD4_Granulocytes_CD4 Cells	8	6271	0.53005	9	0.996351	0.372342	0.339022	0.477946	0.71822	0.981031	1.19633	1.7159	1.79117
1	1	1	Effector CD4	HLADR Tumour	CD4 Cells	Effector CD4_HLADR Tumour_CD4 Cells	707	6271	1.53442	100	0.986011	0.0350781	0.895651	0.913881	0.966166	0.988837	1.00626	1.04126	1.0785
1	1	1	Effector CD4	Lymphatics	CD4 Cells	Effector CD4_Lymphatics_CD4 Cells	131	6271	0.826819	5	0.989045	0.105458	0.790792	0.834516	0.914591	0.996758	1.04638	1.14794	1.23444
1	1	1	Effector CD4	Lymphocytes	CD4 Cells	Effector CD4_Lymphocytes_CD4 Cells	173	6271	0.550749	0	0.981857	0.0969349	0.77121	0.833312	0.910194	0.985578	1.04001	1.14331	1.21617
1	1	1	Effector CD4	Macrophages	CD4 Cells	Effector CD4_Macrophages_CD4 Cells	264	6271	0.768126	0	0.979059	0.0750322	0.841363	0.865957	0.931211	0.969283	1.02309	1.11728	1.17172
1	1	1	Effector CD4	Mast Cells	CD4 Cells	Effector CD4_Mast Cells_CD4 Cells	56	6271	0.575751	0	1.00292	0.149712	0.737058	0.764843	0.901148	0.970377	1.12031	1.24306	1.33693
1	1	1	Effector CD4	Monocytes	CD4 Cells	Effector CD4_Monocytes_CD4 Cells	479	6271	1.07869	99	0.98783	0.0442077	0.891209	0.923846	0.957412	0.986725	1.00982	1.06793	1.07232
1	1	1	Effector CD4	Proliferating Lymphocytes	CD4 Cells	Effector CD4_Proliferating Lymphocytes_CD4 Cells	89	6271	1.25814	98	0.978753	0.114864	0.772654	0.798934	0.89133	0.974647	1.04568	1.19573	1.28183
1	1	1	Effector CD4	Proliferating Tumour	CD4 Cells	Effector CD4_Proliferating Tumour_CD4 Cells	150	6271	1.55145	100	0.977263	0.097268	0.783578	0.81793	0.914767	0.965172	1.04112	1.13291	1.21374
1	1	1	Effector CD4	Stroma	CD4 Cells	Effector CD4_Stroma_CD4 Cells	352	6271	0.68954	0	0.98152	0.0604435	0.845156	0.885548	0.945451	0.977786	1.02271	1.08727	1.10841
1	1	1	Effector CD4	Treg	CD4 Cells	Effector CD4_Treg_CD4 Cells	47	6271	0.726902	4	0.982907	0.164624	0.699267	0.744826	0.888323	0.958806	1.09438	1.27094	1.41793
1	1	1	Effector CD4	Tumour	CD4 Cells	Effector CD4_Tumour_CD4 Cells	1847	6271	0.997492	66	0.98474	0.0246482	0.92757	0.93973	0.968659	0.98396	1.00228	1.02383	1.04098
1	1	1	Effector CD4	B Cells	CD44 Tumour	Effector CD4_B Cells_CD44 Tumour	119	6271	2.81733	84	2.58122	0.245756	2.11979	2.21575	2.4143	2.54183	2.74656	2.95674	3.33069
1	1	1	Effector CD4	Blood Vessels	CD44 Tumour	Effector CD4_Blood Vessels_CD44 Tumour	203	6271	2.31443	6	2.63402	0.207823	2.1603	2.293	2.49651	2.63164	2.76599	2.95769	3.04168
1	1	1	Effector CD4	CD4 Cells	CD44 Tumour	Effector CD4_CD4 Cells_CD44 Tumour	435	6271	2.86268	91	2.61555	0.13661	2.36679	2.41974	2.53056	2.60613	2.69244	2.87082	2.9249
1	1	1	Effector CD4	CD44 Tumour	CD44 Tumour	Effector CD4_CD44 Tumour_CD44 Tumour	86	6271	1.18392	0	2.62619	0.312225	1.98207	2.11972	2.44597	2.63017	2.8029	3.11942	3.33298
1	1	1	Effector CD4	CD8 Cells	CD44 Tumour	Effector CD4_CD8 Cells_CD44 Tumour	299	6271	2.64946	57	2.59996	0.193907	2.22668	2.28527	2.47211	2.60725	2.72104	2.92886	3.01913
1	1	1	Effector CD4	Effector CD4	CD44 Tumour	Effector CD4_Effector CD4_CD44 Tumour	153	6271	4.75407	100	2.60565	0.234154	2.07159	2.23477	2.45033	2.58848	2.76357	2.99238	3.11992
1	1	1	Effector CD4	Granulocytes	CD44 Tumour	Effector CD4_Granulocytes_CD44 Tumour	8	6271	1.64654	17	2.65207	0.999871	1.05666	1.28342	1.97531	2.41719	3.33469	4.4551	4.9707
1	1	1	Effector CD4	HLADR Tumour	CD44 Tumour	Effector CD4_HLADR Tumour_CD44 Tumour	707	6271	3.36067	100	2.61293	0.102386	2.3919	2.45946	2.53042	2.6101	2.67618	2.77324	2.8709
1	1	1	Effector CD4	Lymphatics	CD44 Tumour	Effector CD4_Lymphatics_CD44 Tumour	131	6271	1.64456	0	2.62152	0.245975	2.09246	2.25726	2.46121	2.60285	2.77757	3.03145	3.1033
1	1	1	Effector CD4	Lymphocytes	CD44 Tumour	Effector CD4_Lymphocytes_CD44 Tumour	173	6271	2.27611	7	2.56366	0.187219	2.21569	2.2608	2.45999	2.5477	2.68065	2.88694	2.94259
1	1	1	Effector CD4	Macrophages	CD44 Tumour	Effector CD4_Macrophages_CD44 Tumour	264	6271	2.9328	94	2.62678	0.178196	2.17366	2.37236	2.5254	2.60284	2.71175	2.93773	2.99079
1	1	1	Effector CD4	Mast Cells	CD44 Tumour	Effector CD4_Mast Cells_CD44 Tumour	56	6271	1.90222	1	2.56521	0.41815	1.9378	1.98456	2.31018	2.52741	2.74031	3.33351	3.7165
1	1	1	Effector CD4	Monocytes	CD44 Tumour	Effector CD4_Monocytes_CD44 Tumour	479	6271	2.38687	6	2.60509	0.134229	2.21661	2.37455	2.54279	2.59923	2.68758	2.80365	2.87506
1	1	1	Effector CD4	Proliferating Lymphocytes	CD44 Tumour	Effector CD4_Proliferating Lymphocytes_CD44 Tumour	89	6271	3.59503	99	2.61736	0.341354	1.89258	2.06105	2.40463	2.61256	2.83948	3.13462	3.47143
1	1	1	Effector CD4	Proliferating Tumour	CD44 Tumour	Effector CD4_Proliferating Tumour_CD44 Tumour	150	6271	4.31449	100	2.63385	0.246483	2.19778	2.27616	2.45417	2.60838	2.80763	3.09474	3.18404
1	1	1	Effector CD4	Stroma	CD44 Tumour	Effector CD4_Stroma_CD44 Tumour	352	6271	2.47843	19	2.60971	0.144241	2.29251	2.41091	2.49454	2.59874	2.71393	2.84712	2.89617
1	1	1	Effector CD4	Treg	CD44 Tumour	Effector CD4_Treg_CD44 Tumour	47	6271	2.66639	52	2.68912	0.455664	1.87932	1.97687	2.35566	2.59678	2.98388	3.35401	3.70123
1	1	1	Effector CD4	Tumour	CD44 Tumour	Effector CD4_Tumour_CD44 Tumour	1847	6271	2.1951	0	2.61725	0.0606129	2.49022	2.53273	2.57816	2.61326	2.6533	2.71405	2.75865
1	1	1	Effector CD4	B Cells	CD8 Cells	Effector CD4_B Cells_CD8 Cells	119	6271	0.739156	0	1.06368	0.108377	0.878802	0.922866	0.987188	1.05799	1.11087	1.25909	1.34752
1	1	1	Effector CD4	Blood Vessels	CD8 Cells	Effector CD4_Blood Vessels_CD8 Cells	203	6271	0.994663	16	1.07487	0.0830591	0.897943	0.945551	1.01571	1.07793	1.13459	1.20237	1.27033
1	1	1	Effector CD4	CD4 Cells	CD8 Cells	Effector CD4_CD4 Cells_CD8 Cells	435	6271	0.883172	0	1.08997	0.0566173	0.962528	1.00504	1.0537	1.08671	1.12078	1.17566	1.212
1	1	1	Effector CD4	CD44 Tumour	CD8 Cells	Effector CD4_CD44 Tumour_CD8 Cells	86	6271	1.36134	97	1.08121	0.129672	0.843499	0.88925	0.994927	1.06503	1.15638	1.32563	1.40842
1	1	1	Effector CD4	CD8 Cells	CD8 Cells	Effector CD4_CD8 Cells_CD8 Cells	299	6271	0.714537	0	1.06816	0.0721485	0.914881	0.952978	1.02708	1.06317	1.1137	1.18179	1.23337
1	1	1	Effector CD4	Effector CD4	CD8 Cells	Effector CD4_Effector CD4_CD8 Cells	153	6271	2.0575	100	1.07863	0.101475	0.880308	0.917142	1.01009	1.07004	1.14764	1.25331	1.30473
1	1	1	Effector CD4	Granulocytes	CD8 Cells	Effector CD4_Granulocytes_CD8 Cells	8	6271	0.403913	2	1.07893	0.432048	0.401866	0.572608	0.769428	1.00915	1.29696	1.88824	2.15915
1	1	1	Effector CD4	HLADR Tumour	CD8 Cells	Effector CD4_HLADR Tumour_CD8 Cells	707	6271	1.44252	100	1.07026	0.0440096	0.978045	0.996097	1.04443	1.07214	1.09832	1.14467	1.15588
1	1	1	Effector CD4	Lymphatics	CD8 Cells	Effector CD4_Lymphatics_CD8 Cells	131	6271	0.961821	13	1.08669	0.107993	0.875867	0.922969	1.01287	1.0785	1.16439	1.25532	1.34417
1	1	1	Effector CD4	Lymphocytes	CD8 Cells	Effector CD4_Lymphocytes_CD8 Cells	173	6271	0.81077	0	1.06908	0.0916478	0.924041	0.945989	1.002	1.05749	1.12362	1.22742	1.30407
1	1	1	Effector CD4	Macrophages	CD8 Cells	Effector CD4_Macrophages_CD8 Cells	264	6271	1.11077	78	1.06659	0.0757026	0.934477	0.963989	1.02054	1.05385	1.10266	1.19525	1.32504
1	1	1	Effector CD4	Mast Cells	CD8 Cells	Effector CD4_Mast Cells_CD8 Cells	56	6271	0.756469	1	1.08076	0.146382	0.80505	0.840048	1.00003	1.06915	1.15683	1.36859	1.39658
1	1	1	Effector CD4	Monocytes	CD8 Cells	Effector CD4_Monocytes_CD8 Cells	479	6271	1.05738	39	1.07015	0.0526941	0.968379	0.981845	1.03735	1.06782	1.10426	1.16385	1.19039
1	1	1	Effector CD4	Proliferating Lymphocytes	CD8 Cells	Effector CD4_Proliferating Lymphocytes_CD8 Cells	89	6271	1.18937	83	1.0734	0.12864	0.801437	0.865119	0.994549	1.08202	1.15542	1.30598	1.3827
1	1	1	Effector CD4	Proliferating Tumour	CD8 Cells	Effector CD4_Proliferating Tumour_CD8 Cells	150	6271	1.40388	99	1.0884	0.0936275	0.904831	0.943177	1.02085	1.08587	1.13786	1.24996	1.31647
1	1	1	Effector CD4	Stroma	CD8 Cells	Effector CD4_Stroma_CD8 Cells	352	6271	1.03675	18	1.0909	0.0609292	0.95714	0.994591	1.05511	1.09107	1.13172	1.17998	1.23912
1	1	1	Effector CD4	Treg	CD8 Cells	Effector CD4_Treg_CD8 Cells	47	6271	0.938557	18	1.09116	0.17604	0.732532	0.829869	0.970413	1.06756	1.20662	1.36418	1.58909
1	1	1	Effector CD4	Tumour	CD8 Cells	Effector CD4_Tumour_CD8 Cells	1847	6271	1.03688	4	1.0763	0.0260574	1.02268	1.03783	1.05879	1.07685	1.09544	1.12146	1.13556
1	1	1	Effector CD4	B Cells	Granulocytes	Effector CD4_B Cells_Granulocytes	119	6271	6.51784	46	6.54571	0.634583	5.11851	5.39707	6.12881	6.57702	6.95433	7.50761	7.81429
1	1	1	Effector CD4	Blood Vessels	Granulocytes	Effector CD4_Blood Vessels_Granulocytes	203	6271	4.94055	0	6.51131	0.421926	5.6816	5.763	6.23047	6.52378	6.789	7.20408	7.32378
1	1	1	Effector CD4	CD4 Cells	Granulocytes	Effector CD4_CD4 Cells_Granulocytes	435	6271	5.71416	1	6.55721	0.378297	5.85039	5.97958	6.2961	6.57177	6.77654	7.20082	7.48398
1	1	1	Effector CD4	CD44 Tumour	Granulocytes	Effector CD4_CD44 Tumour_Granulocytes	86	6271	7.05786	77	6.48092	0.762477	5.02261	5.26987	5.94833	6.53512	6.97803	7.68618	8.2872
1	1	1	Effector CD4	CD8 Cells	Granulocytes	Effector CD4_CD8 Cells_Granulocytes	299	6271	6.568	61	6.47838	0.406853	5.54185	5.87694	6.23861	6.44441	6.70198	7.23564	7.49691
1	1	1	Effector CD4	Effector CD4	Granulocytes	Effector CD4_Effector CD4_Granulocytes	153	6271	12.9234	100	6.60157	0.551733	5.30361	5.82985	6.20433	6.58406	6.89513	7.54833	7.98992
1	1	1	Effector CD4	Granulocytes	Granulocytes	Effector CD4_Granulocytes_Granulocytes	8	6271	5.60434	36	6.78354	2.47527	2.89607	3.13681	5.01654	6.55119	8.10433	11.9343	13.3529
1	1	1	Effector CD4	HLADR Tumour	Granulocytes	Effector CD4_HLADR Tumour_Granulocytes	707	6271	10.2998	100	6.4632	0.239903	5.8986	6.12832	6.2887	6.46096	6.59033	6.88901	7.04406
1	1	1	Effector CD4	Lymphatics	Granulocytes	Effector CD4_Lymphatics_Granulocytes	131	6271	3.53711	0	6.48955	0.679903	5.09606	5.51759	5.95389	6.50067	6.87485	7.74138	7.94474
1	1	1	Effector CD4	Lymphocytes	Granulocytes	Effector CD4_Lymphocytes_Granulocytes	173	6271	3.77514	0	6.49868	0.518982	5.63062	5.70457	6.14184	6.49345	6.75472	7.2952	7.9646
1	1	1	Effector CD4	Macrophages	Granulocytes	Effector CD4_Macrophages_Granulocytes	264	6271	5.67699	1	6.55354	0.429572	5.77839	5.85163	6.21886	6.56026	6.8403	7.21772	7.58149
1	1	1	Effector CD4	Mast Cells	Granulocytes	Effector CD4_Mast Cells_Granulocytes	56	6271	4.37471	0	6.56996	0.966457	4.53912	5.30717	5.80731	6.44496	7.16056	8.07626	8.68902
1	1	1	Effector CD4	Monocytes	Granulocytes	Effector CD4_Monocytes_Granulocytes	479	6271	6.38376	38	6.49631	0.293292	5.92298	6.01661	6.27941	6.46782	6.74393	6.99808	7.04561
1	1	1	Effector CD4	Proliferating Lymphocytes	Granulocytes	Effector CD4_Proliferating Lymphocytes_Granulocytes	89	6271	8.03846	97	6.57005	0.797138	4.74066	5.24602	6.04446	6.58737	7.08376	7.81288	8.34297
1	1	1	Effector CD4	Proliferating Tumour	Granulocytes	Effector CD4_Proliferating Tumour_Granulocytes	150	6271	8.7876	100	6.5347	0.595556	5.39005	5.51872	6.13449	6.60916	6.89177	7.47097	7.79112
1	1	1	Effector CD4	Stroma	Granulocytes	Effector CD4_Stroma_Granulocytes	352	6271	5.5125	0	6.60178	0.353874	5.94022	6.09106	6.31752	6.59018	6.81737	7.22339	7.40411
1	1	1	Effector CD4	Treg	Granulocytes	Effector CD4_Treg_Granulocytes	47	6271	5.34364	12	6.46166	0.936094	4.29019	4.81931	5.95963	6.46171	6.98761	7.7986	8.92869
1	1	1	Effector CD4	Tumour	Granulocytes	Effector CD4_Tumour_Granulocytes	1847	6271	6.03785	0	6.55516	0.142635	6.20922	6.29076	6.45154	6.57094	6.65154	6.77882	6.87182
1	1	1	Effector CD4	B Cells	HLADR Tumour	Effector CD4_B Cells_HLADR Tumour	119	6271	1.07464	99	0.79981	0.0935059	0.604603	0.664789	0.738899	0.791755	0.852925	0.951336	1.06276
1	1	1	Effector CD4	Blood Vessels	HLADR Tumour	Effector CD4_Blood Vessels_HLADR Tumour	203	6271	0.765897	32	0.806865	0.0747512	0.655402	0.706862	0.758163	0.802025	0.845678	0.944634	0.996868
1	1	1	Effector CD4	CD4 Cells	HLADR Tumour	Effector CD4_CD4 Cells_HLADR Tumour	435	6271	0.967035	100	0.812363	0.043848	0.717103	0.73292	0.785116	0.813164	0.841961	0.88403	0.919038
1	1	1	Effector CD4	CD44 Tumour	HLADR Tumour	Effector CD4_CD44 Tumour_HLADR Tumour	86	6271	0.867961	71	0.809526	0.103353	0.631388	0.645546	0.734117	0.815865	0.87677	0.983004	1.03728
1	1	1	Effector CD4	CD8 Cells	HLADR Tumour	Effector CD4_CD8 Cells_HLADR Tumour	299	6271	0.872587	92	0.810145	0.0459414	0.693695	0.747554	0.779458	0.807817	0.845816	0.880364	0.901534
1	1	1	Effector CD4	Effector CD4	HLADR Tumour	Effector CD4_Effector CD4_HLADR Tumour	153	6271	1.40918	100	0.828994	0.0747678	0.68389	0.723494	0.780698	0.825501	0.877144	0.97565	0.992053
1	1	1	Effector CD4	Granulocytes	HLADR Tumour	Effector CD4_Granulocytes_HLADR Tumour	8	6271	0.802999	69	0.76847	0.33548	0.316373	0.387583	0.536321	0.725486	0.883618	1.31518	1.98512
1	1	1	Effector CD4	HLADR Tumour	HLADR Tumour	Effector CD4_HLADR Tumour_HLADR Tumour	707	6271	0.555041	0	0.814194	0.0326836	0.751752	0.768033	0.788322	0.812598	0.837716	0.871787	0.888363
1	1	1	Effector CD4	Lymphatics	HLADR Tumour	Effector CD4_Lymphatics_HLADR Tumour	131	6271	1.08887	100	0.802824	0.0774534	0.649606	0.669038	0.749297	0.80071	0.850589	0.927044	0.96761
1	1	1	Effector CD4	Lymphocytes	HLADR Tumour	Effector CD4_Lymphocytes_HLADR Tumour	173	6271	0.898722	90	0.814069	0.0696758	0.680454	0.704854	0.768932	0.807958	0.853044	0.936817	0.984107
1	1	1	Effector CD4	Macrophages	HLADR Tumour	Effector CD4_Macrophages_HLADR Tumour	264	6271	0.857595	74	0.816502	0.0627782	0.694131	0.719113	0.77034	0.815681	0.858743	0.924083	0.955348
1	1	1	Effector CD4	Mast Cells	HLADR Tumour	Effector CD4_Mast Cells_HLADR Tumour	56	6271	0.942947	87	0.806499	0.133581	0.607662	0.646918	0.70587	0.785099	0.873521	1.04793	1.11401
1	1	1	Effector CD4	Monocytes	HLADR Tumour	Effector CD4_Monocytes_HLADR Tumour	479	6271	0.888452	96	0.817371	0.038079	0.738336	0.7562	0.793234	0.816475	0.844472	0.87528	0.900504
1	1	1	Effector CD4	Proliferating Lymphocytes	HLADR Tumour	Effector CD4_Proliferating Lymphocytes_HLADR Tumour	89	6271	0.976614	96	0.819979	0.0995043	0.633813	0.669147	0.752487	0.819113	0.879276	0.958247	1.12619
1	1	1	Effector CD4	Proliferating Tumour	HLADR Tumour	Effector CD4_Proliferating Tumour_HLADR Tumour	150	6271	0.954373	98	0.813246	0.0742022	0.659603	0.7076	0.761729	0.806512	0.867505	0.943236	0.962683
1	1	1	Effector CD4	Stroma	HLADR Tumour	Effector CD4_Stroma_HLADR Tumour	352	6271	1.02967	100	0.822106	0.0494692	0.733795	0.748649	0.787695	0.817997	0.858458	0.903358	0.927696
1	1	1	Effector CD4	Treg	HLADR Tumour	Effector CD4_Treg_HLADR Tumour	47	6271	0.648711	13	0.809542	0.153727	0.563883	0.599757	0.691155	0.803738	0.907255	1.04523	1.25451
1	1	1	Effector CD4	Tumour	HLADR Tumour	Effector CD4_Tumour_HLADR Tumour	1847	6271	0.651989	0	0.814056	0.0183502	0.778444	0.780853	0.801615	0.816502	0.826599	0.839264	0.854636
1	1	1	Effector CD4	B Cells	Lymphatics	Effector CD4_B Cells_Lymphatics	119	6271	3.78556	17	4.36756	0.558812	3.4151	3.54455	3.97753	4.35175	4.71605	5.34876	5.6958
1	1	1	Effector CD4	Blood Vessels	Lymphatics	Effector CD4_Blood Vessels_Lymphatics	203	6271	3.0145	0	4.37371	0.392326	3.65314	3.80504	4.08988	4.33013	4.71077	4.9595	5.20651
1	1	1	Effector CD4	CD4 Cells	Lymphatics	Effector CD4_CD4 Cells_Lymphatics	435	6271	3.82752	3	4.36369	0.268594	3.76783	3.92703	4.16736	4.37363	4.53931	4.77995	4.87333
1	1	1	Effector CD4	CD44 Tumour	Lymphatics	Effector CD4_CD44 Tumour_Lymphatics	86	6271	4.25308	46	4.37228	0.635662	3.17507	3.46859	3.9201	4.32213	4.81073	5.29367	6.2275
1	1	1	Effector CD4	CD8 Cells	Lymphatics	Effector CD4_CD8 Cells_Lymphatics	299	6271	4.66545	86	4.31754	0.33088	3.73741	3.83815	4.06699	4.29532	4.52702	4.95208	5.13741
1	1	1	Effector CD4	Effector CD4	Lymphatics	Effector CD4_Effector CD4_Lymphatics	153	6271	7.61841	100	4.37746	0.500448	3.42236	3.62288	4.09982	4.33801	4.74632	5.16599	5.5251
1	1	1	Effector CD4	Granulocytes	Lymphatics	Effector CD4_Granulocytes_Lymphatics	8	6271	0.778861	0	4.14524	1.96574	1.48188	1.7633	2.63253	3.80243	5.09227	7.12244	9.50626
1	1	1	Effector CD4	HLADR Tumour	Lymphatics	Effector CD4_HLADR Tumour_Lymphatics	707	6271	8.23989	100	4.38577	0.231563	3.89217	4.03506	4.24385	4.37785	4.51682	4.79277	4.88505
1	1	1	Effector CD4	Lymphatics	Lymphatics	Effector CD4_Lymphatics_Lymphatics	131	6271	0.73615	0	4.39529	0.501595	3.40093	3.74572	4.06721	4.37498	4.68815	5.19206	5.40596
1	1	1	Effector CD4	Lymphocytes	Lymphatics	Effector CD4_Lymphocytes_Lymphatics	173	6271	1.89952	0	4.33417	0.452639	3.55472	3.60368	4.00639	4.35437	4.63089	5.16502	5.35219
1	1	1	Effector CD4	Macrophages	Lymphatics	Effector CD4_Macrophages_Lymphatics	264	6271	3.58558	1	4.40651	0.369749	3.64455	3.85192	4.17373	4.39859	4.6591	4.96623	5.40387
1	1	1	Effector CD4	Mast Cells	Lymphatics	Effector CD4_Mast Cells_Lymphatics	56	6271	2.33467	0	4.28231	0.762671	2.94126	3.25356	3.79926	4.14446	4.69441	5.5837	6.2228
1	1	1	Effector CD4	Monocytes	Lymphatics	Effector CD4_Monocytes_Lymphatics	479	6271	4.21499	28	4.40721	0.326541	3.78532	3.90658	4.18501	4.34059	4.66614	4.91605	5.11521
1	1	1	Effector CD4	Proliferating Lymphocytes	Lymphatics	Effector CD4_Proliferating Lymphocytes_Lymphatics	89	6271	4.33062	43	4.4675	0.652999	3.23648	3.3892	3.96664	4.43451	4.95634	5.48654	5.81158
1	1	1	Effector CD4	Proliferating Tumour	Lymphatics	Effector CD4_Proliferating Tumour_Lymphatics	150	6271	4.36737	51	4.39608	0.510997	3.29697	3.52738	4.09368	4.34765	4.73179	5.31025	5.53405
1	1	1	Effector CD4	Stroma	Lymphatics	Effector CD4_Stroma_Lymphatics	352	6271	3.75378	1	4.31337	0.261052	3.79516	3.93583	4.13151	4.31977	4.46783	4.79618	4.93201
1	1	1	Effector CD4	Treg	Lymphatics	Effector CD4_Treg_Lymphatics	47	6271	3.4042	15	4.33334	0.937084	2.52413	3.03586	3.65859	4.25179	5.00301	5.74369	6.23677
1	1	1	Effector CD4	Tumour	Lymphatics	Effector CD4_Tumour_Lymphatics	1847	6271	4.17978	3	4.38331	0.104016	4.13713	4.21527	4.31169	4.39043	4.45422	4.54137	4.57748
1	1	1	Effector CD4	B Cells	Lymphocytes	Effector CD4_B Cells_Lymphocytes	119	6271	1.25703	0	1.92606	0.214926	1.48574	1.61142	1.7841	1.91426	2.06046	2.29448	2.40666
1	1	1	Effector CD4	Blood Vessels	Lymphocytes	Effector CD4_Blood Vessels_Lymphocytes	203	6271	1.47075	0	1.93926	0.168945	1.60339	1.64737	1.83324	1.93521	2.03467	2.2392	2.34705
1	1	1	Effector CD4	CD4 Cells	Lymphocytes	Effector CD4_CD4 Cells_Lymphocytes	435	6271	1.408	0	1.95024	0.103742	1.73487	1.77275	1.87525	1.94333	2.03359	2.09812	2.16953
1	1	1	Effector CD4	CD44 Tumour	Lymphocytes	Effector CD4_CD44 Tumour_Lymphocytes	86	6271	2.41231	95	1.94387	0.283807	1.39974	1.49184	1.76023	1.90321	2.09222	2.40255	2.59827
1	1	1	Effector CD4	CD8 Cells	Lymphocytes	Effector CD4_CD8 Cells_Lymphocytes	299	6271	2.01533	72	1.95513	0.1296	1.72557	1.76108	1.86817	1.9502	2.02949	2.19602	2.26107
1	1	1	Effector CD4	Effector CD4	Lymphocytes	Effector CD4_Effector CD4_Lymphocytes	153	6271	4.31277	100	1.91776	0.218659	1.52041	1.57628	1.75327	1.88713	2.07105	2.27553	2.4718
1	1	1	Effector CD4	Granulocytes	Lymphocytes	Effector CD4_Granulocytes_Lymphocytes	8	6271	0.671843	1	1.8672	0.738454	0.684957	0.870786	1.25553	1.79945	2.34226	3.02041	3.67614
1	1	1	Effector CD4	HLADR Tumour	Lymphocytes	Effector CD4_HLADR Tumour_Lymphocytes	707	6271	3.11461	100	1.94001	0.0869237	1.74817	1.80737	1.8839	1.94343	1.99776	2.08529	2.13447
1	1	1	Effector CD4	Lymphatics	Lymphocytes	Effector CD4_Lymphatics_Lymphocytes	131	6271	1.07649	0	1.97392	0.196204	1.55735	1.67592	1.86438	1.94471	2.10232	2.2796	2.50314
1	1	1	Effector CD4	Lymphocytes	Lymphocytes	Effector CD4_Lymphocytes_Lymphocytes	173	6271	0.62303	0	1.95938	0.175508	1.64955	1.7189	1.85091	1.94629	2.07076	2.21	2.34002
1	1	1	Effector CD4	Macrophages	Lymphocytes	Effector CD4_Macrophages_Lymphocytes	264	6271	1.77898	17	1.93529	0.1348	1.63022	1.71881	1.83126	1.95419	2.03029	2.14872	2.18589
1	1	1	Effector CD4	Mast Cells	Lymphocytes	Effector CD4_Mast Cells_Lymphocytes	56	6271	1.11935	0	1.98747	0.326346	1.43563	1.49954	1.76154	1.9779	2.21056	2.5257	2.63737
1	1	1	Effector CD4	Monocytes	Lymphocytes	Effector CD4_Monocytes_Lymphocytes	479	6271	1.99866	81	1.92005	0.10584	1.74503	1.76071	1.84665	1.92248	1.98277	2.10941	2.1264
1	1	1	Effector CD4	Proliferating Lymphocytes	Lymphocytes	Effector CD4_Proliferating Lymphocytes_Lymphocytes	89	6271	2.55025	98	1.98301	0.27449	1.49026	1.54076	1.78955	1.97059	2.16868	2.47654	2.77793
1	1	1	Effector CD4	Proliferating Tumour	Lymphocytes	Effector CD4_Proliferating Tumour_Lymphocytes	150	6271	2.58145	99	1.96674	0.211597	1.6159	1.66845	1.79335	1.94553	2.12269	2.33836	2.47725
1	1	1	Effector CD4	Stroma	Lymphocytes	Effector CD4_Stroma_Lymphocytes	352	6271	1.5454	0	1.94745	0.124931	1.67844	1.76408	1.85744	1.95139	2.02596	2.15584	2.2484
1	1	1	Effector CD4	Treg	Lymphocytes	Effector CD4_Treg_Lymphocytes	47	6271	1.40299	3	1.95996	0.30948	1.39941	1.4532	1.76572	1.95575	2.16402	2.44088	2.69747
1	1	1	Effector CD4	Tumour	Lymphocytes	Effector CD4_Tumour_Lymphocytes	1847	6271	1.88684	7	1.94462	0.040317	1.87372	1.88569	1.91648	1.94296	1.9732	2.00554	2.02264
1	1	1	Effector CD4	B Cells	Macrophages	Effector CD4_B Cells_Macrophages	119	6271	1.64792	100	1.28732	0.121265	1.0234	1.04879	1.22339	1.29891	1.37387	1.45656	1.53842
1	1	1	Effector CD4	Blood Vessels	Macrophages	Effector CD4_Blood Vessels_Macrophages	203	6271	1.11917	0	1.31216	0.0855369	1.15793	1.16697	1.25787	1.31678	1.37696	1.4348	1.50196
1	1	1	Effector CD4	CD4 Cells	Macrophages	Effector CD4_CD4 Cells_Macrophages	435	6271	1.11109	1	1.3199	0.0788397	1.12947	1.20394	1.26129	1.32147	1.37374	1.44529	1.4632
1	1	1	Effector CD4	CD44 Tumour	Macrophages	Effector CD4_CD44 Tumour_Macrophages	86	6271	1.8154	100	1.29754	0.162015	0.98292	1.01886	1.18107	1.29885	1.4034	1.53387	1.68776
1	1	1	Effector CD4	CD8 Cells	Macrophages	Effector CD4_CD8 Cells_Macrophages	299	6271	1.3791	81	1.31287	0.0832851	1.1724	1.19405	1.2522	1.31506	1.36441	1.46982	1.50148
1	1	1	Effector CD4	Effector CD4	Macrophages	Effector CD4_Effector CD4_Macrophages	153	6271	2.84564	100	1.32419	0.134874	0.993001	1.09458	1.24738	1.32369	1.40419	1.53292	1.58714
1	1	1	Effector CD4	Granulocytes	Macrophages	Effector CD4_Granulocytes_Macrophages	8	6271	0.780653	14	1.25825	0.522751	0.538808	0.61502	0.900062	1.13462	1.45341	2.32004	2.9249
1	1	1	Effector CD4	HLADR Tumour	Macrophages	Effector CD4_HLADR Tumour_Macrophages	707	6271	1.78115	100	1.31272	0.0630758	1.17935	1.21261	1.26977	1.31084	1.36097	1.40298	1.45696
1	1	1	Effector CD4	Lymphatics	Macrophages	Effector CD4_Lymphatics_Macrophages	131	6271	1.1847	25	1.28796	0.129109	0.989051	1.05433	1.19758	1.29468	1.36514	1.47873	1.58253
1	1	1	Effector CD4	Lymphocytes	Macrophages	Effector CD4_Lymphocytes_Macrophages	173	6271	0.893457	0	1.31107	0.110644	1.07105	1.14726	1.24635	1.30772	1.37658	1.5095	1.60952
1	1	1	Effector CD4	Macrophages	Macrophages	Effector CD4_Macrophages_Macrophages	264	6271	0.75967	0	1.30704	0.100996	1.06874	1.1445	1.24931	1.30079	1.36171	1.4722	1.53193
1	1	1	Effector CD4	Mast Cells	Macrophages	Effector CD4_Mast Cells_Macrophages	56	6271	1.06152	17	1.30835	0.23222	0.816232	0.995948	1.12073	1.30368	1.47471	1.72497	1.83512
1	1	1	Effector CD4	Monocytes	Macrophages	Effector CD4_Monocytes_Macrophages	479	6271	1.32227	58	1.30555	0.0802569	1.14959	1.18368	1.24002	1.30227	1.35877	1.43648	1.46167
1	1	1	Effector CD4	Proliferating Lymphocytes	Macrophages	Effector CD4_Proliferating Lymphocytes_Macrophages	89	6271	1.46218	77	1.33436	0.176077	1.00952	1.08028	1.2049	1.33411	1.44719	1.62438	1.82997
1	1	1	Effector CD4	Proliferating Tumour	Macrophages	Effector CD4_Proliferating Tumour_Macrophages	150	6271	1.88346	100	1.30111	0.148017	0.966866	1.04681	1.21632	1.28562	1.39897	1.54411	1.59528
1	1	1	Effector CD4	Stroma	Macrophages	Effector CD4_Stroma_Macrophages	352	6271	1.10664	0	1.32442	0.0860016	1.17579	1.19388	1.25484	1.31024	1.3767	1.47069	1.50001
1	1	1	Effector CD4	Treg	Macrophages	Effector CD4_Treg_Macrophages	47	6271	1.13155	29	1.27394	0.226309	0.874004	0.907284	1.11965	1.24578	1.40047	1.64846	1.8159
1	1	1	Effector CD4	Tumour	Macrophages	Effector CD4_Tumour_Macrophages	1847	6271	1.23875	1	1.31733	0.0306087	1.24208	1.27054	1.2995	1.31625	1.33849	1.36179	1.37917
1	1	1	Effector CD4	B Cells	Mast Cells	Effector CD4_B Cells_Mast Cells	119	6271	2.69453	9	3.28472	0.415732	2.47255	2.60859	2.97852	3.2608	3.52936	3.94075	4.31479
1	1	1	Effector CD4	Blood Vessels	Mast Cells	Effector CD4_Blood Vessels_Mast Cells	203	6271	3.13176	25	3.3102	0.27155	2.84837	2.89554	3.12978	3.28198	3.48915	3.77293	3.91414
1	1	1	Effector CD4	CD4 Cells	Mast Cells	Effector CD4_CD4 Cells_Mast Cells	435	6271	2.77528	0	3.30689	0.183491	2.92411	3.00978	3.18867	3.29761	3.44471	3.62079	3.64447
1	1	1	Effector CD4	CD44 Tumour	Mast Cells	Effector CD4_CD44 Tumour_Mast Cells	86	6271	3.07043	39	3.22749	0.462887	2.356	2.52235	2.9081	3.12265	3.48838	4.07523	4.25824
1	1	1	Effector CD4	CD8 Cells	Mast Cells	Effector CD4_CD8 Cells_Mast Cells	299	6271	3.56218	86	3.30866	0.23741	2.77197	2.92285	3.1615	3.31255	3.46413	3.69462	3.81348
1	1	1	Effector CD4	Effector CD4	Mast Cells	Effector CD4_Effector CD4_Mast Cells	153	6271	7.92319	100	3.37967	0.368921	2.68131	2.8056	3.12238	3.38713	3.59284	4.0191	4.35964
1	1	1	Effector CD4	Granulocytes	Mast Cells	Effector CD4_Granulocytes_Mast Cells	8	6271	2.21256	27	3.23331	1.55959	0.773542	1.33211	2.11177	3.01675	3.77219	6.44078	8.40634
1	1	1	Effector CD4	HLADR Tumour	Mast Cells	Effector CD4_HLADR Tumour_Mast Cells	707	6271	4.76205	100	3.35061	0.182758	2.99243	3.07806	3.22618	3.35089	3.48318	3.65893	3.7444
1	1	1	Effector CD4	Lymphatics	Mast Cells	Effector CD4_Lymphatics_Mast Cells	131	6271	1.77864	0	3.26866	0.383906	2.40822	2.69729	3.01515	3.23874	3.47084	3.9827	4.08272
1	1	1	Effector CD4	Lymphocytes	Mast Cells	Effector CD4_Lymphocytes_Mast Cells	173	6271	1.91753	0	3.26147	0.3162	2.58267	2.75964	3.0733	3.25507	3.46089	3.7618	3.92863
1	1	1	Effector CD4	Macrophages	Mast Cells	Effector CD4_Macrophages_Mast Cells	264	6271	2.59178	0	3.29871	0.296736	2.74147	2.91654	3.10261	3.25514	3.47864	3.88195	4.11325
1	1	1	Effector CD4	Mast Cells	Mast Cells	Effector CD4_Mast Cells_Mast Cells	56	6271	1.37887	0	3.3734	0.694216	2.17639	2.40495	2.8982	3.32398	3.89054	4.44502	5.2833
1	1	1	Effector CD4	Monocytes	Mast Cells	Effector CD4_Monocytes_Mast Cells	479	6271	3.18409	25	3.31959	0.187585	2.90241	3.03973	3.18455	3.31569	3.42894	3.6163	3.85449
1	1	1	Effector CD4	Proliferating Lymphocytes	Mast Cells	Effector CD4_Proliferating Lymphocytes_Mast Cells	89	6271	4.01773	89	3.3392	0.468401	2.49224	2.5856	3.02304	3.30835	3.64477	4.11779	4.58974
1	1	1	Effector CD4	Proliferating Tumour	Mast Cells	Effector CD4_Proliferating Tumour_Mast Cells	150	6271	6.35591	100	3.28444	0.349243	2.52674	2.7552	3.05676	3.25078	3.52082	3.90927	4.00695
1	1	1	Effector CD4	Stroma	Mast Cells	Effector CD4_Stroma_Mast Cells	352	6271	2.52092	0	3.31622	0.221674	2.80716	2.94018	3.16112	3.33546	3.47468	3.66867	3.76163
1	1	1	Effector CD4	Treg	Mast Cells	Effector CD4_Treg_Mast Cells	47	6271	2.96893	33	3.2766	0.710398	1.9646	2.29537	2.85051	3.18948	3.53749	4.93183	5.16342
1	1	1	Effector CD4	Tumour	Mast Cells	Effector CD4_Tumour_Mast Cells	1847	6271	3.04313	0	3.31427	0.0907983	3.10819	3.16787	3.25054	3.31558	3.36724	3.47161	3.55866
1	1	1	Effector CD4	B Cells	Monocytes	Effector CD4_B Cells_Monocytes	119	6271	0.968969	86	0.882172	0.0858614	0.697089	0.739976	0.829508	0.884029	0.936896	1.02117	1.08307
1	1	1	Effector CD4	Blood Vessels	Monocytes	Effector CD4_Blood Vessels_Monocytes	203	6271	0.868037	48	0.87739	0.0768432	0.725349	0.762106	0.820935	0.875371	0.915416	1.02671	1.04878
1	1	1	Effector CD4	CD4 Cells	Monocytes	Effector CD4_CD4 Cells_Monocytes	435	6271	0.855583	29	0.885499	0.0474137	0.783547	0.802331	0.852244	0.883644	0.919571	0.956821	1.00665
1	1	1	Effector CD4	CD44 Tumour	Monocytes	Effector CD4_CD44 Tumour_Monocytes	86	6271	0.725704	13	0.864083	0.114469	0.627144	0.69077	0.775846	0.871992	0.953478	1.03697	1.11486
1	1	1	Effector CD4	CD8 Cells	Monocytes	Effector CD4_CD8 Cells_Monocytes	299	6271	0.839085	20	0.894035	0.057931	0.785028	0.808295	0.85377	0.89103	0.93498	0.994528	1.01766
1	1	1	Effector CD4	Effector CD4	Monocytes	Effector CD4_Effector CD4_Monocytes	153	6271	2.09788	100	0.880019	0.0788624	0.70458	0.756721	0.824019	0.871106	0.931591	1.00582	1.05776
1	1	1	Effector CD4	Granulocytes	Monocytes	Effector CD4_Granulocytes_Monocytes	8	6271	0.43578	6	0.847255	0.313894	0.332831	0.409966	0.639058	0.803535	1.01109	1.46728	1.65745
1	1	1	Effector CD4	HLADR Tumour	Monocytes	Effector CD4_HLADR Tumour_Monocytes	707	6271	1.15321	100	0.882697	0.040619	0.80305	0.813947	0.859674	0.883714	0.904726	0.953394	0.990672
1	1	1	Effector CD4	Lymphatics	Monocytes	Effector CD4_Lymphatics_Monocytes	131	6271	0.822275	22	0.878671	0.0799475	0.699368	0.752965	0.833529	0.874932	0.930612	1.00808	1.0545
1	1	1	Effector CD4	Lymphocytes	Monocytes	Effector CD4_Lymphocytes_Monocytes	173	6271	0.752038	5	0.880156	0.0701855	0.738373	0.77402	0.828216	0.87578	0.927976	0.989484	1.01176
1	1	1	Effector CD4	Macrophages	Monocytes	Effector CD4_Macrophages_Monocytes	264	6271	0.919423	67	0.892283	0.0656128	0.764591	0.784846	0.846289	0.894161	0.937353	0.993618	1.0411
1	1	1	Effector CD4	Mast Cells	Monocytes	Effector CD4_Mast Cells_Monocytes	56	6271	0.857938	46	0.88522	0.134222	0.622272	0.686237	0.785731	0.871328	0.969016	1.11241	1.16079
1	1	1	Effector CD4	Monocytes	Monocytes	Effector CD4_Monocytes_Monocytes	479	6271	0.572077	0	0.885695	0.0476005	0.793184	0.821897	0.854639	0.882953	0.912366	0.965112	1.00841
1	1	1	Effector CD4	Proliferating Lymphocytes	Monocytes	Effector CD4_Proliferating Lymphocytes_Monocytes	89	6271	1.14182	100	0.879307	0.0873931	0.721045	0.750255	0.81568	0.878905	0.947942	1.02534	1.07604
1	1	1	Effector CD4	Proliferating Tumour	Monocytes	Effector CD4_Proliferating Tumour_Monocytes	150	6271	1.37509	100	0.88501	0.0855976	0.698157	0.753349	0.830856	0.882983	0.93802	1.01484	1.07545
1	1	1	Effector CD4	Stroma	Monocytes	Effector CD4_Stroma_Monocytes	352	6271	0.935046	85	0.878446	0.057543	0.76628	0.800717	0.837001	0.872131	0.914762	0.967555	1.03645
1	1	1	Effector CD4	Treg	Monocytes	Effector CD4_Treg_Monocytes	47	6271	0.632116	5	0.861842	0.145836	0.56517	0.641709	0.755211	0.870692	0.94144	1.12353	1.26068
1	1	1	Effector CD4	Tumour	Monocytes	Effector CD4_Tumour_Monocytes	1847	6271	0.748183	0	0.886833	0.0210296	0.851094	0.857559	0.870386	0.884837	0.899244	0.923367	0.940532
1	1	1	Effector CD4	B Cells	Proliferating Lymphocytes	Effector CD4_B Cells_Proliferating Lymphocytes	119	6271	1.92639	76	1.82542	0.159084	1.50892	1.60495	1.71455	1.80286	1.91451	2.06154	2.23248
1	1	1	Effector CD4	Blood Vessels	Proliferating Lymphocytes	Effector CD4_Blood Vessels_Proliferating Lymphocytes	203	6271	1.42383	0	1.82032	0.126275	1.55767	1.62376	1.73539	1.82215	1.90936	2.03125	2.09392
1	1	1	Effector CD4	CD4 Cells	Proliferating Lymphocytes	Effector CD4_CD4 Cells_Proliferating Lymphocytes	435	6271	1.60824	0	1.84059	0.097304	1.64784	1.68109	1.77646	1.84385	1.90519	1.9959	2.07251
1	1	1	Effector CD4	CD44 Tumour	Proliferating Lymphocytes	Effector CD4_CD44 Tumour_Proliferating Lymphocytes	86	6271	2.47177	100	1.79182	0.227599	1.32952	1.45612	1.64503	1.77332	1.94277	2.15171	2.27698
1	1	1	Effector CD4	CD8 Cells	Proliferating Lymphocytes	Effector CD4_CD8 Cells_Proliferating Lymphocytes	299	6271	1.66186	7	1.83328	0.100602	1.59989	1.65488	1.77783	1.8404	1.89243	1.99669	2.03225
1	1	1	Effector CD4	Effector CD4	Proliferating Lymphocytes	Effector CD4_Effector CD4_Proliferating Lymphocytes	153	6271	3.03119	100	1.82686	0.18214	1.45553	1.53207	1.70602	1.815	1.9283	2.20258	2.33903
1	1	1	Effector CD4	Granulocytes	Proliferating Lymphocytes	Effector CD4_Granulocytes_Proliferating Lymphocytes	8	6271	1.50746	39	1.82284	0.755594	0.741754	0.958414	1.34884	1.63755	2.11519	3.46973	4.44938
1	1	1	Effector CD4	HLADR Tumour	Proliferating Lymphocytes	Effector CD4_HLADR Tumour_Proliferating Lymphocytes	707	6271	2.44553	100	1.82475	0.0685993	1.69225	1.71633	1.77374	1.83093	1.87548	1.91223	2.00022
1	1	1	Effector CD4	Lymphatics	Proliferating Lymphocytes	Effector CD4_Lymphatics_Proliferating Lymphocytes	131	6271	2.1619	97	1.83526	0.169438	1.49648	1.56174	1.70888	1.83161	1.96038	2.12169	2.2284
1	1	1	Effector CD4	Lymphocytes	Proliferating Lymphocytes	Effector CD4_Lymphocytes_Proliferating Lymphocytes	173	6271	1.72918	25	1.8414	0.15244	1.52593	1.57691	1.73049	1.84471	1.95863	2.04674	2.24901
1	1	1	Effector CD4	Macrophages	Proliferating Lymphocytes	Effector CD4_Macrophages_Proliferating Lymphocytes	264	6271	1.79563	43	1.82064	0.111212	1.59703	1.65839	1.74205	1.82493	1.90893	1.99131	2.03704
1	1	1	Effector CD4	Mast Cells	Proliferating Lymphocytes	Effector CD4_Mast Cells_Proliferating Lymphocytes	56	6271	1.67836	29	1.85682	0.270892	1.39835	1.42719	1.66426	1.81954	2.04051	2.33369	2.48296
1	1	1	Effector CD4	Monocytes	Proliferating Lymphocytes	Effector CD4_Monocytes_Proliferating Lymphocytes	479	6271	1.89341	78	1.82355	0.0982371	1.65061	1.68318	1.76672	1.80389	1.87316	1.99881	2.10635
1	1	1	Effector CD4	Proliferating Lymphocytes	Proliferating Lymphocytes	Effector CD4_Proliferating Lymphocytes_Proliferating Lymphocytes	89	6271	2.12715	89	1.79398	0.235863	1.45763	1.49052	1.63179	1.77278	1.88399	2.24932	2.45137
1	1	1	Effector CD4	Proliferating Tumour	Proliferating Lymphocytes	Effector CD4_Proliferating Tumour_Proliferating Lymphocytes	150	6271	1.76412	33	1.83553	0.160818	1.52842	1.57018	1.72056	1.82869	1.95453	2.08445	2.14757
1	1	1	Effector CD4	Stroma	Proliferating Lymphocytes	Effector CD4_Stroma_Proliferating Lymphocytes	352	6271	1.9099	73	1.84203	0.109429	1.59688	1.6589	1.78092	1.82934	1.91768	2.01909	2.09948
1	1	1	Effector CD4	Treg	Proliferating Lymphocytes	Effector CD4_Treg_Proliferating Lymphocytes	47	6271	1.61692	27	1.79482	0.28126	1.29987	1.38907	1.59504	1.7595	1.97175	2.21296	2.37086
1	1	1	Effector CD4	Tumour	Proliferating Lymphocytes	Effector CD4_Tumour_Proliferating Lymphocytes	1847	6271	1.62555	0	1.83161	0.0394609	1.75127	1.76831	1.80468	1.83095	1.85842	1.89462	1.90312
1	1	1	Effector CD4	B Cells	Proliferating Tumour	Effector CD4_B Cells_Proliferating Tumour	119	6271	2.25746	97	1.91179	0.187712	1.56169	1.61863	1.78285	1.92091	2.02436	2.19196	2.33334
1	1	1	Effector CD4	Blood Vessels	Proliferating Tumour	Effector CD4_Blood Vessels_Proliferating Tumour	203	6271	1.54888	0	1.94628	0.152108	1.61184	1.69172	1.84601	1.93917	2.05406	2.1711	2.27452
1	1	1	Effector CD4	CD4 Cells	Proliferating Tumour	Effector CD4_CD4 Cells_Proliferating Tumour	435	6271	1.77824	2	1.95772	0.0967471	1.7738	1.79483	1.8861	1.95686	2.01501	2.12621	2.15612
1	1	1	Effector CD4	CD44 Tumour	Proliferating Tumour	Effector CD4_CD44 Tumour_Proliferating Tumour	86	6271	1.94587	52	1.94548	0.245848	1.47437	1.60423	1.76785	1.92997	2.09564	2.39108	2.54754
1	1	1	Effector CD4	CD8 Cells	Proliferating Tumour	Effector CD4_CD8 Cells_Proliferating Tumour	299	6271	1.68668	2	1.93856	0.127554	1.67695	1.75264	1.85387	1.92394	2.00609	2.19464	2.24663
1	1	1	Effector CD4	Effector CD4	Proliferating Tumour	Effector CD4_Effector CD4_Proliferating Tumour	153	6271	2.93358	100	1.92997	0.163193	1.60781	1.69357	1.81741	1.9233	2.02545	2.21183	2.28832
1	1	1	Effector CD4	Granulocytes	Proliferating Tumour	Effector CD4_Granulocytes_Proliferating Tumour	8	6271	1.04934	6	1.92776	0.68442	0.688953	1.04367	1.48297	1.78714	2.26516	3.08947	3.85654
1	1	1	Effector CD4	HLADR Tumour	Proliferating Tumour	Effector CD4_HLADR Tumour_Proliferating Tumour	707	6271	2.417	100	1.9329	0.0684483	1.77204	1.83015	1.88018	1.94223	1.98233	2.03958	2.06595
1	1	1	Effector CD4	Lymphatics	Proliferating Tumour	Effector CD4_Lymphatics_Proliferating Tumour	131	6271	1.78505	18	1.92615	0.180124	1.50771	1.60745	1.81164	1.91759	2.04935	2.25679	2.28802
1	1	1	Effector CD4	Lymphocytes	Proliferating Tumour	Effector CD4_Lymphocytes_Proliferating Tumour	173	6271	1.90416	49	1.92538	0.162387	1.65491	1.6871	1.80379	1.90705	2.05493	2.18861	2.31538
1	1	1	Effector CD4	Macrophages	Proliferating Tumour	Effector CD4_Macrophages_Proliferating Tumour	264	6271	2.31811	100	1.93512	0.131329	1.71838	1.73678	1.83527	1.94116	2.02044	2.15864	2.23648
1	1	1	Effector CD4	Mast Cells	Proliferating Tumour	Effector CD4_Mast Cells_Proliferating Tumour	56	6271	2.05393	71	1.89801	0.25426	1.41612	1.55189	1.71107	1.87856	2.08571	2.30565	2.48743
1	1	1	Effector CD4	Monocytes	Proliferating Tumour	Effector CD4_Monocytes_Proliferating Tumour	479	6271	1.77327	2	1.94206	0.107207	1.72796	1.78365	1.8703	1.9295	2.02001	2.11794	2.19654
1	1	1	Effector CD4	Proliferating Lymphocytes	Proliferating Tumour	Effector CD4_Proliferating Lymphocytes_Proliferating Tumour	89	6271	2.07259	76	1.93026	0.201553	1.51981	1.64225	1.78436	1.90187	2.06977	2.23899	2.51418
1	1	1	Effector CD4	Proliferating Tumour	Proliferating Tumour	Effector CD4_Proliferating Tumour_Proliferating Tumour	150	6271	0.934149	0	1.90994	0.162224	1.58175	1.64421	1.78986	1.9309	2.03204	2.16847	2.26905
1	1	1	Effector CD4	Stroma	Proliferating Tumour	Effector CD4_Stroma_Proliferating Tumour	352	6271	2.10729	95	1.94568	0.10741	1.71367	1.75272	1.86797	1.95343	2.03081	2.09476	2.20971
1	1	1	Effector CD4	Treg	Proliferating Tumour	Effector CD4_Treg_Proliferating Tumour	47	6271	1.49334	5	1.96275	0.313877	1.3388	1.51572	1.74569	1.94922	2.12987	2.51933	2.6316
1	1	1	Effector CD4	Tumour	Proliferating Tumour	Effector CD4_Tumour_Proliferating Tumour	1847	6271	1.88176	15	1.93375	0.0435851	1.86253	1.86697	1.90159	1.93063	1.96775	2.00966	2.02272
1	1	1	Effector CD4	B Cells	Stroma	Effector CD4_B Cells_Stroma	119	6271	1.08471	31	1.14359	0.102015	0.968429	0.995422	1.07269	1.13575	1.21245	1.29389	1.37399
1	1	1	Effector CD4	Blood Vessels	Stroma	Effector CD4_Blood Vessels_Stroma	203	6271	0.689235	0	1.11751	0.095881	0.956184	0.988958	1.04481	1.1087	1.17598	1.28212	1.34328
1	1	1	Effector CD4	CD4 Cells	Stroma	Effector CD4_CD4 Cells_Stroma	435	6271	0.805629	0	1.12481	0.0665125	0.991348	1.01091	1.07349	1.12553	1.17529	1.22292	1.24615
1	1	1	Effector CD4	CD44 Tumour	Stroma	Effector CD4_CD44 Tumour_Stroma	86	6271	1.30873	91	1.12809	0.12721	0.875881	0.927829	1.03798	1.11521	1.22829	1.31938	1.37636
1	1	1	Effector CD4	CD8 Cells	Stroma	Effector CD4_CD8 Cells_Stroma	299	6271	1.12002	46	1.13561	0.0811392	0.986086	0.995836	1.0822	1.12572	1.18871	1.27282	1.30422
1	1	1	Effector CD4	Effector CD4	Stroma	Effector CD4_Effector CD4_Stroma	153	6271	2.33823	100	1.13696	0.104648	0.936896	0.962476	1.07265	1.13354	1.20383	1.31444	1.33442
1	1	1	Effector CD4	Granulocytes	Stroma	Effector CD4_Granulocytes_Stroma	8	6271	0.702402	18	1.02502	0.406173	0.411829	0.545495	0.738101	0.939189	1.27459	1.78159	2.15553
1	1	1	Effector CD4	HLADR Tumour	Stroma	Effector CD4_HLADR Tumour_Stroma	707	6271	1.64922	100	1.1105	0.0454244	1.00794	1.04076	1.07924	1.11369	1.14223	1.17601	1.21055
1	1	1	Effector CD4	Lymphatics	Stroma	Effector CD4_Lymphatics_Stroma	131	6271	1.13098	59	1.11201	0.122286	0.852672	0.916577	1.03221	1.10663	1.17188	1.34852	1.44282
1	1	1	Effector CD4	Lymphocytes	Stroma	Effector CD4_Lymphocytes_Stroma	173	6271	0.647376	0	1.10757	0.10585	0.896713	0.935719	1.03671	1.11444	1.18675	1.25306	1.31841
1	1	1	Effector CD4	Macrophages	Stroma	Effector CD4_Macrophages_Stroma	264	6271	0.942417	0	1.13079	0.0759285	0.978634	1.0083	1.08256	1.13259	1.17773	1.25366	1.31708
1	1	1	Effector CD4	Mast Cells	Stroma	Effector CD4_Mast Cells_Stroma	56	6271	0.75033	0	1.11649	0.180946	0.776519	0.850015	0.980832	1.09881	1.22699	1.39151	1.62821
1	1	1	Effector CD4	Monocytes	Stroma	Effector CD4_Monocytes_Stroma	479	6271	1.34515	100	1.11932	0.0550942	1.0025	1.02301	1.08718	1.12677	1.15546	1.20099	1.22505
1	1	1	Effector CD4	Proliferating Lymphocytes	Stroma	Effector CD4_Proliferating Lymphocytes_Stroma	89	6271	1.48571	100	1.11978	0.124964	0.889457	0.941326	1.03802	1.1038	1.19186	1.35381	1.47744
1	1	1	Effector CD4	Proliferating Tumour	Stroma	Effector CD4_Proliferating Tumour_Stroma	150	6271	1.61562	100	1.10346	0.0975828	0.925435	0.949019	1.03743	1.11134	1.16986	1.24793	1.31628
1	1	1	Effector CD4	Stroma	Stroma	Effector CD4_Stroma_Stroma	352	6271	0.667692	0	1.11552	0.0687564	0.985054	1.0121	1.06751	1.11437	1.15505	1.22476	1.26528
1	1	1	Effector CD4	Treg	Stroma	Effector CD4_Treg_Stroma	47	6271	0.810349	2	1.10526	0.167126	0.808417	0.850549	0.980809	1.08785	1.22763	1.35894	1.4952
1	1	1	Effector CD4	Tumour	Stroma	Effector CD4_Tumour_Stroma	1847	6271	1.1192	42	1.12209	0.0232349	1.0744	1.0844	1.10447	1.12295	1.13529	1.1627	1.17542
1	1	1	Effector CD4	B Cells	Treg	Effector CD4_B Cells_Treg	119	6271	2.42199	4	2.99136	0.31008	2.39478	2.51712	2.79779	2.95111	3.18553	3.59648	3.73009
1	1	1	Effector CD4	Blood Vessels	Treg	Effector CD4_Blood Vessels_Treg	203	6271	2.35426	0	2.973	0.213873	2.56544	2.64147	2.82425	2.95829	3.09415	3.36277	3.53365
1	1	1	Effector CD4	CD4 Cells	Treg	Effector CD4_CD4 Cells_Treg	435	6271	2.41629	0	3.0228	0.170142	2.65786	2.77431	2.92667	3.03023	3.12348	3.25426	3.44756
1	1	1	Effector CD4	CD44 Tumour	Treg	Effector CD4_CD44 Tumour_Treg	86	6271	3.24292	75	3.00522	0.353776	2.15724	2.48293	2.76411	3.00614	3.24283	3.56911	3.66458
1	1	1	Effector CD4	CD8 Cells	Treg	Effector CD4_CD8 Cells_Treg	299	6271	2.81858	16	2.98941	0.194463	2.61564	2.68003	2.87176	2.98992	3.08131	3.35081	3.49218
1	1	1	Effector CD4	Effector CD4	Treg	Effector CD4_Effector CD4_Treg	153	6271	6.13574	100	3.00946	0.241826	2.58163	2.65651	2.83381	3.00197	3.18912	3.43216	3.56145
1	1	1	Effector CD4	Granulocytes	Treg	Effector CD4_Granulocytes_Treg	8	6271	1.25632	3	3.15257	1.36144	1.11675	1.3031	2.20702	2.89062	3.79242	5.87263	6.90631
1	1	1	Effector CD4	HLADR Tumour	Treg	Effector CD4_HLADR Tumour_Treg	707	6271	3.97906	100	2.99624	0.118348	2.76835	2.8243	2.91854	2.98171	3.05953	3.22311	3.28314
1	1	1	Effector CD4	Lymphatics	Treg	Effector CD4_Lymphatics_Treg	131	6271	2.60426	7	3.03045	0.304859	2.3451	2.54223	2.80329	3.02607	3.20912	3.53591	3.76041
1	1	1	Effector CD4	Lymphocytes	Treg	Effector CD4_Lymphocytes_Treg	173	6271	2.12081	0	2.97231	0.268349	2.37935	2.52879	2.79757	2.97289	3.16144	3.38297	3.56917
1	1	1	Effector CD4	Macrophages	Treg	Effector CD4_Macrophages_Treg	264	6271	3.13761	72	2.98069	0.199869	2.52902	2.67485	2.83678	2.9683	3.15451	3.26465	3.39132
1	1	1	Effector CD4	Mast Cells	Treg	Effector CD4_Mast Cells_Treg	56	6271	2.39322	9	2.97293	0.464432	1.98836	2.29278	2.6251	2.94026	3.2905	3.7748	4.00301
1	1	1	Effector CD4	Monocytes	Treg	Effector CD4_Monocytes_Treg	479	6271	2.64707	0	2.97467	0.14955	2.65853	2.73088	2.88148	2.97055	3.07323	3.23164	3.31135
1	1	1	Effector CD4	Proliferating Lymphocytes	Treg	Effector CD4_Proliferating Lymphocytes_Treg	89	6271	3.95008	99	3.05192	0.381866	2.21995	2.43173	2.77799	3.03946	3.33521	3.62111	3.90487
1	1	1	Effector CD4	Proliferating Tumour	Treg	Effector CD4_Proliferating Tumour_Treg	150	6271	3.72122	98	2.99321	0.307155	2.43832	2.55916	2.77503	2.94568	3.22161	3.50011	3.74743
1	1	1	Effector CD4	Stroma	Treg	Effector CD4_Stroma_Treg	352	6271	2.50786	0	3.00047	0.205866	2.58917	2.66937	2.86829	2.99967	3.14654	3.37293	3.39801
1	1	1	Effector CD4	Treg	Treg	Effector CD4_Treg_Treg	47	6271	1.85002	1	3.03071	0.551719	2.06046	2.25404	2.58083	3.00694	3.41855	3.99412	4.37167
1	1	1	Effector CD4	Tumour	Treg	Effector CD4_Tumour_Treg	1847	6271	3.03851	78	2.99315	0.0687384	2.83897	2.89494	2.94635	2.98746	3.03322	3.11772	3.15063
1	1	1	Effector CD4	B Cells	Tumour	Effector CD4_B Cells_Tumour	119	6271	0.842019	100	0.516543	0.0548005	0.392423	0.426066	0.480652	0.520181	0.549897	0.605355	0.670226
1	1	1	Effector CD4	Blood Vessels	Tumour	Effector CD4_Blood Vessels_Tumour	203	6271	0.597401	99	0.511369	0.0443798	0.412855	0.435585	0.478612	0.508408	0.546411	0.575198	0.592679
1	1	1	Effector CD4	CD4 Cells	Tumour	Effector CD4_CD4 Cells_Tumour	435	6271	0.622957	100	0.514071	0.0249071	0.454211	0.476957	0.498814	0.514005	0.531473	0.552437	0.570559
1	1	1	Effector CD4	CD44 Tumour	Tumour	Effector CD4_CD44 Tumour_Tumour	86	6271	0.404699	2	0.530326	0.0655824	0.396096	0.421506	0.481926	0.531976	0.573009	0.644647	0.659374
1	1	1	Effector CD4	CD8 Cells	Tumour	Effector CD4_CD8 Cells_Tumour	299	6271	0.593307	98	0.523006	0.0299257	0.459973	0.475682	0.500281	0.523339	0.543977	0.572668	0.595689
1	1	1	Effector CD4	Effector CD4	Tumour	Effector CD4_Effector CD4_Tumour	153	6271	1.00166	100	0.51078	0.0415909	0.413559	0.449117	0.481886	0.51085	0.544389	0.584567	0.596257
1	1	1	Effector CD4	Granulocytes	Tumour	Effector CD4_Granulocytes_Tumour	8	6271	0.378554	29	0.511611	0.196335	0.199507	0.253037	0.352518	0.500697	0.633972	0.911931	0.934478
1	1	1	Effector CD4	HLADR Tumour	Tumour	Effector CD4_HLADR Tumour_Tumour	707	6271	0.603459	100	0.51706	0.0209037	0.480614	0.485561	0.502141	0.515518	0.530379	0.551119	0.565577
1	1	1	Effector CD4	Lymphatics	Tumour	Effector CD4_Lymphatics_Tumour	131	6271	0.59472	94	0.516176	0.0469086	0.433018	0.444751	0.482556	0.51273	0.545054	0.595308	0.63096
1	1	1	Effector CD4	Lymphocytes	Tumour	Effector CD4_Lymphocytes_Tumour	173	6271	0.636882	100	0.5097	0.0409104	0.43115	0.447275	0.476194	0.509001	0.539269	0.583003	0.592844
1	1	1	Effector CD4	Macrophages	Tumour	Effector CD4_Macrophages_Tumour	264	6271	0.561134	92	0.514358	0.0332156	0.445577	0.460643	0.493645	0.512609	0.534557	0.576675	0.59775
1	1	1	Effector CD4	Mast Cells	Tumour	Effector CD4_Mast Cells_Tumour	56	6271	0.535063	58	0.513824	0.0697944	0.381486	0.399811	0.471492	0.501966	0.566612	0.620329	0.658695
1	1	1	Effector CD4	Monocytes	Tumour	Effector CD4_Monocytes_Tumour	479	6271	0.437408	0	0.519421	0.0247222	0.470663	0.481618	0.502448	0.516653	0.536906	0.559915	0.579823
1	1	1	Effector CD4	Proliferating Lymphocytes	Tumour	Effector CD4_Proliferating Lymphocytes_Tumour	89	6271	0.531799	64	0.51595	0.068615	0.380548	0.41859	0.471279	0.507901	0.556771	0.638385	0.704355
1	1	1	Effector CD4	Proliferating Tumour	Tumour	Effector CD4_Proliferating Tumour_Tumour	150	6271	0.628639	98	0.51755	0.0445617	0.426302	0.454232	0.489026	0.515976	0.542392	0.580347	0.66446
1	1	1	Effector CD4	Stroma	Tumour	Effector CD4_Stroma_Tumour	352	6271	0.647877	100	0.518653	0.03171	0.464191	0.468758	0.492542	0.518497	0.538518	0.581125	0.59494
1	1	1	Effector CD4	Treg	Tumour	Effector CD4_Treg_Tumour	47	6271	0.486092	41	0.511148	0.0876066	0.345143	0.377071	0.444228	0.512041	0.560972	0.663012	0.714867
1	1	1	Effector CD4	Tumour	Tumour	Effector CD4_Tumour_Tumour	1847	6271	0.329534	0	0.513261	0.00982131	0.490288	0.496529	0.508056	0.512952	0.520347	0.52803	0.535819
1	1	1	Granulocytes	B Cells	B Cells	Granulocytes_B Cells_B Cells	119	6271	0.225247	0	0.713802	0.137168	0.463592	0.535686	0.623702	0.683379	0.771322	0.993755	1.07941
1	1	1	Granulocytes	Blood Vessels	B Cells	Granulocytes_Blood Vessels_B Cells	203	6271	0.613085	12	0.726042	0.109261	0.543848	0.576894	0.642706	0.712767	0.779705	0.943666	1.01926
1	1	1	Granulocytes	CD4 Cells	B Cells	Granulocytes_CD4 Cells_B Cells	435	6271	0.698314	51	0.71002	0.0647024	0.620787	0.632739	0.661187	0.69744	0.740194	0.83287	0.907197
1	1	1	Granulocytes	CD44 Tumour	B Cells	Granulocytes_CD44 Tumour_B Cells	86	6271	0.662192	44	0.702195	0.146662	0.435574	0.507278	0.592802	0.674636	0.790106	0.966592	1.00463
1	1	1	Granulocytes	CD8 Cells	B Cells	Granulocytes_CD8 Cells_B Cells	299	6271	0.589531	5	0.711979	0.0836652	0.566936	0.59456	0.660449	0.711353	0.750289	0.843567	0.983618
1	1	1	Granulocytes	Effector CD4	B Cells	Granulocytes_Effector CD4_B Cells	153	6271	0.545618	7	0.711384	0.121276	0.482254	0.51128	0.621645	0.694343	0.807966	0.91588	0.959713
1	1	1	Granulocytes	Granulocytes	B Cells	Granulocytes_Granulocytes_B Cells	8	6271	0.719446	68	0.712121	0.464815	0.225844	0.263696	0.436545	0.601272	0.84182	1.5311	2.09825
1	1	1	Granulocytes	HLADR Tumour	B Cells	Granulocytes_HLADR Tumour_B Cells	707	6271	0.43897	0	0.716675	0.0493915	0.620991	0.638123	0.677948	0.715151	0.749938	0.803032	0.815491
1	1	1	Granulocytes	Lymphatics	B Cells	Granulocytes_Lymphatics_B Cells	131	6271	0.732317	65	0.70538	0.12288	0.49067	0.533356	0.627378	0.681875	0.789204	0.947562	1.01767
1	1	1	Granulocytes	Lymphocytes	B Cells	Granulocytes_Lymphocytes_B Cells	173	6271	1.05027	100	0.723229	0.111714	0.509133	0.544391	0.639185	0.709267	0.788161	0.907134	0.978762
1	1	1	Granulocytes	Macrophages	B Cells	Granulocytes_Macrophages_B Cells	264	6271	0.904716	97	0.703113	0.0966921	0.554426	0.587153	0.641902	0.682905	0.755568	0.857668	1.02107
1	1	1	Granulocytes	Mast Cells	B Cells	Granulocytes_Mast Cells_B Cells	56	6271	0.706371	57	0.751119	0.231218	0.427805	0.485589	0.619169	0.682489	0.836103	1.29532	1.47497
1	1	1	Granulocytes	Monocytes	B Cells	Granulocytes_Monocytes_B Cells	479	6271	0.905167	99	0.728052	0.057376	0.603814	0.649671	0.681315	0.728315	0.755796	0.82948	0.847504
1	1	1	Granulocytes	Proliferating Lymphocytes	B Cells	Granulocytes_Proliferating Lymphocytes_B Cells	89	6271	0.628809	33	0.717625	0.168431	0.480442	0.510008	0.589771	0.695118	0.793593	1.05509	1.16424
1	1	1	Granulocytes	Proliferating Tumour	B Cells	Granulocytes_Proliferating Tumour_B Cells	150	6271	0.496543	1	0.713884	0.128139	0.524808	0.551375	0.624221	0.692203	0.789758	0.950061	1.06744
1	1	1	Granulocytes	Stroma	B Cells	Granulocytes_Stroma_B Cells	352	6271	0.883212	96	0.716889	0.0780715	0.58047	0.608477	0.66155	0.705976	0.768346	0.857222	0.939646
1	1	1	Granulocytes	Treg	B Cells	Granulocytes_Treg_B Cells	47	6271	0.589438	33	0.730491	0.234158	0.423282	0.487722	0.5766	0.66609	0.825028	1.20157	1.4491
1	1	1	Granulocytes	Tumour	B Cells	Granulocytes_Tumour_B Cells	1847	6271	0.714996	51	0.715924	0.0259118	0.664515	0.671378	0.701031	0.71467	0.731772	0.761237	0.777918
1	1	1	Granulocytes	B Cells	Blood Vessels	Granulocytes_B Cells_Blood Vessels	119	6271	0.569948	95	0.421041	0.0745014	0.296197	0.323613	0.363512	0.420105	0.464368	0.555907	0.652302
1	1	1	Granulocytes	Blood Vessels	Blood Vessels	Granulocytes_Blood Vessels_Blood Vessels	203	6271	0.161678	0	0.418731	0.0463048	0.337351	0.361099	0.385377	0.404886	0.453079	0.501785	0.513132
1	1	1	Granulocytes	CD4 Cells	Blood Vessels	Granulocytes_CD4 Cells_Blood Vessels	435	6271	0.376051	5	0.428122	0.0334992	0.358613	0.376643	0.404005	0.426791	0.449822	0.486632	0.499891
1	1	1	Granulocytes	CD44 Tumour	Blood Vessels	Granulocytes_CD44 Tumour_Blood Vessels	86	6271	0.506292	87	0.408946	0.0760778	0.294381	0.315806	0.350795	0.40252	0.446646	0.55496	0.586251
1	1	1	Granulocytes	CD8 Cells	Blood Vessels	Granulocytes_CD8 Cells_Blood Vessels	299	6271	0.398593	33	0.421191	0.0439596	0.323272	0.355634	0.390838	0.420049	0.445887	0.498828	0.537679
1	1	1	Granulocytes	Effector CD4	Blood Vessels	Granulocytes_Effector CD4_Blood Vessels	153	6271	0.411541	48	0.419188	0.0544182	0.310676	0.338946	0.378155	0.414364	0.461601	0.506148	0.528704
1	1	1	Granulocytes	Granulocytes	Blood Vessels	Granulocytes_Granulocytes_Blood Vessels	8	6271	0.379497	61	0.443444	0.44454	0.169623	0.204875	0.258869	0.324745	0.445757	0.919897	2.17881
1	1	1	Granulocytes	HLADR Tumour	Blood Vessels	Granulocytes_HLADR Tumour_Blood Vessels	707	6271	0.261722	0	0.417537	0.0269616	0.361728	0.372854	0.395141	0.41778	0.433975	0.463942	0.479871
1	1	1	Granulocytes	Lymphatics	Blood Vessels	Granulocytes_Lymphatics_Blood Vessels	131	6271	0.922156	100	0.412782	0.0552929	0.312554	0.335899	0.376536	0.411904	0.446727	0.520664	0.567423
1	1	1	Granulocytes	Lymphocytes	Blood Vessels	Granulocytes_Lymphocytes_Blood Vessels	173	6271	0.578188	100	0.422078	0.0571731	0.327647	0.338867	0.381761	0.411753	0.459108	0.536709	0.558395
1	1	1	Granulocytes	Macrophages	Blood Vessels	Granulocytes_Macrophages_Blood Vessels	264	6271	0.454769	78	0.417663	0.0471806	0.335641	0.357187	0.382729	0.405867	0.448357	0.505935	0.521595
1	1	1	Granulocytes	Mast Cells	Blood Vessels	Granulocytes_Mast Cells_Blood Vessels	56	6271	0.507348	78	0.432364	0.0992263	0.282405	0.288979	0.357441	0.42865	0.481811	0.602147	0.646998
1	1	1	Granulocytes	Monocytes	Blood Vessels	Granulocytes_Monocytes_Blood Vessels	479	6271	0.631611	100	0.416769	0.029875	0.358883	0.370715	0.397772	0.418599	0.430432	0.46675	0.499328
1	1	1	Granulocytes	Proliferating Lymphocytes	Blood Vessels	Granulocytes_Proliferating Lymphocytes_Blood Vessels	89	6271	0.350134	12	0.439368	0.090946	0.301935	0.33261	0.371935	0.422679	0.483233	0.610244	0.678258
1	1	1	Granulocytes	Proliferating Tumour	Blood Vessels	Granulocytes_Proliferating Tumour_Blood Vessels	150	6271	0.348048	10	0.41421	0.0552	0.310305	0.32446	0.377582	0.405678	0.454589	0.524545	0.535987
1	1	1	Granulocytes	Stroma	Blood Vessels	Granulocytes_Stroma_Blood Vessels	352	6271	0.358272	5	0.421788	0.0436167	0.309332	0.361385	0.396266	0.41509	0.448185	0.492655	0.51102
1	1	1	Granulocytes	Treg	Blood Vessels	Granulocytes_Treg_Blood Vessels	47	6271	0.403045	55	0.422983	0.121485	0.265847	0.278588	0.341951	0.387716	0.46363	0.708262	0.720312
1	1	1	Granulocytes	Tumour	Blood Vessels	Granulocytes_Tumour_Blood Vessels	1847	6271	0.432227	83	0.421369	0.0132801	0.388247	0.398899	0.413835	0.419573	0.42744	0.445876	0.45646
1	1	1	Granulocytes	B Cells	CD4 Cells	Granulocytes_B Cells_CD4 Cells	119	6271	0.180666	0	0.256839	0.0398937	0.188929	0.202288	0.230147	0.251857	0.281105	0.319342	0.374756
1	1	1	Granulocytes	Blood Vessels	CD4 Cells	Granulocytes_Blood Vessels_CD4 Cells	203	6271	0.228336	25	0.254517	0.0344001	0.190493	0.200139	0.229216	0.254602	0.276098	0.308276	0.344421
1	1	1	Granulocytes	CD4 Cells	CD4 Cells	Granulocytes_CD4 Cells_CD4 Cells	435	6271	0.164084	0	0.252379	0.024779	0.199983	0.211422	0.236365	0.252076	0.266211	0.291084	0.320005
1	1	1	Granulocytes	CD44 Tumour	CD4 Cells	Granulocytes_CD44 Tumour_CD4 Cells	86	6271	0.338029	92	0.254736	0.0535156	0.165951	0.185379	0.216594	0.244291	0.281447	0.345345	0.396566
1	1	1	Granulocytes	CD8 Cells	CD4 Cells	Granulocytes_CD8 Cells_CD4 Cells	299	6271	0.238524	39	0.247415	0.0261019	0.19296	0.209301	0.230946	0.244649	0.266311	0.291341	0.310404
1	1	1	Granulocytes	Effector CD4	CD4 Cells	Granulocytes_Effector CD4_CD4 Cells	153	6271	0.210134	12	0.253255	0.043706	0.184961	0.196843	0.225646	0.243647	0.275563	0.328566	0.381393
1	1	1	Granulocytes	Granulocytes	CD4 Cells	Granulocytes_Granulocytes_CD4 Cells	8	6271	0.397103	91	0.230655	0.130177	0.111322	0.119893	0.152324	0.188298	0.251963	0.475554	0.761871
1	1	1	Granulocytes	HLADR Tumour	CD4 Cells	Granulocytes_HLADR Tumour_CD4 Cells	707	6271	0.195191	0	0.248135	0.0152211	0.220944	0.225435	0.238925	0.24733	0.258055	0.269015	0.288719
1	1	1	Granulocytes	Lymphatics	CD4 Cells	Granulocytes_Lymphatics_CD4 Cells	131	6271	0.362089	98	0.249695	0.0426474	0.185062	0.199027	0.217314	0.241442	0.276416	0.316157	0.374574
1	1	1	Granulocytes	Lymphocytes	CD4 Cells	Granulocytes_Lymphocytes_CD4 Cells	173	6271	0.221143	31	0.240415	0.0353075	0.185636	0.193545	0.215583	0.234548	0.262588	0.296385	0.341996
1	1	1	Granulocytes	Macrophages	CD4 Cells	Granulocytes_Macrophages_CD4 Cells	264	6271	0.236452	41	0.247995	0.0330279	0.191382	0.204137	0.22672	0.241151	0.266017	0.297529	0.339886
1	1	1	Granulocytes	Mast Cells	CD4 Cells	Granulocytes_Mast Cells_CD4 Cells	56	6271	0.196192	19	0.234799	0.0490774	0.155866	0.163745	0.203397	0.227784	0.26464	0.328207	0.366325
1	1	1	Granulocytes	Monocytes	CD4 Cells	Granulocytes_Monocytes_CD4 Cells	479	6271	0.340594	100	0.248139	0.0230648	0.195651	0.213078	0.232677	0.246356	0.267693	0.283281	0.303663
1	1	1	Granulocytes	Proliferating Lymphocytes	CD4 Cells	Granulocytes_Proliferating Lymphocytes_CD4 Cells	89	6271	0.240869	52	0.243649	0.0437562	0.184028	0.186779	0.208436	0.237802	0.270113	0.324315	0.350189
1	1	1	Granulocytes	Proliferating Tumour	CD4 Cells	Granulocytes_Proliferating Tumour_CD4 Cells	150	6271	0.270935	74	0.251861	0.0412378	0.174075	0.195922	0.224116	0.248321	0.273686	0.323002	0.372878
1	1	1	Granulocytes	Stroma	CD4 Cells	Granulocytes_Stroma_CD4 Cells	352	6271	0.162702	0	0.250299	0.0255528	0.194936	0.21273	0.235876	0.249853	0.270658	0.2914	0.30332
1	1	1	Granulocytes	Treg	CD4 Cells	Granulocytes_Treg_CD4 Cells	47	6271	0.188157	16	0.239942	0.0556621	0.159089	0.17427	0.200418	0.225763	0.264679	0.33766	0.413527
1	1	1	Granulocytes	Tumour	CD4 Cells	Granulocytes_Tumour_CD4 Cells	1847	6271	0.293149	100	0.24707	0.0087804	0.227237	0.23341	0.241145	0.247291	0.253125	0.260721	0.265362
1	1	1	Granulocytes	B Cells	CD44 Tumour	Granulocytes_B Cells_CD44 Tumour	119	6271	0.658477	62	0.654307	0.0985411	0.493073	0.530678	0.58246	0.639391	0.712098	0.840709	0.90211
1	1	1	Granulocytes	Blood Vessels	CD44 Tumour	Granulocytes_Blood Vessels_CD44 Tumour	203	6271	0.759842	94	0.647714	0.0702881	0.527415	0.559664	0.587494	0.62971	0.690007	0.771059	0.851758
1	1	1	Granulocytes	CD4 Cells	CD44 Tumour	Granulocytes_CD4 Cells_CD44 Tumour	435	6271	0.704734	87	0.642987	0.0512526	0.548869	0.578546	0.609787	0.631602	0.671797	0.72553	0.791739
1	1	1	Granulocytes	CD44 Tumour	CD44 Tumour	Granulocytes_CD44 Tumour_CD44 Tumour	86	6271	0.287834	0	0.64511	0.101906	0.504414	0.508927	0.575761	0.62412	0.7019	0.826543	0.906991
1	1	1	Granulocytes	CD8 Cells	CD44 Tumour	Granulocytes_CD8 Cells_CD44 Tumour	299	6271	0.688986	79	0.644052	0.0607499	0.538613	0.559504	0.603189	0.633796	0.681909	0.754296	0.77032
1	1	1	Granulocytes	Effector CD4	CD44 Tumour	Granulocytes_Effector CD4_CD44 Tumour	153	6271	0.558503	15	0.64233	0.0812048	0.501202	0.521748	0.581798	0.642533	0.695272	0.787705	0.842973
1	1	1	Granulocytes	Granulocytes	CD44 Tumour	Granulocytes_Granulocytes_CD44 Tumour	8	6271	0.384533	18	0.661297	0.409652	0.264872	0.32327	0.415989	0.539652	0.745908	1.3519	2.11546
1	1	1	Granulocytes	HLADR Tumour	CD44 Tumour	Granulocytes_HLADR Tumour_CD44 Tumour	707	6271	0.488307	0	0.64948	0.0322601	0.582482	0.597754	0.6232	0.65304	0.667777	0.703866	0.723983
1	1	1	Granulocytes	Lymphatics	CD44 Tumour	Granulocytes_Lymphatics_CD44 Tumour	131	6271	0.709607	82	0.638617	0.0756316	0.513242	0.518952	0.580772	0.630253	0.689498	0.764986	0.840446
1	1	1	Granulocytes	Lymphocytes	CD44 Tumour	Granulocytes_Lymphocytes_CD44 Tumour	173	6271	0.98775	100	0.648295	0.0824663	0.518042	0.533363	0.586606	0.643382	0.703678	0.766767	0.885197
1	1	1	Granulocytes	Macrophages	CD44 Tumour	Granulocytes_Macrophages_CD44 Tumour	264	6271	0.721813	89	0.649385	0.0628598	0.532801	0.552103	0.602943	0.64672	0.68968	0.756097	0.807196
1	1	1	Granulocytes	Mast Cells	CD44 Tumour	Granulocytes_Mast Cells_CD44 Tumour	56	6271	0.577021	24	0.671839	0.132744	0.453428	0.49637	0.57781	0.643154	0.730145	0.928512	0.992491
1	1	1	Granulocytes	Monocytes	CD44 Tumour	Granulocytes_Monocytes_CD44 Tumour	479	6271	0.688769	79	0.649165	0.0462469	0.568548	0.583672	0.619928	0.640289	0.671464	0.737133	0.772531
1	1	1	Granulocytes	Proliferating Lymphocytes	CD44 Tumour	Granulocytes_Proliferating Lymphocytes_CD44 Tumour	89	6271	0.562966	21	0.639239	0.105295	0.465553	0.485231	0.567476	0.63125	0.700116	0.792116	0.896881
1	1	1	Granulocytes	Proliferating Tumour	CD44 Tumour	Granulocytes_Proliferating Tumour_CD44 Tumour	150	6271	0.557324	11	0.669588	0.0924719	0.502742	0.530665	0.602627	0.658315	0.727039	0.821798	0.914364
1	1	1	Granulocytes	Stroma	CD44 Tumour	Granulocytes_Stroma_CD44 Tumour	352	6271	0.730328	93	0.657421	0.0525304	0.559722	0.579699	0.62026	0.650502	0.690394	0.758893	0.808506
1	1	1	Granulocytes	Treg	CD44 Tumour	Granulocytes_Treg_CD44 Tumour	47	6271	0.628167	51	0.634087	0.145556	0.403076	0.45069	0.535918	0.618862	0.687269	0.873158	1.1285
1	1	1	Granulocytes	Tumour	CD44 Tumour	Granulocytes_Tumour_CD44 Tumour	1847	6271	0.588629	0	0.650603	0.0202531	0.600071	0.620141	0.637351	0.651676	0.664514	0.681134	0.691848
1	1	1	Granulocytes	B Cells	CD8 Cells	Granulocytes_B Cells_CD8 Cells	119	6271	0.185604	0	0.268857	0.0422154	0.206988	0.220875	0.23883	0.260974	0.288731	0.350918	0.403367
1	1	1	Granulocytes	Blood Vessels	CD8 Cells	Granulocytes_Blood Vessels_CD8 Cells	203	6271	0.283037	73	0.269331	0.0303086	0.21642	0.225543	0.250542	0.265138	0.284351	0.327629	0.352606
1	1	1	Granulocytes	CD4 Cells	CD8 Cells	Granulocytes_CD4 Cells_CD8 Cells	435	6271	0.235371	7	0.263337	0.0197659	0.226291	0.232017	0.250972	0.261058	0.276811	0.299609	0.309291
1	1	1	Granulocytes	CD44 Tumour	CD8 Cells	Granulocytes_CD44 Tumour_CD8 Cells	86	6271	0.286605	71	0.26379	0.0425723	0.199981	0.207572	0.229118	0.257826	0.292819	0.335857	0.381711
1	1	1	Granulocytes	CD8 Cells	CD8 Cells	Granulocytes_CD8 Cells_CD8 Cells	299	6271	0.167744	0	0.265167	0.0216263	0.22889	0.234329	0.248482	0.264969	0.277571	0.306059	0.316401
1	1	1	Granulocytes	Effector CD4	CD8 Cells	Granulocytes_Effector CD4_CD8 Cells	153	6271	0.208886	1	0.265	0.0407643	0.209032	0.212997	0.238884	0.258991	0.277321	0.349371	0.360186
1	1	1	Granulocytes	Granulocytes	CD8 Cells	Granulocytes_Granulocytes_CD8 Cells	8	6271	0.313124	79	0.275937	0.17362	0.121815	0.141958	0.181399	0.217868	0.281969	0.570235	0.953935
1	1	1	Granulocytes	HLADR Tumour	CD8 Cells	Granulocytes_HLADR Tumour_CD8 Cells	707	6271	0.185997	0	0.265093	0.0131838	0.236467	0.247576	0.255827	0.26344	0.273856	0.285818	0.297994
1	1	1	Granulocytes	Lymphatics	CD8 Cells	Granulocytes_Lymphatics_CD8 Cells	131	6271	0.398174	98	0.268939	0.0408217	0.198409	0.212927	0.243908	0.262428	0.285694	0.348691	0.403208
1	1	1	Granulocytes	Lymphocytes	CD8 Cells	Granulocytes_Lymphocytes_CD8 Cells	173	6271	0.375768	100	0.265939	0.0340872	0.205785	0.219354	0.239313	0.259117	0.287258	0.322749	0.358663
1	1	1	Granulocytes	Macrophages	CD8 Cells	Granulocytes_Macrophages_CD8 Cells	264	6271	0.332296	97	0.263368	0.0250059	0.21861	0.229468	0.247427	0.261047	0.274667	0.303356	0.342255
1	1	1	Granulocytes	Mast Cells	CD8 Cells	Granulocytes_Mast Cells_CD8 Cells	56	6271	0.246346	51	0.261915	0.0592194	0.187714	0.193458	0.222459	0.245036	0.283683	0.385969	0.408291
1	1	1	Granulocytes	Monocytes	CD8 Cells	Granulocytes_Monocytes_CD8 Cells	479	6271	0.297408	95	0.265674	0.0206621	0.22413	0.235192	0.249397	0.266344	0.281038	0.295764	0.306253
1	1	1	Granulocytes	Proliferating Lymphocytes	CD8 Cells	Granulocytes_Proliferating Lymphocytes_CD8 Cells	89	6271	0.195673	2	0.265568	0.0463918	0.187101	0.207708	0.231696	0.258057	0.29247	0.348456	0.407752
1	1	1	Granulocytes	Proliferating Tumour	CD8 Cells	Granulocytes_Proliferating Tumour_CD8 Cells	150	6271	0.211785	5	0.271431	0.0393377	0.207225	0.213555	0.247393	0.270616	0.287871	0.326621	0.373247
1	1	1	Granulocytes	Stroma	CD8 Cells	Granulocytes_Stroma_CD8 Cells	352	6271	0.278184	69	0.269086	0.0222987	0.224938	0.237284	0.253397	0.266555	0.283637	0.306422	0.321019
1	1	1	Granulocytes	Treg	CD8 Cells	Granulocytes_Treg_CD8 Cells	47	6271	0.246145	51	0.261055	0.0649406	0.173447	0.193477	0.220437	0.245415	0.283207	0.356466	0.538667
1	1	1	Granulocytes	Tumour	CD8 Cells	Granulocytes_Tumour_CD8 Cells	1847	6271	0.278591	85	0.26705	0.00957413	0.247803	0.251897	0.260045	0.266279	0.27354	0.282006	0.285751
1	1	1	Granulocytes	B Cells	Effector CD4	Granulocytes_B Cells_Effector CD4	119	6271	0.297379	1	0.466788	0.103204	0.298296	0.322449	0.389573	0.456588	0.536543	0.641988	0.750995
1	1	1	Granulocytes	Blood Vessels	Effector CD4	Granulocytes_Blood Vessels_Effector CD4	203	6271	0.454993	37	0.485039	0.0847558	0.330444	0.375313	0.415783	0.475647	0.523807	0.647057	0.670897
1	1	1	Granulocytes	CD4 Cells	Effector CD4	Granulocytes_CD4 Cells_Effector CD4	435	6271	0.363249	0	0.473289	0.0572868	0.370488	0.389764	0.43362	0.467971	0.501957	0.573902	0.625488
1	1	1	Granulocytes	CD44 Tumour	Effector CD4	Granulocytes_CD44 Tumour_Effector CD4	86	6271	0.620825	87	0.476035	0.126168	0.288066	0.320082	0.375376	0.454184	0.557718	0.69416	0.844598
1	1	1	Granulocytes	CD8 Cells	Effector CD4	Granulocytes_CD8 Cells_Effector CD4	299	6271	0.41713	15	0.474504	0.0632401	0.364455	0.390162	0.427605	0.472628	0.508258	0.579426	0.606713
1	1	1	Granulocytes	Effector CD4	Effector CD4	Granulocytes_Effector CD4_Effector CD4	153	6271	0.228275	0	0.48588	0.105367	0.348059	0.356551	0.400412	0.466599	0.559428	0.675805	0.789973
1	1	1	Granulocytes	Granulocytes	Effector CD4	Granulocytes_Granulocytes_Effector CD4	8	6271	0.939048	88	0.528568	0.419659	0.115023	0.15981	0.273663	0.391989	0.642869	1.31145	2.08975
1	1	1	Granulocytes	HLADR Tumour	Effector CD4	Granulocytes_HLADR Tumour_Effector CD4	707	6271	0.226023	0	0.480652	0.0443023	0.412514	0.417758	0.446254	0.476376	0.505386	0.569838	0.574726
1	1	1	Granulocytes	Lymphatics	Effector CD4	Granulocytes_Lymphatics_Effector CD4	131	6271	0.782079	100	0.47946	0.0929447	0.339856	0.354257	0.401909	0.465957	0.538723	0.658632	0.703198
1	1	1	Granulocytes	Lymphocytes	Effector CD4	Granulocytes_Lymphocytes_Effector CD4	173	6271	0.585237	89	0.468955	0.0874388	0.341101	0.353097	0.398407	0.45292	0.516336	0.639368	0.663757
1	1	1	Granulocytes	Macrophages	Effector CD4	Granulocytes_Macrophages_Effector CD4	264	6271	0.484276	47	0.488676	0.0660905	0.356125	0.374619	0.44768	0.492373	0.527151	0.584522	0.659722
1	1	1	Granulocytes	Mast Cells	Effector CD4	Granulocytes_Mast Cells_Effector CD4	56	6271	0.478884	67	0.466627	0.158351	0.276892	0.296859	0.359415	0.427002	0.515965	0.793863	0.982675
1	1	1	Granulocytes	Monocytes	Effector CD4	Granulocytes_Monocytes_Effector CD4	479	6271	0.515438	77	0.47153	0.0529069	0.37796	0.390068	0.431268	0.466455	0.508712	0.565524	0.591006
1	1	1	Granulocytes	Proliferating Lymphocytes	Effector CD4	Granulocytes_Proliferating Lymphocytes_Effector CD4	89	6271	0.428356	32	0.507373	0.145191	0.27326	0.309593	0.405749	0.483124	0.57084	0.776829	0.951996
1	1	1	Granulocytes	Proliferating Tumour	Effector CD4	Granulocytes_Proliferating Tumour_Effector CD4	150	6271	0.308153	0	0.479618	0.100613	0.318765	0.352763	0.409846	0.455608	0.527901	0.683908	0.754588
1	1	1	Granulocytes	Stroma	Effector CD4	Granulocytes_Stroma_Effector CD4	352	6271	0.40566	16	0.466988	0.0631767	0.355993	0.374963	0.42873	0.456656	0.497371	0.592993	0.638857
1	1	1	Granulocytes	Treg	Effector CD4	Granulocytes_Treg_Effector CD4	47	6271	0.387257	35	0.454567	0.143717	0.275804	0.291163	0.35502	0.435444	0.51934	0.65283	1.09421
1	1	1	Granulocytes	Tumour	Effector CD4	Granulocytes_Tumour_Effector CD4	1847	6271	0.590152	100	0.470042	0.0203919	0.430122	0.441124	0.454218	0.469383	0.484696	0.502923	0.51584
1	1	1	Granulocytes	B Cells	HLADR Tumour	Granulocytes_B Cells_HLADR Tumour	119	6271	0.289476	69	0.26311	0.0523141	0.175851	0.188353	0.226735	0.253364	0.298101	0.352892	0.404498
1	1	1	Granulocytes	Blood Vessels	HLADR Tumour	Granulocytes_Blood Vessels_HLADR Tumour	203	6271	0.282888	71	0.263295	0.0389012	0.195955	0.201109	0.234256	0.258325	0.285824	0.329787	0.365568
1	1	1	Granulocytes	CD4 Cells	HLADR Tumour	Granulocytes_CD4 Cells_HLADR Tumour	435	6271	0.278903	72	0.268033	0.025014	0.216053	0.231533	0.250621	0.266992	0.281916	0.308963	0.322557
1	1	1	Granulocytes	CD44 Tumour	HLADR Tumour	Granulocytes_CD44 Tumour_HLADR Tumour	86	6271	0.274088	64	0.264288	0.0583425	0.167577	0.192213	0.21892	0.253493	0.31433	0.361846	0.424206
1	1	1	Granulocytes	CD8 Cells	HLADR Tumour	Granulocytes_CD8 Cells_HLADR Tumour	299	6271	0.273535	54	0.274315	0.0332764	0.213382	0.226225	0.248638	0.271187	0.296532	0.330674	0.347634
1	1	1	Granulocytes	Effector CD4	HLADR Tumour	Granulocytes_Effector CD4_HLADR Tumour	153	6271	0.196677	2	0.276068	0.0474827	0.190047	0.209966	0.241799	0.275224	0.302141	0.379771	0.386236
1	1	1	Granulocytes	Granulocytes	HLADR Tumour	Granulocytes_Granulocytes_HLADR Tumour	8	6271	0.336408	80	0.25446	0.17778	0.0850987	0.0969993	0.138738	0.208011	0.298137	0.628441	1.04425
1	1	1	Granulocytes	HLADR Tumour	HLADR Tumour	Granulocytes_HLADR Tumour_HLADR Tumour	707	6271	0.091334	0	0.268516	0.0201143	0.228956	0.237323	0.254565	0.267934	0.281054	0.3032	0.316421
1	1	1	Granulocytes	Lymphatics	HLADR Tumour	Granulocytes_Lymphatics_HLADR Tumour	131	6271	0.573484	100	0.267796	0.046038	0.188711	0.211663	0.237148	0.258654	0.291896	0.360669	0.391563
1	1	1	Granulocytes	Lymphocytes	HLADR Tumour	Granulocytes_Lymphocytes_HLADR Tumour	173	6271	0.412548	100	0.272388	0.0395088	0.197358	0.217785	0.240045	0.271205	0.302882	0.346951	0.360688
1	1	1	Granulocytes	Macrophages	HLADR Tumour	Granulocytes_Macrophages_HLADR Tumour	264	6271	0.301121	85	0.266179	0.0343365	0.214281	0.218832	0.245063	0.259627	0.279511	0.329811	0.371303
1	1	1	Granulocytes	Mast Cells	HLADR Tumour	Granulocytes_Mast Cells_HLADR Tumour	56	6271	0.349921	96	0.254282	0.0533594	0.154816	0.168838	0.216468	0.254631	0.290607	0.33435	0.393506
1	1	1	Granulocytes	Monocytes	HLADR Tumour	Granulocytes_Monocytes_HLADR Tumour	479	6271	0.36741	100	0.268628	0.0215409	0.229589	0.238473	0.2536	0.266994	0.282521	0.302777	0.335743
1	1	1	Granulocytes	Proliferating Lymphocytes	HLADR Tumour	Granulocytes_Proliferating Lymphocytes_HLADR Tumour	89	6271	0.211411	13	0.272219	0.0605547	0.17141	0.191097	0.225321	0.265062	0.306025	0.376315	0.437321
1	1	1	Granulocytes	Proliferating Tumour	HLADR Tumour	Granulocytes_Proliferating Tumour_HLADR Tumour	150	6271	0.185624	0	0.271847	0.0413713	0.187207	0.204314	0.247294	0.262434	0.299515	0.341546	0.354806
1	1	1	Granulocytes	Stroma	HLADR Tumour	Granulocytes_Stroma_HLADR Tumour	352	6271	0.309642	90	0.265963	0.0282606	0.205758	0.221658	0.246263	0.264559	0.282104	0.313825	0.336055
1	1	1	Granulocytes	Treg	HLADR Tumour	Granulocytes_Treg_HLADR Tumour	47	6271	0.203738	22	0.274498	0.0905946	0.150485	0.169519	0.209698	0.253635	0.320113	0.43631	0.463298
1	1	1	Granulocytes	Tumour	HLADR Tumour	Granulocytes_Tumour_HLADR Tumour	1847	6271	0.250657	6	0.269719	0.011604	0.248395	0.250369	0.261313	0.269949	0.276845	0.288456	0.300459
1	1	1	Granulocytes	B Cells	Lymphatics	Granulocytes_B Cells_Lymphatics	119	6271	0.555159	0	0.78371	0.0712006	0.677069	0.687847	0.742592	0.766379	0.817476	0.922369	0.948553
1	1	1	Granulocytes	Blood Vessels	Lymphatics	Granulocytes_Blood Vessels_Lymphatics	203	6271	0.795928	70	0.772177	0.0519896	0.6571	0.698877	0.737069	0.767004	0.799995	0.857556	0.923259
1	1	1	Granulocytes	CD4 Cells	Lymphatics	Granulocytes_CD4 Cells_Lymphatics	435	6271	0.779064	51	0.776201	0.0366369	0.692687	0.722651	0.750608	0.778442	0.794914	0.837562	0.858487
1	1	1	Granulocytes	CD44 Tumour	Lymphatics	Granulocytes_CD44 Tumour_Lymphatics	86	6271	0.51728	0	0.779274	0.0952569	0.600538	0.650872	0.718784	0.762913	0.834705	0.945629	1.05291
1	1	1	Granulocytes	CD8 Cells	Lymphatics	Granulocytes_CD8 Cells_Lymphatics	299	6271	0.778205	58	0.771172	0.046219	0.685897	0.711685	0.732699	0.768702	0.803972	0.853588	0.864657
1	1	1	Granulocytes	Effector CD4	Lymphatics	Granulocytes_Effector CD4_Lymphatics	153	6271	0.671683	1	0.775201	0.059559	0.67454	0.693295	0.733182	0.769959	0.813624	0.856936	0.902201
1	1	1	Granulocytes	Granulocytes	Lymphatics	Granulocytes_Granulocytes_Lymphatics	8	6271	0.27944	0	0.743702	0.197325	0.402372	0.444052	0.597243	0.742597	0.869794	1.01756	1.3315
1	1	1	Granulocytes	HLADR Tumour	Lymphatics	Granulocytes_HLADR Tumour_Lymphatics	707	6271	0.854928	100	0.773286	0.0288387	0.717494	0.727646	0.751247	0.774516	0.790553	0.825066	0.835975
1	1	1	Granulocytes	Lymphatics	Lymphatics	Granulocytes_Lymphatics_Lymphatics	131	6271	0.311285	0	0.76962	0.0641158	0.659812	0.681046	0.727829	0.761203	0.7953	0.905418	0.946679
1	1	1	Granulocytes	Lymphocytes	Lymphatics	Granulocytes_Lymphocytes_Lymphatics	173	6271	0.750513	41	0.786691	0.0762824	0.662013	0.687777	0.734575	0.767506	0.833143	0.923789	0.986679
1	1	1	Granulocytes	Macrophages	Lymphatics	Granulocytes_Macrophages_Lymphatics	264	6271	0.768674	43	0.781221	0.0567168	0.69677	0.702393	0.740652	0.77905	0.813278	0.87755	0.950779
1	1	1	Granulocytes	Mast Cells	Lymphatics	Granulocytes_Mast Cells_Lymphatics	56	6271	0.653783	9	0.782893	0.11547	0.619712	0.645427	0.704728	0.758647	0.842213	0.979553	1.15301
1	1	1	Granulocytes	Monocytes	Lymphatics	Granulocytes_Monocytes_Lymphatics	479	6271	0.876516	99	0.777473	0.0367015	0.712083	0.718682	0.751012	0.773994	0.799782	0.842815	0.870003
1	1	1	Granulocytes	Proliferating Lymphocytes	Lymphatics	Granulocytes_Proliferating Lymphocytes_Lymphatics	89	6271	0.62742	0	0.795505	0.0832745	0.642865	0.667161	0.746131	0.786494	0.85136	0.930713	1.03747
1	1	1	Granulocytes	Proliferating Tumour	Lymphatics	Granulocytes_Proliferating Tumour_Lymphatics	150	6271	0.569194	0	0.764837	0.0571133	0.649091	0.68499	0.727442	0.759188	0.797498	0.856432	0.912991
1	1	1	Granulocytes	Stroma	Lymphatics	Granulocytes_Stroma_Lymphatics	352	6271	0.842799	92	0.77329	0.0461216	0.6952	0.706959	0.73703	0.772235	0.799563	0.863385	0.872584
1	1	1	Granulocytes	Treg	Lymphatics	Granulocytes_Treg_Lymphatics	47	6271	0.716363	31	0.78024	0.118428	0.581583	0.613623	0.697858	0.772353	0.833439	0.934945	1.04608
1	1	1	Granulocytes	Tumour	Lymphatics	Granulocytes_Tumour_Lymphatics	1847	6271	0.787309	77	0.776174	0.0148386	0.741455	0.751757	0.766839	0.776583	0.784869	0.800233	0.81203
1	1	1	Granulocytes	B Cells	Lymphocytes	Granulocytes_B Cells_Lymphocytes	119	6271	0.242533	0	0.387733	0.0394252	0.314366	0.322719	0.363544	0.382513	0.413359	0.449469	0.489827
1	1	1	Granulocytes	Blood Vessels	Lymphocytes	Granulocytes_Blood Vessels_Lymphocytes	203	6271	0.331907	2	0.392678	0.0314994	0.331704	0.352002	0.371775	0.390474	0.412133	0.457671	0.47217
1	1	1	Granulocytes	CD4 Cells	Lymphocytes	Granulocytes_CD4 Cells_Lymphocytes	435	6271	0.283992	0	0.392173	0.0200692	0.35645	0.362647	0.378055	0.388792	0.407289	0.427948	0.437117
1	1	1	Granulocytes	CD44 Tumour	Lymphocytes	Granulocytes_CD44 Tumour_Lymphocytes	86	6271	0.518892	98	0.392897	0.0507804	0.305229	0.329223	0.358336	0.383963	0.417692	0.502658	0.525609
1	1	1	Granulocytes	CD8 Cells	Lymphocytes	Granulocytes_CD8 Cells_Lymphocytes	299	6271	0.416976	87	0.389105	0.0250124	0.346013	0.351634	0.372558	0.386184	0.404896	0.431903	0.444938
1	1	1	Granulocytes	Effector CD4	Lymphocytes	Granulocytes_Effector CD4_Lymphocytes	153	6271	0.411094	75	0.395772	0.0338284	0.34226	0.351737	0.373814	0.390072	0.410513	0.464738	0.488502
1	1	1	Granulocytes	Granulocytes	Lymphocytes	Granulocytes_Granulocytes_Lymphocytes	8	6271	0.255194	13	0.385311	0.148504	0.189419	0.2188	0.288568	0.362741	0.434137	0.638794	0.837003
1	1	1	Granulocytes	HLADR Tumour	Lymphocytes	Granulocytes_HLADR Tumour_Lymphocytes	707	6271	0.357985	0	0.393775	0.0160632	0.36177	0.368458	0.381573	0.394052	0.403235	0.420121	0.430585
1	1	1	Granulocytes	Lymphatics	Lymphocytes	Granulocytes_Lymphatics_Lymphocytes	131	6271	0.514105	99	0.398609	0.0417319	0.32788	0.343148	0.369054	0.391664	0.422504	0.476173	0.514073
1	1	1	Granulocytes	Lymphocytes	Lymphocytes	Granulocytes_Lymphocytes_Lymphocytes	173	6271	0.255259	0	0.387245	0.0303049	0.321735	0.339092	0.367165	0.386882	0.406022	0.437251	0.458203
1	1	1	Granulocytes	Macrophages	Lymphocytes	Granulocytes_Macrophages_Lymphocytes	264	6271	0.37153	24	0.391824	0.0288565	0.339263	0.3513	0.372984	0.386483	0.406446	0.44566	0.463972
1	1	1	Granulocytes	Mast Cells	Lymphocytes	Granulocytes_Mast Cells_Lymphocytes	56	6271	0.30806	4	0.384525	0.0574709	0.293063	0.309986	0.343345	0.370896	0.423934	0.492123	0.541978
1	1	1	Granulocytes	Monocytes	Lymphocytes	Granulocytes_Monocytes_Lymphocytes	479	6271	0.50126	100	0.391458	0.0215987	0.35503	0.358689	0.373495	0.391802	0.407763	0.425167	0.43833
1	1	1	Granulocytes	Proliferating Lymphocytes	Lymphocytes	Granulocytes_Proliferating Lymphocytes_Lymphocytes	89	6271	0.386381	50	0.392504	0.0431865	0.315682	0.333721	0.36024	0.387065	0.416995	0.465466	0.48659
1	1	1	Granulocytes	Proliferating Tumour	Lymphocytes	Granulocytes_Proliferating Tumour_Lymphocytes	150	6271	0.424742	84	0.390535	0.0343435	0.327704	0.343421	0.367511	0.387454	0.410512	0.448571	0.469052
1	1	1	Granulocytes	Stroma	Lymphocytes	Granulocytes_Stroma_Lymphocytes	352	6271	0.314522	0	0.395318	0.0217059	0.353692	0.360173	0.379455	0.392947	0.411417	0.430458	0.446425
1	1	1	Granulocytes	Treg	Lymphocytes	Granulocytes_Treg_Lymphocytes	47	6271	0.287244	2	0.412804	0.0748372	0.283825	0.301057	0.361312	0.409792	0.456998	0.53678	0.607181
1	1	1	Granulocytes	Tumour	Lymphocytes	Granulocytes_Tumour_Lymphocytes	1847	6271	0.438039	100	0.391928	0.00848353	0.37615	0.376924	0.385747	0.391253	0.398594	0.403562	0.41217
1	1	1	Granulocytes	B Cells	Macrophages	Granulocytes_B Cells_Macrophages	119	6271	0.359348	61	0.347425	0.0572706	0.24208	0.258689	0.305773	0.338065	0.383194	0.445901	0.476663
[truncated: 211,677+ more rows]

## Sheet: SpatialScore_sigsets
cell_set	Left Cell	Middle Cell	Right Cell	.y.	group1	group2	n1	n2	statistic	df	p	p.adj	p.adj.signif	fdr
Granulocytes_CCR7 CD8 CD4_Tumour	Granulocytes	CCR7 CD8 CD4	Tumour	ratio_mean	Non_responder	Responder	17	6	4.42949	19.5794	0.00027	1	ns	0.48735
Monocytes_CCR7 CD8 CD4_Stroma	Monocytes	CCR7 CD8 CD4	Stroma	ratio_mean	Non_responder	Responder	17	6	4.15127	20.9378	0.000455	1	ns	0.48735
HLADR Tumour_Macrophages_Monocytes	HLADR Tumour	Macrophages	Monocytes	ratio_mean	Non_responder	Responder	22	13	-3.84671	26.1666	0.000691	1	ns	0.48735
Treg_HLADR Tumour_HLADR Tumour	Treg	HLADR Tumour	HLADR Tumour	ratio_mean	Non_responder	Responder	22	12	3.82136	26.4804	0.000726	1	ns	0.48735
Tumour_Macrophages_Monocytes	Tumour	Macrophages	Monocytes	ratio_mean	Non_responder	Responder	22	13	-3.94635	21.224	0.000726	1	ns	0.48735
Monocytes_CD8 Cells_HLADR Tumour	Monocytes	CD8 Cells	HLADR Tumour	ratio_mean	Non_responder	Responder	22	13	3.7117	32.9632	0.000757	1	ns	0.48735
Treg_Granulocytes_HLADR Tumour	Treg	Granulocytes	HLADR Tumour	ratio_mean	Non_responder	Responder	22	12	3.81928	25.4588	0.000768	1	ns	0.48735
Macrophages_Mast Cells_HLADR Tumour	Macrophages	Mast Cells	HLADR Tumour	ratio_mean	Non_responder	Responder	22	13	3.67255	27.4052	0.00103	1	ns	0.48735
Mast Cells_CCR7 CD8 CD4_Stroma	Mast Cells	CCR7 CD8 CD4	Stroma	ratio_mean	Non_responder	Responder	17	6	3.89369	17.506	0.00111	1	ns	0.48735
Granulocytes_Stroma_Tumour	Granulocytes	Stroma	Tumour	ratio_mean	Non_responder	Responder	22	13	3.66901	24.695	0.00117	1	ns	0.48735
Macrophages_Treg_HLADR Tumour	Macrophages	Treg	HLADR Tumour	ratio_mean	Non_responder	Responder	22	12	3.51349	31.494	0.00136	1	ns	0.48735
Macrophages_CD8 Cells_HLADR Tumour	Macrophages	CD8 Cells	HLADR Tumour	ratio_mean	Non_responder	Responder	22	13	3.53819	28.6796	0.00139	1	ns	0.48735
Macrophages_Treg_Tumour	Macrophages	Treg	Tumour	ratio_mean	Non_responder	Responder	22	12	3.50745	30.9693	0.00141	1	ns	0.48735
Monocytes_Macrophages_Tumour	Monocytes	Macrophages	Tumour	ratio_mean	Non_responder	Responder	22	13	3.5437	25.3031	0.00156	1	ns	0.48735
Treg_Granulocytes_Mast Cells	Treg	Granulocytes	Mast Cells	ratio_mean	Non_responder	Responder	22	12	3.49378	28.7381	0.00156	1	ns	0.48735
Macrophages_Blood Vessels_Tumour	Macrophages	Blood Vessels	Tumour	ratio_mean	Non_responder	Responder	22	13	3.50404	26.767	0.00163	1	ns	0.48735
Macrophages_B Cells_Tumour	Macrophages	B Cells	Tumour	ratio_mean	Non_responder	Responder	22	13	3.47728	28.5962	0.00164	1	ns	0.48735
Monocytes_CD8 Cells_Tumour	Monocytes	CD8 Cells	Tumour	ratio_mean	Non_responder	Responder	22	13	3.41931	32.7334	0.0017	1	ns	0.48735
Granulocytes_Treg_Tumour	Granulocytes	Treg	Tumour	ratio_mean	Non_responder	Responder	22	12	3.51122	24.9179	0.00172	1	ns	0.48735
Treg_Lymphatics_Effector CD4	Treg	Lymphatics	Effector CD4	ratio_mean	Non_responder	Responder	22	12	3.41381	31.9937	0.00176	1	ns	0.48735
Granulocytes_CCR7 CD8 CD4_HLADR Tumour	Granulocytes	CCR7 CD8 CD4	HLADR Tumour	ratio_mean	Non_responder	Responder	17	6	3.63001	19.0607	0.00178	1	ns	0.48735
Granulocytes_CCR7 CD8 CD4_Blood Vessels	Granulocytes	CCR7 CD8 CD4	Blood Vessels	ratio_mean	Non_responder	Responder	17	6	3.65536	17.8335	0.00183	1	ns	0.48735
Treg_Granulocytes_Effector CD4	Treg	Granulocytes	Effector CD4	ratio_mean	Non_responder	Responder	22	12	3.36703	31.8994	0.002	1	ns	0.48735
Macrophages_CD4 Cells_Tumour	Macrophages	CD4 Cells	Tumour	ratio_mean	Non_responder	Responder	22	13	3.36119	29.4619	0.00216	1	ns	0.48735
Granulocytes_CD8 Cells_Tumour	Granulocytes	CD8 Cells	Tumour	ratio_mean	Non_responder	Responder	22	13	3.36567	26.6357	0.00233	1	ns	0.48735
Macrophages_CD8 Cells_Tumour	Macrophages	CD8 Cells	Tumour	ratio_mean	Non_responder	Responder	22	13	3.29983	32.2978	0.00236	1	ns	0.48735
Monocytes_Monocytes_HLADR Tumour	Monocytes	Monocytes	HLADR Tumour	ratio_mean	Non_responder	Responder	22	13	3.29367	32.9301	0.00237	1	ns	0.48735
Proliferating Lymphocytes_Mast Cells_Proliferating Tumour	Proliferating Lymphocytes	Mast Cells	Proliferating Tumour	ratio_mean	Non_responder	Responder	22	13	3.288	31.9208	0.00246	1	ns	0.48735
Granulocytes_CD4 Cells_Tumour	Granulocytes	CD4 Cells	Tumour	ratio_mean	Non_responder	Responder	22	13	3.35117	24.9389	0.00257	1	ns	0.48735
HLADR Tumour_CD8 Cells_Lymphocytes	HLADR Tumour	CD8 Cells	Lymphocytes	ratio_mean	Non_responder	Responder	22	13	-3.51077	17.5345	0.00258	1	ns	0.48735
Granulocytes_CCR7 CD8 CD4_Stroma	Granulocytes	CCR7 CD8 CD4	Stroma	ratio_mean	Non_responder	Responder	17	6	3.50029	17.4364	0.00266	1	ns	0.48735
HLADR Tumour_Macrophages_B Cells	HLADR Tumour	Macrophages	B Cells	ratio_mean	Non_responder	Responder	22	13	-3.49088	17.6222	0.00268	1	ns	0.48735
Granulocytes_Treg_HLADR Tumour	Granulocytes	Treg	HLADR Tumour	ratio_mean	Non_responder	Responder	22	12	3.30614	26.7886	0.0027	1	ns	0.48735
Monocytes_Macrophages_HLADR Tumour	Monocytes	Macrophages	HLADR Tumour	ratio_mean	Non_responder	Responder	22	13	3.23663	32.086	0.00281	1	ns	0.48735
Granulocytes_Blood Vessels_Tumour	Granulocytes	Blood Vessels	Tumour	ratio_mean	Non_responder	Responder	22	13	3.33447	23.563	0.00282	1	ns	0.48735
CCR7 CD8 CD4_Granulocytes_CD8 Cells	CCR7 CD8 CD4	Granulocytes	CD8 Cells	ratio_mean	Non_responder	Responder	17	6	3.37354	20.9777	0.00287	1	ns	0.48735
Treg_Macrophages_Mast Cells	Treg	Macrophages	Mast Cells	ratio_mean	Non_responder	Responder	22	12	3.25149	28.2335	0.00297	1	ns	0.48735
Mast Cells_B Cells_Tumour	Mast Cells	B Cells	Tumour	ratio_mean	Non_responder	Responder	22	13	3.22933	28.9523	0.00308	1	ns	0.48735
Monocytes_Proliferating Lymphocytes_HLADR Tumour	Monocytes	Proliferating Lymphocytes	HLADR Tumour	ratio_mean	Non_responder	Responder	22	13	3.15108	32.8105	0.00346	1	ns	0.48735
CD4 Cells_Granulocytes_HLADR Tumour	CD4 Cells	Granulocytes	HLADR Tumour	ratio_mean	Non_responder	Responder	22	13	3.21647	25.6451	0.0035	1	ns	0.48735
Monocytes_B Cells_Tumour	Monocytes	B Cells	Tumour	ratio_mean	Non_responder	Responder	22	13	3.15282	31.8298	0.00351	1	ns	0.48735
Blood Vessels_CD8 Cells_HLADR Tumour	Blood Vessels	CD8 Cells	HLADR Tumour	ratio_mean	Non_responder	Responder	22	13	3.14164	32.9994	0.00354	1	ns	0.48735
HLADR Tumour_CD8 Cells_B Cells	HLADR Tumour	CD8 Cells	B Cells	ratio_mean	Non_responder	Responder	22	13	-3.5228	13.3256	0.00362	1	ns	0.48735
Treg_B Cells_HLADR Tumour	Treg	B Cells	HLADR Tumour	ratio_mean	Non_responder	Responder	22	12	3.13475	31.7676	0.00369	1	ns	0.48735
Macrophages_Mast Cells_Tumour	Macrophages	Mast Cells	Tumour	ratio_mean	Non_responder	Responder	22	13	3.1606	28.291	0.00373	1	ns	0.48735
Monocytes_Mast Cells_HLADR Tumour	Monocytes	Mast Cells	HLADR Tumour	ratio_mean	Non_responder	Responder	22	13	3.11122	32.7669	0.00385	1	ns	0.48735
Granulocytes_Proliferating Lymphocytes_HLADR Tumour	Granulocytes	Proliferating Lymphocytes	HLADR Tumour	ratio_mean	Non_responder	Responder	22	13	3.12858	28.4565	0.00403	1	ns	0.48735
Monocytes_Monocytes_Tumour	Monocytes	Monocytes	Tumour	ratio_mean	Non_responder	Responder	22	13	3.07729	30.8658	0.00436	1	ns	0.48735
Granulocytes_Proliferating Lymphocytes_Tumour	Granulocytes	Proliferating Lymphocytes	Tumour	ratio_mean	Non_responder	Responder	22	13	3.10137	27.4537	0.00442	1	ns	0.48735
Macrophages_Blood Vessels_HLADR Tumour	Macrophages	Blood Vessels	HLADR Tumour	ratio_mean	Non_responder	Responder	22	13	3.05766	30.3333	0.00463	1	ns	0.48735
Treg_Effector CD4_CD8 Cells	Treg	Effector CD4	CD8 Cells	ratio_mean	Non_responder	Responder	22	12	3.07366	27.4088	0.00474	1	ns	0.48735
Treg_Proliferating Lymphocytes_Monocytes	Treg	Proliferating Lymphocytes	Monocytes	ratio_mean	Non_responder	Responder	22	12	3.04558	30.3356	0.00477	1	ns	0.48735
Monocytes_Stroma_HLADR Tumour	Monocytes	Stroma	HLADR Tumour	ratio_mean	Non_responder	Responder	22	13	3.01505	32.5738	0.00495	1	ns	0.48735
Granulocytes_Lymphocytes_Tumour	Granulocytes	Lymphocytes	Tumour	ratio_mean	Non_responder	Responder	22	13	3.07176	25.8727	0.00496	1	ns	0.48735
HLADR Tumour_Proliferating Lymphocytes_Treg	HLADR Tumour	Proliferating Lymphocytes	Treg	ratio_mean	Non_responder	Responder	22	12	-3.39104	12.6239	0.00501	1	ns	0.48735
Monocytes_Mast Cells_Tumour	Monocytes	Mast Cells	Tumour	ratio_mean	Non_responder	Responder	22	13	3.0284	30.0204	0.00502	1	ns	0.48735
Treg_Granulocytes_Tumour	Treg	Granulocytes	Tumour	ratio_mean	Non_responder	Responder	22	12	3.09996	22.7668	0.00509	1	ns	0.48735
HLADR Tumour_Monocytes_Lymphocytes	HLADR Tumour	Monocytes	Lymphocytes	ratio_mean	Non_responder	Responder	22	13	-3.17987	18.2016	0.00513	1	ns	0.48735
Blood Vessels_Macrophages_Tumour	Blood Vessels	Macrophages	Tumour	ratio_mean	Non_responder	Responder	22	13	3.03474	28.0412	0.00515	1	ns	0.48735
Granulocytes_Effector CD4_HLADR Tumour	Granulocytes	Effector CD4	HLADR Tumour	ratio_mean	Non_responder	Responder	22	13	3.04944	25.4909	0.00529	1	ns	0.48735
Monocytes_Stroma_Tumour	Monocytes	Stroma	Tumour	ratio_mean	Non_responder	Responder	22	13	3.03686	25.2492	0.00549	1	ns	0.48735
Tumour_Macrophages_B Cells	Tumour	Macrophages	B Cells	ratio_mean	Non_responder	Responder	22	13	-3.17661	16.7774	0.00559	1	ns	0.48735
Effector CD4_CCR7 CD8 CD4_Stroma	Effector CD4	CCR7 CD8 CD4	Stroma	ratio_mean	Non_responder	Responder	17	6	3.13612	18.3028	0.00562	1	ns	0.48735
Monocytes_CD4 Cells_Tumour	Monocytes	CD4 Cells	Tumour	ratio_mean	Non_responder	Responder	22	13	2.96919	31.7796	0.00564	1	ns	0.48735
Mast Cells_CD4 Cells_Tumour	Mast Cells	CD4 Cells	Tumour	ratio_mean	Non_responder	Responder	22	13	2.99859	27.7024	0.00567	1	ns	0.48735
Treg_CCR7 CD8 CD4_Lymphatics	Treg	CCR7 CD8 CD4	Lymphatics	ratio_mean	Non_responder	Responder	17	6	3.09631	19.1559	0.0059	1	ns	0.48735
HLADR Tumour_Macrophages_CD4 Cells	HLADR Tumour	Macrophages	CD4 Cells	ratio_mean	Non_responder	Responder	22	13	-3.03706	22.6224	0.00593	1	ns	0.48735
Blood Vessels_Blood Vessels_Tumour	Blood Vessels	Blood Vessels	Tumour	ratio_mean	Non_responder	Responder	22	13	3.01445	24.2472	0.00595	1	ns	0.48735
Macrophages_Macrophages_Tumour	Macrophages	Macrophages	Tumour	ratio_mean	Non_responder	Responder	22	13	2.94331	32.561	0.00595	1	ns	0.48735
HLADR Tumour_Monocytes_B Cells	HLADR Tumour	Monocytes	B Cells	ratio_mean	Non_responder	Responder	22	13	-3.18837	15.325	0.00597	1	ns	0.48735
Treg_Macrophages_HLADR Tumour	Treg	Macrophages	HLADR Tumour	ratio_mean	Non_responder	Responder	22	12	2.96265	29.2722	0.006	1	ns	0.48735
Granulocytes_Effector CD4_Tumour	Granulocytes	Effector CD4	Tumour	ratio_mean	Non_responder	Responder	22	13	2.98326	26.6587	0.00603	1	ns	0.48735
Proliferating Lymphocytes_Granulocytes_Tumour	Proliferating Lymphocytes	Granulocytes	Tumour	ratio_mean	Non_responder	Responder	22	13	3.02439	22.8711	0.00606	1	ns	0.48735
Treg_Lymphocytes_CD4 Cells	Treg	Lymphocytes	CD4 Cells	ratio_mean	Non_responder	Responder	22	12	2.9675	28.0956	0.00607	1	ns	0.48735
Granulocytes_Monocytes_Tumour	Granulocytes	Monocytes	Tumour	ratio_mean	Non_responder	Responder	22	13	2.95674	29.3472	0.00608	1	ns	0.48735
Granulocytes_Mast Cells_Tumour	Granulocytes	Mast Cells	Tumour	ratio_mean	Non_responder	Responder	22	13	2.99547	24.4	0.0062	1	ns	0.48735
CCR7 CD8 CD4_Granulocytes_Mast Cells	CCR7 CD8 CD4	Granulocytes	Mast Cells	ratio_mean	Non_responder	Responder	17	6	3.11269	17.0182	0.00632	1	ns	0.48735
HLADR Tumour_Mast Cells_B Cells	HLADR Tumour	Mast Cells	B Cells	ratio_mean	Non_responder	Responder	22	13	-3.1047	17.3386	0.00632	1	ns	0.48735
Monocytes_Treg_Tumour	Monocytes	Treg	Tumour	ratio_mean	Non_responder	Responder	22	12	2.92455	31.4424	0.00635	1	ns	0.48735
Treg_Macrophages_Effector CD4	Treg	Macrophages	Effector CD4	ratio_mean	Non_responder	Responder	22	12	2.92446	30.7049	0.00643	1	ns	0.48735
CD4 Cells_CD8 Cells_HLADR Tumour	CD4 Cells	CD8 Cells	HLADR Tumour	ratio_mean	Non_responder	Responder	22	13	2.90809	32.9993	0.00646	1	ns	0.48735
Macrophages_Stroma_HLADR Tumour	Macrophages	Stroma	HLADR Tumour	ratio_mean	Non_responder	Responder	22	13	2.91232	30.4619	0.00666	1	ns	0.48735
Proliferating Lymphocytes_Granulocytes_Mast Cells	Proliferating Lymphocytes	Granulocytes	Mast Cells	ratio_mean	Non_responder	Responder	22	13	2.89832	32.5986	0.00666	1	ns	0.48735
HLADR Tumour_Lymphatics_B Cells	HLADR Tumour	Lymphatics	B Cells	ratio_mean	Non_responder	Responder	22	13	-3.1792	13.9446	0.00672	1	ns	0.48735
Monocytes_B Cells_HLADR Tumour	Monocytes	B Cells	HLADR Tumour	ratio_mean	Non_responder	Responder	22	13	2.8927	32.0858	0.00681	1	ns	0.48735
Granulocytes_CD8 Cells_HLADR Tumour	Granulocytes	CD8 Cells	HLADR Tumour	ratio_mean	Non_responder	Responder	22	13	2.94459	24.4745	0.00699	1	ns	0.48735
Lymphocytes_CD8 Cells_Stroma	Lymphocytes	CD8 Cells	Stroma	ratio_mean	Non_responder	Responder	22	13	2.89039	30.569	0.00702	1	ns	0.48735
Stroma_CD44 Tumour_B Cells	Stroma	CD44 Tumour	B Cells	ratio_mean	Non_responder	Responder	22	12	-3.14619	14.2092	0.00704	1	ns	0.48735
Granulocytes_Lymphatics_HLADR Tumour	Granulocytes	Lymphatics	HLADR Tumour	ratio_mean	Non_responder	Responder	22	13	2.94061	24.4644	0.00706	1	ns	0.48735
Treg_Proliferating Lymphocytes_Stroma	Treg	Proliferating Lymphocytes	Stroma	ratio_mean	Non_responder	Responder	22	12	2.88022	31.6496	0.00707	1	ns	0.48735
Granulocytes_CD4 Cells_HLADR Tumour	Granulocytes	CD4 Cells	HLADR Tumour	ratio_mean	Non_responder	Responder	22	13	2.96894	22.0282	0.00708	1	ns	0.48735
Macrophages_Monocytes_Tumour	Macrophages	Monocytes	Tumour	ratio_mean	Non_responder	Responder	22	13	2.87344	32.6913	0.00708	1	ns	0.48735
CD8 Cells_CD8 Cells_CCR7 CD8 CD4	CD8 Cells	CD8 Cells	CCR7 CD8 CD4	ratio_mean	Non_responder	Responder	17	6	-3.38096	9.89216	0.0071	1	ns	0.48735
Treg_Lymphatics_Lymphocytes	Treg	Lymphatics	Lymphocytes	ratio_mean	Non_responder	Responder	22	12	2.87669	31.9973	0.0071	1	ns	0.48735
HLADR Tumour_Macrophages_Treg	HLADR Tumour	Macrophages	Treg	ratio_mean	Non_responder	Responder	22	12	-3.1206	14.4678	0.00727	1	ns	0.48735
Treg_CD8 Cells_HLADR Tumour	Treg	CD8 Cells	HLADR Tumour	ratio_mean	Non_responder	Responder	22	12	2.85702	31.8519	0.00747	1	ns	0.48735
Mast Cells_CD8 Cells_HLADR Tumour	Mast Cells	CD8 Cells	HLADR Tumour	ratio_mean	Non_responder	Responder	22	13	2.87585	29.0141	0.00748	1	ns	0.48735
Treg_Lymphatics_HLADR Tumour	Treg	Lymphatics	HLADR Tumour	ratio_mean	Non_responder	Responder	22	12	2.85546	31.9287	0.00749	1	ns	0.48735
Tumour_Macrophages_Treg	Tumour	Macrophages	Treg	ratio_mean	Non_responder	Responder	22	12	-3.11822	14.1057	0.0075	1	ns	0.48735
Treg_Proliferating Lymphocytes_HLADR Tumour	Treg	Proliferating Lymphocytes	HLADR Tumour	ratio_mean	Non_responder	Responder	22	12	2.84831	31.0001	0.00774	1	ns	0.48735
CD4 Cells_Mast Cells_HLADR Tumour	CD4 Cells	Mast Cells	HLADR Tumour	ratio_mean	Non_responder	Responder	22	13	2.82992	32.8085	0.00789	1	ns	0.48735
HLADR Tumour_Macrophages_Granulocytes	HLADR Tumour	Macrophages	Granulocytes	ratio_mean	Non_responder	Responder	22	13	-2.97554	18.5023	0.00793	1	ns	0.48735
Mast Cells_Proliferating Lymphocytes_Tumour	Mast Cells	Proliferating Lymphocytes	Tumour	ratio_mean	Non_responder	Responder	22	13	2.82096	30.9054	0.00829	1	ns	0.48735
Effector CD4_Macrophages_Treg	Effector CD4	Macrophages	Treg	ratio_mean	Non_responder	Responder	22	12	-3.12891	12.5078	0.00833	1	ns	0.48735
CCR7 CD8 CD4_Granulocytes_Proliferating Tumour	CCR7 CD8 CD4	Granulocytes	Proliferating Tumour	ratio_mean	Non_responder	Responder	17	6	2.91049	20.3332	0.00855	1	ns	0.48735
Blood Vessels_Mast Cells_Tumour	Blood Vessels	Mast Cells	Tumour	ratio_mean	Non_responder	Responder	22	13	2.79319	32.9369	0.00863	1	ns	0.48735
Stroma_Macrophages_Monocytes	Stroma	Macrophages	Monocytes	ratio_mean	Non_responder	Responder	22	13	-2.90974	19.6777	0.00876	1	ns	0.48735
HLADR Tumour_Proliferating Lymphocytes_B Cells	HLADR Tumour	Proliferating Lymphocytes	B Cells	ratio_mean	Non_responder	Responder	22	13	-3.03525	14.0468	0.00888	1	ns	0.48735
Monocytes_Granulocytes_HLADR Tumour	Monocytes	Granulocytes	HLADR Tumour	ratio_mean	Non_responder	Responder	22	13	2.80585	27.6148	0.00909	1	ns	0.48735
Granulocytes_Blood Vessels_HLADR Tumour	Granulocytes	Blood Vessels	HLADR Tumour	ratio_mean	Non_responder	Responder	22	13	2.85107	22.5194	0.00916	1	ns	0.48735
Treg_Proliferating Lymphocytes_CD8 Cells	Treg	Proliferating Lymphocytes	CD8 Cells	ratio_mean	Non_responder	Responder	22	12	2.7732	31.9711	0.00918	1	ns	0.48735
Treg_Proliferating Lymphocytes_Macrophages	Treg	Proliferating Lymphocytes	Macrophages	ratio_mean	Non_responder	Responder	22	12	2.76251	31.9882	0.00943	1	ns	0.48735
Proliferating Lymphocytes_Macrophages_Tumour	Proliferating Lymphocytes	Macrophages	Tumour	ratio_mean	Non_responder	Responder	22	13	2.78839	27.7587	0.00945	1	ns	0.48735
Macrophages_Stroma_Tumour	Macrophages	Stroma	Tumour	ratio_mean	Non_responder	Responder	22	13	2.81676	23.7767	0.0096	1	ns	0.48735
Granulocytes_Macrophages_Tumour	Granulocytes	Macrophages	Tumour	ratio_mean	Non_responder	Responder	22	13	2.79803	25.133	0.00973	1	ns	0.48735
Monocytes_Effector CD4_HLADR Tumour	Monocytes	Effector CD4	HLADR Tumour	ratio_mean	Non_responder	Responder	22	13	2.74259	32.7949	0.0098	1	ns	0.48735
B Cells_Mast Cells_HLADR Tumour	B Cells	Mast Cells	HLADR Tumour	ratio_mean	Non_responder	Responder	22	13	2.75509	28.9545	0.01	1	ns	0.48735
Treg_Granulocytes_Macrophages	Treg	Granulocytes	Macrophages	ratio_mean	Non_responder	Responder	22	12	2.73832	31.7477	0.01	1	ns	0.48735
Lymphocytes_CD8 Cells_HLADR Tumour	Lymphocytes	CD8 Cells	HLADR Tumour	ratio_mean	Non_responder	Responder	22	13	2.7305	32.9001	0.0101	1	ns	0.48735
Stroma_Blood Vessels_Tumour	Stroma	Blood Vessels	Tumour	ratio_mean	Non_responder	Responder	22	13	2.74181	29.8805	0.0102	1	ns	0.48735
Tumour_Monocytes_B Cells	Tumour	Monocytes	B Cells	ratio_mean	Non_responder	Responder	22	13	-2.90594	16.3102	0.0102	1	ns	0.48735
Granulocytes_B Cells_Tumour	Granulocytes	B Cells	Tumour	ratio_mean	Non_responder	Responder	22	13	2.75866	26.2068	0.0104	1	ns	0.48735
Monocytes_Effector CD4_Tumour	Monocytes	Effector CD4	Tumour	ratio_mean	Non_responder	Responder	22	13	2.74486	28.3833	0.0104	1	ns	0.48735
Treg_Macrophages_Tumour	Treg	Macrophages	Tumour	ratio_mean	Non_responder	Responder	22	12	2.75981	26.1176	0.0104	1	ns	0.48735
Treg_Stroma_HLADR Tumour	Treg	Stroma	HLADR Tumour	ratio_mean	Non_responder	Responder	22	12	2.74748	28.1222	0.0104	1	ns	0.48735
Blood Vessels_Stroma_Tumour	Blood Vessels	Stroma	Tumour	ratio_mean	Non_responder	Responder	22	13	2.76138	25.7966	0.0105	1	ns	0.48735
Blood Vessels_Treg_Tumour	Blood Vessels	Treg	Tumour	ratio_mean	Non_responder	Responder	22	12	2.72399	31.2117	0.0105	1	ns	0.48735
Effector CD4_Monocytes_Treg	Effector CD4	Monocytes	Treg	ratio_mean	Non_responder	Responder	22	12	-2.96817	13.4803	0.0105	1	ns	0.48735
Tumour_Mast Cells_Treg	Tumour	Mast Cells	Treg	ratio_mean	Non_responder	Responder	22	12	-2.93054	14.6899	0.0105	1	ns	0.48735
Macrophages_CD4 Cells_HLADR Tumour	Macrophages	CD4 Cells	HLADR Tumour	ratio_mean	Non_responder	Responder	22	13	2.71223	31.5796	0.0107	1	ns	0.48735
Monocytes_Blood Vessels_Tumour	Monocytes	Blood Vessels	Tumour	ratio_mean	Non_responder	Responder	22	13	2.71314	31.7601	0.0107	1	ns	0.48735
Treg_Lymphatics_Macrophages	Treg	Lymphatics	Macrophages	ratio_mean	Non_responder	Responder	22	12	2.72423	29.9043	0.0107	1	ns	0.48735
Effector CD4_CD44 Tumour_HLADR Tumour	Effector CD4	CD44 Tumour	HLADR Tumour	ratio_mean	Non_responder	Responder	22	12	2.70724	31.9977	0.0108	1	ns	0.48735
HLADR Tumour_HLADR Tumour_Treg	HLADR Tumour	HLADR Tumour	Treg	ratio_mean	Non_responder	Responder	22	12	-2.86556	16.7243	0.0108	1	ns	0.48735
HLADR Tumour_Macrophages_Lymphocytes	HLADR Tumour	Macrophages	Lymphocytes	ratio_mean	Non_responder	Responder	22	13	-2.90727	15.1381	0.0108	1	ns	0.48735
Mast Cells_CD8 Cells_Tumour	Mast Cells	CD8 Cells	Tumour	ratio_mean	Non_responder	Responder	22	13	2.72128	29.3746	0.0108	1	ns	0.48735
Stroma_Treg_Tumour	Stroma	Treg	Tumour	ratio_mean	Non_responder	Responder	22	12	2.71073	31.1091	0.0108	1	ns	0.48735
Treg_CD8 Cells_Tumour	Treg	CD8 Cells	Tumour	ratio_mean	Non_responder	Responder	22	12	2.71321	31.0135	0.0108	1	ns	0.48735
Blood Vessels_CD8 Cells_Tumour	Blood Vessels	CD8 Cells	Tumour	ratio_mean	Non_responder	Responder	22	13	2.69751	32.7336	0.011	1	ns	0.48735
HLADR Tumour_Macrophages_Proliferating Lymphocytes	HLADR Tumour	Macrophages	Proliferating Lymphocytes	ratio_mean	Non_responder	Responder	22	13	-2.86183	16.5371	0.011	1	ns	0.48735
Tumour_Monocytes_Treg	Tumour	Monocytes	Treg	ratio_mean	Non_responder	Responder	22	12	-2.92807	13.9738	0.011	1	ns	0.48735
Treg_CD8 Cells_Effector CD4	Treg	CD8 Cells	Effector CD4	ratio_mean	Non_responder	Responder	22	12	2.70601	29.8799	0.0111	1	ns	0.48735
Blood Vessels_Proliferating Lymphocytes_HLADR Tumour	Blood Vessels	Proliferating Lymphocytes	HLADR Tumour	ratio_mean	Non_responder	Responder	22	13	2.68192	32.9777	0.0113	1	ns	0.48735
CCR7 CD8 CD4_Granulocytes_Tumour	CCR7 CD8 CD4	Granulocytes	Tumour	ratio_mean	Non_responder	Responder	17	6	2.84923	16.396	0.0114	1	ns	0.48735
HLADR Tumour_Lymphatics_Lymphocytes	HLADR Tumour	Lymphatics	Lymphocytes	ratio_mean	Non_responder	Responder	22	13	-2.86211	15.8151	0.0114	1	ns	0.48735
Treg_Proliferating Tumour_Stroma	Treg	Proliferating Tumour	Stroma	ratio_mean	Non_responder	Responder	22	12	2.70246	29.1154	0.0114	1	ns	0.48735
Tumour_Proliferating Lymphocytes_Treg	Tumour	Proliferating Lymphocytes	Treg	ratio_mean	Non_responder	Responder	22	12	-2.94235	13.0958	0.0114	1	ns	0.48735
CD4 Cells_Lymphocytes_Treg	CD4 Cells	Lymphocytes	Treg	ratio_mean	Non_responder	Responder	22	12	-2.75418	22.1931	0.0115	1	ns	0.48735
Mast Cells_Mast Cells_Tumour	Mast Cells	Mast Cells	Tumour	ratio_mean	Non_responder	Responder	22	13	2.71128	27.0854	0.0115	1	ns	0.48735
Treg_Granulocytes_Stroma	Treg	Granulocytes	Stroma	ratio_mean	Non_responder	Responder	22	12	2.68234	30.8839	0.0116	1	ns	0.48735
Treg_Proliferating Lymphocytes_CD4 Cells	Treg	Proliferating Lymphocytes	CD4 Cells	ratio_mean	Non_responder	Responder	22	12	2.74169	23.2198	0.0116	1	ns	0.48735
Treg_CD4 Cells_HLADR Tumour	Treg	CD4 Cells	HLADR Tumour	ratio_mean	Non_responder	Responder	22	12	2.6722	31.9462	0.0118	1	ns	0.48735
Treg_Proliferating Tumour_Macrophages	Treg	Proliferating Tumour	Macrophages	ratio_mean	Non_responder	Responder	22	12	2.6909	28.4921	0.0118	1	ns	0.48735
Treg_Effector CD4_CD4 Cells	Treg	Effector CD4	CD4 Cells	ratio_mean	Non_responder	Responder	22	12	2.67812	29.7779	0.0119	1	ns	0.48735
Stroma_Stroma_Tumour	Stroma	Stroma	Tumour	ratio_mean	Non_responder	Responder	22	13	2.69411	26.318	0.0121	1	ns	0.48735
Stroma_HLADR Tumour_Lymphocytes	Stroma	HLADR Tumour	Lymphocytes	ratio_mean	Non_responder	Responder	22	13	-2.72543	22.3619	0.0122	1	ns	0.48735
Tumour_Macrophages_CD4 Cells	Tumour	Macrophages	CD4 Cells	ratio_mean	Non_responder	Responder	22	13	-2.69968	25.126	0.0122	1	ns	0.48735
CD8 Cells_Macrophages_Tumour	CD8 Cells	Macrophages	Tumour	ratio_mean	Non_responder	Responder	22	13	2.67387	28.6455	0.0123	1	ns	0.48735
Tumour_Mast Cells_B Cells	Tumour	Mast Cells	B Cells	ratio_mean	Non_responder	Responder	22	13	-2.88564	13.5221	0.0123	1	ns	0.48735
CD8 Cells_CD8 Cells_HLADR Tumour	CD8 Cells	CD8 Cells	HLADR Tumour	ratio_mean	Non_responder	Responder	22	13	2.64563	32.9734	0.0124	1	ns	0.48735
CD8 Cells_CCR7 CD8 CD4_Stroma	CD8 Cells	CCR7 CD8 CD4	Stroma	ratio_mean	Non_responder	Responder	17	6	2.72673	20.9923	0.0126	1	ns	0.48735
Effector CD4_Mast Cells_HLADR Tumour	Effector CD4	Mast Cells	HLADR Tumour	ratio_mean	Non_responder	Responder	22	13	2.64363	31.7982	0.0126	1	ns	0.48735
Proliferating Lymphocytes_Granulocytes_HLADR Tumour	Proliferating Lymphocytes	Granulocytes	HLADR Tumour	ratio_mean	Non_responder	Responder	22	13	2.64012	32.8881	0.0126	1	ns	0.48735
Monocytes_CD4 Cells_HLADR Tumour	Monocytes	CD4 Cells	HLADR Tumour	ratio_mean	Non_responder	Responder	22	13	2.63665	32.0296	0.0128	1	ns	0.48735
Treg_Proliferating Lymphocytes_Effector CD4	Treg	Proliferating Lymphocytes	Effector CD4	ratio_mean	Non_responder	Responder	22	12	2.63899	31.7328	0.0128	1	ns	0.48735
Effector CD4_Mast Cells_Tumour	Effector CD4	Mast Cells	Tumour	ratio_mean	Non_responder	Responder	22	13	2.66096	26.7004	0.013	1	ns	0.48735
Effector CD4_Stroma_HLADR Tumour	Effector CD4	Stroma	HLADR Tumour	ratio_mean	Non_responder	Responder	22	13	2.64369	29.24	0.013	1	ns	0.48735
Treg_Lymphocytes_Effector CD4	Treg	Lymphocytes	Effector CD4	ratio_mean	Non_responder	Responder	22	12	2.6615	26.82	0.013	1	ns	0.48735
Effector CD4_Lymphatics_Treg	Effector CD4	Lymphatics	Treg	ratio_mean	Non_responder	Responder	22	12	-2.80714	15.3354	0.0131	1	ns	0.48735
Stroma_Mast Cells_Tumour	Stroma	Mast Cells	Tumour	ratio_mean	Non_responder	Responder	22	13	2.61921	32.9036	0.0132	1	ns	0.48735
CD8 Cells_Mast Cells_HLADR Tumour	CD8 Cells	Mast Cells	HLADR Tumour	ratio_mean	Non_responder	Responder	22	13	2.62152	31.7865	0.0133	1	ns	0.48735
Treg_Lymphocytes_HLADR Tumour	Treg	Lymphocytes	HLADR Tumour	ratio_mean	Non_responder	Responder	22	12	2.62399	31.1965	0.0133	1	ns	0.48735
Granulocytes_Stroma_HLADR Tumour	Granulocytes	Stroma	HLADR Tumour	ratio_mean	Non_responder	Responder	22	13	2.61441	32.8396	0.0134	1	ns	0.48735
Mast Cells_CD4 Cells_Stroma	Mast Cells	CD4 Cells	Stroma	ratio_mean	Non_responder	Responder	22	13	2.61396	32.9014	0.0134	1	ns	0.48735
Treg_Mast Cells_Tumour	Treg	Mast Cells	Tumour	ratio_mean	Non_responder	Responder	22	12	2.63348	28.8855	0.0134	1	ns	0.48735
Tumour_Proliferating Lymphocytes_B Cells	Tumour	Proliferating Lymphocytes	B Cells	ratio_mean	Non_responder	Responder	22	13	-2.75507	17.146	0.0134	1	ns	0.48735
Granulocytes_CCR7 CD8 CD4_Macrophages	Granulocytes	CCR7 CD8 CD4	Macrophages	ratio_mean	Non_responder	Responder	17	6	2.72143	18.9588	0.0136	1	ns	0.48735
Macrophages_Lymphatics_HLADR Tumour	Macrophages	Lymphatics	HLADR Tumour	ratio_mean	Non_responder	Responder	22	13	2.61094	32.3001	0.0136	1	ns	0.48735
Monocytes_Lymphocytes_HLADR Tumour	Monocytes	Lymphocytes	HLADR Tumour	ratio_mean	Non_responder	Responder	22	13	2.62675	28.3891	0.0137	1	ns	0.48735
B Cells_Proliferating Lymphocytes_Effector CD4	B Cells	Proliferating Lymphocytes	Effector CD4	ratio_mean	Non_responder	Responder	22	13	2.61118	30.8499	0.0138	1	ns	0.48735
HLADR Tumour_Mast Cells_Blood Vessels	HLADR Tumour	Mast Cells	Blood Vessels	ratio_mean	Non_responder	Responder	22	13	-2.80498	14.2761	0.0138	1	ns	0.48735
Monocytes_Treg_HLADR Tumour	Monocytes	Treg	HLADR Tumour	ratio_mean	Non_responder	Responder	22	12	2.60578	31.7576	0.0138	1	ns	0.48735
Blood Vessels_CD4 Cells_Tumour	Blood Vessels	CD4 Cells	Tumour	ratio_mean	Non_responder	Responder	22	13	2.62424	27.6189	0.014	1	ns	0.48735
Mast Cells_Blood Vessels_Tumour	Mast Cells	Blood Vessels	Tumour	ratio_mean	Non_responder	Responder	22	13	2.6301	26.4952	0.014	1	ns	0.48735
Tumour_Effector CD4_Treg	Tumour	Effector CD4	Treg	ratio_mean	Non_responder	Responder	22	12	-2.85957	12.3339	0.014	1	ns	0.48735
CD4 Cells_Macrophages_HLADR Tumour	CD4 Cells	Macrophages	HLADR Tumour	ratio_mean	Non_responder	Responder	22	13	2.59364	32.6521	0.0141	1	ns	0.48735
Granulocytes_Lymphocytes_HLADR Tumour	Granulocytes	Lymphocytes	HLADR Tumour	ratio_mean	Non_responder	Responder	22	13	2.6549	23.0536	0.0141	1	ns	0.48735
Treg_Proliferating Lymphocytes_Tumour	Treg	Proliferating Lymphocytes	Tumour	ratio_mean	Non_responder	Responder	22	12	2.60896	29.0762	0.0142	1	ns	0.48735
CD4 Cells_Mast Cells_Tumour	CD4 Cells	Mast Cells	Tumour	ratio_mean	Non_responder	Responder	22	13	2.59149	31.9217	0.0143	1	ns	0.48735
Mast Cells_Mast Cells_HLADR Tumour	Mast Cells	Mast Cells	HLADR Tumour	ratio_mean	Non_responder	Responder	22	13	2.59586	30.7327	0.0143	1	ns	0.48735
CD4 Cells_Stroma_HLADR Tumour	CD4 Cells	Stroma	HLADR Tumour	ratio_mean	Non_responder	Responder	22	13	2.58528	32.437	0.0144	1	ns	0.48735
HLADR Tumour_Mast Cells_Monocytes	HLADR Tumour	Mast Cells	Monocytes	ratio_mean	Non_responder	Responder	22	13	-2.65063	22.604	0.0144	1	ns	0.48735
Treg_Monocytes_HLADR Tumour	Treg	Monocytes	HLADR Tumour	ratio_mean	Non_responder	Responder	22	12	2.58537	31.895	0.0145	1	ns	0.488175
Monocytes_CD8 Cells_Effector CD4	Monocytes	CD8 Cells	Effector CD4	ratio_mean	Non_responder	Responder	22	13	2.58044	32.2338	0.0146	1	ns	0.488175
Blood Vessels_Monocytes_Tumour	Blood Vessels	Monocytes	Tumour	ratio_mean	Non_responder	Responder	22	13	2.58064	31.4726	0.0147	1	ns	0.488175
Stroma_B Cells_Tumour	Stroma	B Cells	Tumour	ratio_mean	Non_responder	Responder	22	13	2.57707	31.8105	0.0148	1	ns	0.488175
Treg_B Cells_Tumour	Treg	B Cells	Tumour	ratio_mean	Non_responder	Responder	22	12	2.57642	31.9784	0.0148	1	ns	0.488175
Granulocytes_Granulocytes_Tumour	Granulocytes	Granulocytes	Tumour	ratio_mean	Non_responder	Responder	22	13	2.57927	29.5496	0.0151	1	ns	0.492175
CD4 Cells_Macrophages_Tumour	CD4 Cells	Macrophages	Tumour	ratio_mean	Non_responder	Responder	22	13	2.57078	30.8579	0.0152	1	ns	0.492175
Lymphocytes_Mast Cells_Stroma	Lymphocytes	Mast Cells	Stroma	ratio_mean	Non_responder	Responder	22	13	2.55872	32.6428	0.0153	1	ns	0.492175
Stroma_CCR7 CD8 CD4_Granulocytes	Stroma	CCR7 CD8 CD4	Granulocytes	ratio_mean	Non_responder	Responder	17	6	-3.49246	5.41485	0.0153	1	ns	0.492175
Tumour_Effector CD4_CD4 Cells	Tumour	Effector CD4	CD4 Cells	ratio_mean	Non_responder	Responder	22	13	-2.69117	17.2297	0.0153	1	ns	0.492175
Monocytes_Lymphocytes_Tumour	Monocytes	Lymphocytes	Tumour	ratio_mean	Non_responder	Responder	22	13	2.56373	30.7226	0.0155	1	ns	0.496153
CD8 Cells_Proliferating Lymphocytes_CCR7 CD8 CD4	CD8 Cells	Proliferating Lymphocytes	CCR7 CD8 CD4	ratio_mean	Non_responder	Responder	17	6	-2.78498	12.7281	0.0157	1	ns	0.497455
Mast Cells_CD4 Cells_HLADR Tumour	Mast Cells	CD4 Cells	HLADR Tumour	ratio_mean	Non_responder	Responder	22	13	2.54959	31.9583	0.0158	1	ns	0.497455
Effector CD4_Granulocytes_HLADR Tumour	Effector CD4	Granulocytes	HLADR Tumour	ratio_mean	Non_responder	Responder	22	13	2.59325	24.3121	0.0159	1	ns	0.497455
Blood Vessels_B Cells_Tumour	Blood Vessels	B Cells	Tumour	ratio_mean	Non_responder	Responder	22	13	2.54419	32.178	0.016	1	ns	0.497455
Treg_CD8 Cells_Stroma	Treg	CD8 Cells	Stroma	ratio_mean	Non_responder	Responder	22	12	2.56384	28.239	0.016	1	ns	0.497455
Treg_Mast Cells_HLADR Tumour	Treg	Mast Cells	HLADR Tumour	ratio_mean	Non_responder	Responder	22	12	2.54392	31.9931	0.016	1	ns	0.497455
HLADR Tumour_CD8 Cells_Blood Vessels	HLADR Tumour	CD8 Cells	Blood Vessels	ratio_mean	Non_responder	Responder	22	13	-2.68687	15.9424	0.0162	1	ns	0.499454
Mast Cells_Monocytes_Tumour	Mast Cells	Monocytes	Tumour	ratio_mean	Non_responder	Responder	22	13	2.53981	30.3579	0.0164	1	ns	0.499454
Tumour_Macrophages_Proliferating Lymphocytes	Tumour	Macrophages	Proliferating Lymphocytes	ratio_mean	Non_responder	Responder	22	13	-2.68952	15.3823	0.0165	1	ns	0.499454
CCR7 CD8 CD4_Proliferating Tumour_Mast Cells	CCR7 CD8 CD4	Proliferating Tumour	Mast Cells	ratio_mean	Non_responder	Responder	17	6	2.60981	20.3989	0.0166	1	ns	0.499454
HLADR Tumour_Lymphatics_CD4 Cells	HLADR Tumour	Lymphatics	CD4 Cells	ratio_mean	Non_responder	Responder	22	13	-2.69206	15.1056	0.0166	1	ns	0.499454
Effector CD4_Macrophages_Monocytes	Effector CD4	Macrophages	Monocytes	ratio_mean	Non_responder	Responder	22	13	-2.53396	30.2952	0.0167	1	ns	0.499454
Lymphocytes_Lymphocytes_HLADR Tumour	Lymphocytes	Lymphocytes	HLADR Tumour	ratio_mean	Non_responder	Responder	22	13	2.53662	29.5795	0.0167	1	ns	0.499454
Macrophages_Lymphocytes_HLADR Tumour	Macrophages	Lymphocytes	HLADR Tumour	ratio_mean	Non_responder	Responder	22	13	2.52359	31.9946	0.0168	1	ns	0.499454
Mast Cells_Macrophages_HLADR Tumour	Mast Cells	Macrophages	HLADR Tumour	ratio_mean	Non_responder	Responder	22	13	2.52381	31.2546	0.0169	1	ns	0.499454
Granulocytes_Lymphatics_Tumour	Granulocytes	Lymphatics	Tumour	ratio_mean	Non_responder	Responder	22	13	2.56038	24.4967	0.017	1	ns	0.499454
Treg_Monocytes_Tumour	Treg	Monocytes	Tumour	ratio_mean	Non_responder	Responder	22	12	2.52476	30.6104	0.017	1	ns	0.499454
Tumour_Mast Cells_Monocytes	Tumour	Mast Cells	Monocytes	ratio_mean	Non_responder	Responder	22	13	-2.68204	14.7206	0.0173	1	ns	0.499454
Blood Vessels_Blood Vessels_HLADR Tumour	Blood Vessels	Blood Vessels	HLADR Tumour	ratio_mean	Non_responder	Responder	22	13	2.51139	31.3048	0.0174	1	ns	0.499454
CD8 Cells_Mast Cells_Tumour	CD8 Cells	Mast Cells	Tumour	ratio_mean	Non_responder	Responder	22	13	2.53013	27.543	0.0174	1	ns	0.499454
Treg_Effector CD4_Blood Vessels	Treg	Effector CD4	Blood Vessels	ratio_mean	Non_responder	Responder	22	12	2.51147	31.3622	0.0174	1	ns	0.499454
Tumour_Stroma_Granulocytes	Tumour	Stroma	Granulocytes	ratio_mean	Non_responder	Responder	22	13	-2.53667	25.1469	0.0178	1	ns	0.499454
HLADR Tumour_Stroma_B Cells	HLADR Tumour	Stroma	B Cells	ratio_mean	Non_responder	Responder	22	13	-2.57355	20.3953	0.018	1	ns	0.499454
Proliferating Lymphocytes_CD8 Cells_HLADR Tumour	Proliferating Lymphocytes	CD8 Cells	HLADR Tumour	ratio_mean	Non_responder	Responder	22	13	2.48649	33	0.0181	1	ns	0.499454
CD44 Tumour_CD8 Cells_Tumour	CD44 Tumour	CD8 Cells	Tumour	ratio_mean	Non_responder	Responder	22	12	2.49573	30.1433	0.0183	1	ns	0.499454
HLADR Tumour_CD4 Cells_Lymphocytes	HLADR Tumour	CD4 Cells	Lymphocytes	ratio_mean	Non_responder	Responder	22	13	-2.58635	18.6277	0.0183	1	ns	0.499454
Lymphocytes_CD8 Cells_Tumour	Lymphocytes	CD8 Cells	Tumour	ratio_mean	Non_responder	Responder	22	13	2.4847	32.6101	0.0183	1	ns	0.499454
Proliferating Tumour_Granulocytes_Tumour	Proliferating Tumour	Granulocytes	Tumour	ratio_mean	Non_responder	Responder	22	13	2.51607	26.2449	0.0183	1	ns	0.499454
Tumour_Blood Vessels_Lymphocytes	Tumour	Blood Vessels	Lymphocytes	ratio_mean	Non_responder	Responder	22	13	-2.5639	20.5768	0.0183	1	ns	0.499454
Proliferating Lymphocytes_Mast Cells_Tumour	Proliferating Lymphocytes	Mast Cells	Tumour	ratio_mean	Non_responder	Responder	22	13	2.48562	31.5014	0.0184	1	ns	0.499454
Mast Cells_Blood Vessels_HLADR Tumour	Mast Cells	Blood Vessels	HLADR Tumour	ratio_mean	Non_responder	Responder	22	13	2.47902	32.2223	0.0186	1	ns	0.499454
Stroma_Lymphatics_Treg	Stroma	Lymphatics	Treg	ratio_mean	Non_responder	Responder	22	12	-2.60484	16.6485	0.0187	1	ns	0.499454
CCR7 CD8 CD4_Proliferating Lymphocytes_CD8 Cells	CCR7 CD8 CD4	Proliferating Lymphocytes	CD8 Cells	ratio_mean	Non_responder	Responder	17	6	2.56752	19.0767	0.0188	1	ns	0.499454
CD8 Cells_CD8 Cells_Tumour	CD8 Cells	CD8 Cells	Tumour	ratio_mean	Non_responder	Responder	22	13	2.47597	31.9209	0.0188	1	ns	0.499454
CD8 Cells_B Cells_Tumour	CD8 Cells	B Cells	Tumour	ratio_mean	Non_responder	Responder	22	13	2.47355	31.5844	0.0189	1	ns	0.499454
Macrophages_Lymphocytes_Tumour	Macrophages	Lymphocytes	Tumour	ratio_mean	Non_responder	Responder	22	13	2.48261	30.0179	0.0189	1	ns	0.499454
CD4 Cells_Treg_Tumour	CD4 Cells	Treg	Tumour	ratio_mean	Non_responder	Responder	22	12	2.4715	31.8096	0.019	1	ns	0.499454
Granulocytes_CCR7 CD8 CD4_Lymphatics	Granulocytes	CCR7 CD8 CD4	Lymphatics	ratio_mean	Non_responder	Responder	17	6	2.55312	19.6151	0.0191	1	ns	0.499454
Lymphocytes_Treg_HLADR Tumour	Lymphocytes	Treg	HLADR Tumour	ratio_mean	Non_responder	Responder	22	12	2.47036	31.5985	0.0191	1	ns	0.499454
Monocytes_CD4 Cells_Stroma	Monocytes	CD4 Cells	Stroma	ratio_mean	Non_responder	Responder	22	13	2.50015	25.8211	0.0191	1	ns	0.499454
Treg_Effector CD4_Lymphocytes	Treg	Effector CD4	Lymphocytes	ratio_mean	Non_responder	Responder	22	12	2.46916	31.9738	0.0191	1	ns	0.499454
Granulocytes_Monocytes_HLADR Tumour	Granulocytes	Monocytes	HLADR Tumour	ratio_mean	Non_responder	Responder	22	13	2.46723	31.9456	0.0192	1	ns	0.499454
Tumour_Proliferating Lymphocytes_Granulocytes	Tumour	Proliferating Lymphocytes	Granulocytes	ratio_mean	Non_responder	Responder	22	13	-2.5566	19.2202	0.0192	1	ns	0.499454
Tumour_Stroma_Treg	Tumour	Stroma	Treg	ratio_mean	Non_responder	Responder	22	12	-2.62223	15.0808	0.0192	1	ns	0.499454
CD8 Cells_Proliferating Lymphocytes_Treg	CD8 Cells	Proliferating Lymphocytes	Treg	ratio_mean	Non_responder	Responder	22	12	-2.6312	14.5517	0.0193	1	ns	0.499454
Monocytes_Lymphatics_HLADR Tumour	Monocytes	Lymphatics	HLADR Tumour	ratio_mean	Non_responder	Responder	22	13	2.46345	32.1255	0.0193	1	ns	0.499454
HLADR Tumour_B Cells_B Cells	HLADR Tumour	B Cells	B Cells	ratio_mean	Non_responder	Responder	22	13	-2.6334	14.2947	0.0194	1	ns	0.499454
B Cells_CD8 Cells_Effector CD4	B Cells	CD8 Cells	Effector CD4	ratio_mean	Non_responder	Responder	22	13	2.46328	31.1807	0.0195	1	ns	0.499454
Treg_Granulocytes_Blood Vessels	Treg	Granulocytes	Blood Vessels	ratio_mean	Non_responder	Responder	22	12	2.4703	29.7459	0.0195	1	ns	0.499454
Treg_Tumour_Macrophages	Treg	Tumour	Macrophages	ratio_mean	Non_responder	Responder	22	12	2.48298	27.259	0.0195	1	ns	0.499454
Treg_CD4 Cells_Proliferating Tumour	Treg	CD4 Cells	Proliferating Tumour	ratio_mean	Non_responder	Responder	22	12	2.50981	22.9688	0.0196	1	ns	0.499454
Tumour_Proliferating Tumour_Treg	Tumour	Proliferating Tumour	Treg	ratio_mean	Non_responder	Responder	22	12	-2.65231	13.361	0.0196	1	ns	0.499454
HLADR Tumour_Monocytes_Treg	HLADR Tumour	Monocytes	Treg	ratio_mean	Non_responder	Responder	22	12	-2.59811	15.6736	0.0197	1	ns	0.500041
Tumour_Stroma_B Cells	Tumour	Stroma	B Cells	ratio_mean	Non_responder	Responder	22	13	-2.60104	15.1978	0.0199	1	ns	0.503153
Treg_HLADR Tumour_CD4 Cells	Treg	HLADR Tumour	CD4 Cells	ratio_mean	Non_responder	Responder	22	12	2.44947	31.939	0.02	1	ns	0.503721
HLADR Tumour_Proliferating Lymphocytes_Effector CD4	HLADR Tumour	Proliferating Lymphocytes	Effector CD4	ratio_mean	Non_responder	Responder	22	13	-2.54036	18.1442	0.0204	1	ns	0.50494
Proliferating Lymphocytes_Effector CD4_HLADR Tumour	Proliferating Lymphocytes	Effector CD4	HLADR Tumour	ratio_mean	Non_responder	Responder	22	13	2.44704	30.2992	0.0204	1	ns	0.50494
Monocytes_HLADR Tumour_Stroma	Monocytes	HLADR Tumour	Stroma	ratio_mean	Non_responder	Responder	22	13	2.44302	31.0129	0.0205	1	ns	0.50494
Treg_Blood Vessels_Tumour	Treg	Blood Vessels	Tumour	ratio_mean	Non_responder	Responder	22	12	2.4434	30.7678	0.0205	1	ns	0.50494
Treg_Proliferating Tumour_Mast Cells	Treg	Proliferating Tumour	Mast Cells	ratio_mean	Non_responder	Responder	22	12	2.44417	30.6265	0.0205	1	ns	0.50494
Effector CD4_Lymphatics_HLADR Tumour	Effector CD4	Lymphatics	HLADR Tumour	ratio_mean	Non_responder	Responder	22	13	2.43743	31.883	0.0206	1	ns	0.50494
Treg_CD4 Cells_Tumour	Treg	CD4 Cells	Tumour	ratio_mean	Non_responder	Responder	22	12	2.43687	31.0393	0.0207	1	ns	0.50494
Treg_Stroma_Tumour	Treg	Stroma	Tumour	ratio_mean	Non_responder	Responder	22	12	2.47067	23.9647	0.021	1	ns	0.50494
B Cells_CD8 Cells_HLADR Tumour	B Cells	CD8 Cells	HLADR Tumour	ratio_mean	Non_responder	Responder	22	13	2.4312	30.75	0.0211	1	ns	0.50494
Macrophages_Proliferating Lymphocytes_HLADR Tumour	Macrophages	Proliferating Lymphocytes	HLADR Tumour	ratio_mean	Non_responder	Responder	22	13	2.42398	32.6054	0.0211	1	ns	0.50494
Monocytes_Macrophages_Stroma	Monocytes	Macrophages	Stroma	ratio_mean	Non_responder	Responder	22	13	2.4841	21.9025	0.0211	1	ns	0.50494
Tumour_Stroma_CD4 Cells	Tumour	Stroma	CD4 Cells	ratio_mean	Non_responder	Responder	22	13	-2.46442	24.631	0.0211	1	ns	0.50494
CD4 Cells_Treg_HLADR Tumour	CD4 Cells	Treg	HLADR Tumour	ratio_mean	Non_responder	Responder	22	12	2.42889	30.2171	0.0213	1	ns	0.50494
Proliferating Lymphocytes_B Cells_Tumour	Proliferating Lymphocytes	B Cells	Tumour	ratio_mean	Non_responder	Responder	22	13	2.41553	32.7907	0.0214	1	ns	0.50494
Mast Cells_Treg_HLADR Tumour	Mast Cells	Treg	HLADR Tumour	ratio_mean	Non_responder	Responder	22	12	2.41794	31.3322	0.0216	1	ns	0.50494
[truncated: 6,225 more rows]

## Sheet: Scimap_pScore
	Density
	Cells	logFC	P.Val	fdr
	Monocytes_Treg	-1.06761	0.00901	0.221629
	CD8_Cells_Treg	-1.11102	0.00928	0.221629
[truncated: 188 more rows]
