# Supplementary material for: Spatial insights into immunotherapy response in non-small cell lung cancer (NSCLC) by multiplexed tissue imaging
Source: J Transl Med. 2024 Mar 4;22:239. doi: 10.1186/s12967-024-05035-8 (PMC10910756; doi:10.1186/s12967-024-05035-8)
Supplement: Supplementary file 4 — Additional file 4: Table S3. Survival analysis by Cox proportional hazards results for all features analysed. [file 12967_2024_5035_MOESM4_ESM.xlsx]

## Sheet: Tumour
term	estimate	std.error	statistic	p.value	conf.low	conf.high
proliferating_tumour	794.287	2.85811	2.33631	0.019475	2.93188	215183
effector_cd4	1.81547e-62	67.5672	-2.10404	0.0353752	5.56777e-120	5.91964e-05
cd44_tumour	971.121	3.53284	1.94701	0.051534	0.955253	987253
granulocytes	132.432	2.85414	1.71192	0.0869109	0.492656	35599.2
stroma	3.17112e-17	22.684	-1.67474	0.0939854	1.55783e-36	645.512
hladr_tumour	0.00454035	4.50817	-1.19666	0.231439	6.60275e-07	31.2215
lymphocytes	3.90261e-33	65.2891	-1.14297	0.25305	1.0403e-88	1.46404e+23
cd4_cells	3.21331e-13	25.364	-1.13414	0.256736	8.26239e-35	1.24968e+09
monocytes	1.11446e-08	16.4964	-1.11008	0.266966	1.01222e-22	1.22702e+06
b_cells	2.10809e-08	17.3035	-1.02147	0.307034	3.93696e-23	1.1288e+07
macrophages	7.45671e-14	30.1027	-1.00413	0.315315	1.77458e-39	3.13327e+12
blood_vessels	1.61081e-07	17.8605	-0.87575	0.381166	1.00956e-22	2.57014e+08
tumour	0.337258	1.69883	-0.639797	0.522304	0.0120758	9.41908
mast_cells	1.38701e-28	120.642	-0.531698	0.594935	2.82632e-131	6.80673e+74
ccr7_cd8_cd4_cells	0	1605.99	-0.516033	0.605831	0	Inf
proliferating_lymphocytes	337402	42.9144	0.296614	0.766761	9.98488e-32	1.14012e+42
lymphatics	7.16171	8.04938	0.244584	0.806779	1.0078e-06	5.08929e+07
cd8_cells	0.225644	9.68898	-0.153659	0.877879	1.27687e-09	3.98748e+07
treg	0.0581529	50.4466	-0.0563899	0.955031	6.67367e-45	5.06732e+41

## Sheet: Stroma
term	estimate	std.error	statistic	p.value	conf.low	conf.high
lymphatics	10702.3	4.12798	2.24764	0.0245992	3.27892	3.49318e+07
treg	3.01534e+21	27.9732	1.76805	0.0770523	0.00466161	1.95045e+45
lymphocytes	344108	7.25764	1.75659	0.0789873	0.228551	5.1809e+11
cd44_tumour	4.72497e-220	349.337	-1.44564	0.148278	0	1.0728e+78
proliferating_tumour	4.93042e-109	178.44	-1.39759	0.162235	6.37772e-261	3.81156e+43
granulocytes	1347.16	5.95332	1.21038	0.226135	0.011533	1.57361e+08
tumour	0.000324472	7.31262	-1.09855	0.271963	1.93492e-10	544.118
stroma	0.00438055	5.04444	-1.07655	0.281682	2.22687e-07	86.1713
cd8_cells	189.475	5.10092	1.0281	0.303903	0.00862263	4.16354e+06
monocytes	249.734	5.62703	0.981049	0.326569	0.00405263	1.53893e+07
b_cells	0.118316	2.41138	-0.885134	0.376085	0.00104826	13.3542
proliferating_lymphocytes	6.0286e+08	29.2212	0.691867	0.489021	8.07351e-17	4.50164e+33
ccr7_cd8_cd4_cells	966833	22.755	0.605658	0.544742	4.13255e-14	2.26196e+25
blood_vessels	0.0459106	5.22432	-0.589753	0.555356	1.64045e-06	1284.88
mast_cells	1.29417e-07	30.0417	-0.527941	0.59754	3.47124e-33	4.82502e+18
macrophages	0.150224	5.60095	-0.338447	0.735026	2.56568e-06	8795.84
cd4_cells	2.06632	3.85746	0.188146	0.850762	0.00107576	3968.96
hladr_tumour	0.473826	13.3049	-0.0561382	0.955232	2.24097e-12	1.00185e+11
effector_cd4	2.41689	20.4495	0.0431542	0.965579	9.47564e-18	6.1646e+17

## Sheet: Margin
term	estimate	std.error	statistic	p.value	conf.low	conf.high
lymphatics	329.211	2.80396	2.06733	0.0387033	1.35127	80206.3
monocytes	9.67276e+08	10.1949	2.02944	0.0424137	2.03051	4.60783e+17
granulocytes	5781.9	5.38573	1.60842	0.107744	0.150568	2.22028e+08
proliferating_tumour	5.31528e-130	196.805	-1.51249	0.13041	1.60135e-297	1.76427e+38
treg	1.04087e+16	28.3195	1.30233	0.192803	8.16202e-09	1.32739e+40
tumour	5.1778e-05	7.9284	-1.24471	0.213239	9.23583e-12	290.278
cd44_tumour	3.27794e-83	161.98	-1.17254	0.240982	4.34495e-221	2.47296e+55
ccr7_cd8_cd4_cells	7.95949e+18	41.8972	1.03875	0.298919	1.72938e-17	3.66336e+54
proliferating_lymphocytes	7.37852e+12	28.6671	1.03357	0.301335	2.92737e-12	1.85978e+37
cd8_cells	20.7321	4.52667	0.669737	0.503025	0.00290759	147827
b_cells	0.225721	2.42584	-0.613583	0.539491	0.00194397	26.2092
macrophages	0.0676902	5.88281	-0.457743	0.647137	6.65376e-07	6886.27
hladr_tumour	0.000270669	18.8195	-0.436496	0.662477	2.58994e-20	2.8287e+12
blood_vessels	0.114951	5.03627	-0.429533	0.667535	5.93786e-06	2225.35
stroma	0.191166	4.9283	-0.335737	0.737069	1.22021e-05	2994.93
lymphocytes	0.0871631	11.9119	-0.204834	0.837702	6.32224e-12	1.20169e+09
mast_cells	0.00442652	28.2042	-0.192175	0.847605	4.35142e-27	4.50292e+21
effector_cd4	0.0134106	25.9016	-0.166465	0.867791	1.20215e-24	1.49603e+20
cd4_cells	0.645914	4.11953	-0.106102	0.915502	0.000201198	2073.6

## Sheet: spatialscore
term	estimate	std.error	statistic	p.value	conf.low	conf.high
treg_lymphatics_effector_cd4	2.51473	0.328307	2.80885	0.00497189	1.3214	4.7857
macrophages_blood_vessels_tumour	1.75861	0.201824	2.7971	0.00515635	1.18407	2.61194
macrophages_cd4_cells_tumour	1.99279	0.249408	2.76468	0.00569788	1.22226	3.24906
macrophages_b_cells_tumour	1.77679	0.211618	2.71627	0.00660229	1.17357	2.69008
tumour_effector_cd4_granulocytes	0.716606	0.129712	-2.56899	0.0101995	0.555736	0.924042
granulocytes_stroma_tumour	2.62938	0.376765	2.56592	0.0102902	1.25647	5.50246
hladr_tumour_macrophages_granulocytes	0.618091	0.189444	-2.53965	0.0110964	0.426381	0.895998
cd4_cells_lymphocytes_treg	0.669606	0.17053	-2.35188	0.0186786	0.479363	0.935351
effector_cd4_monocytes_treg	0.53021	0.295221	-2.14918	0.0316205	0.297273	0.945672
stroma_macrophages_monocytes	0.408211	0.427309	-2.09678	0.0360131	0.176668	0.943214
effector_cd4_tumour_treg	0.347403	0.521607	-2.02695	0.0426677	0.12498	0.965664
cd8_cells_proliferating_lymphocytes_treg	0.764762	0.132691	-2.02117	0.0432624	0.589629	0.991912
macrophages_treg_tumour	1.40427	0.168029	2.02059	0.0433218	1.01024	1.95199
macrophages_cd8_cells_tumour	1.69763	0.268719	1.96947	0.0488989	1.00256	2.8746
treg_macrophages_mast_cells	1.86292	0.322305	1.9303	0.0535702	0.990483	3.50381
macrophages_ccr7_cd8_cd4_treg	0.428088	0.441115	-1.92336	0.0544343	0.180325	1.01628
monocytes_cd8_cells_tumour	1.27463	0.126189	1.92294	0.0544875	0.995339	1.63228
tumour_mast_cells_granulocytes	0.843236	0.0890088	-1.91563	0.0554118	0.708247	1.00395
effector_cd4_tumour_proliferating_lymphocytes	0.510266	0.3536	-1.90278	0.0570695	0.25516	1.02043
treg_lymphocytes_cd4_cells	7.78135	1.10264	1.86074	0.0627807	0.896365	67.5499
cd4_cells_macrophages_treg	0.744255	0.159641	-1.85022	0.0642812	0.544296	1.01767
monocytes_cd8_cells_hladr_tumour	1.12401	0.0634856	1.84146	0.0655548	0.992505	1.27295
monocytes_macrophages_tumour	1.213	0.105116	1.83694	0.0662182	0.987152	1.49051
tumour_ccr7_cd8_cd4_granulocytes	0.680072	0.214512	-1.79737	0.0722769	0.446645	1.03549
monocytes_lymphatics_treg	0.695185	0.202889	-1.792	0.0731327	0.467091	1.03466
hladr_tumour_mast_cells_monocytes	0.549736	0.340671	-1.75629	0.0790385	0.281951	1.07185
tumour_cd8_cells_granulocytes	0.865995	0.0819367	-1.75594	0.079099	0.737515	1.01686
blood_vessels_cd8_cells_hladr_tumour	1.21381	0.110459	1.75418	0.0793998	0.977526	1.50721
hladr_tumour_proliferating_lymphocytes_treg	0.835831	0.103493	-1.73277	0.0831368	0.682379	1.02379
effector_cd4_hladr_tumour_treg	0.708363	0.201572	-1.71055	0.0871644	0.477175	1.05156
treg_granulocytes_effector_cd4	2.02889	0.417018	1.69655	0.0897821	0.895969	4.59437
monocytes_monocytes_hladr_tumour	1.07699	0.0441111	1.68143	0.0926798	0.987789	1.17425
stroma_hladr_tumour_lymphocytes	0.597216	0.306758	-1.6804	0.09288	0.327355	1.08954
macrophages_ccr7_cd8_cd4_monocytes	0.172799	1.05255	-1.66797	0.095322	0.0219587	1.3598
macrophages_ccr7_cd8_cd4_granulocytes	0.725265	0.194418	-1.6522	0.0984934	0.495459	1.06166
stroma_ccr7_cd8_cd4_granulocytes	0.811287	0.127971	-1.63422	0.102212	0.631313	1.04257
effector_cd4_macrophages_treg	0.671279	0.244552	-1.6298	0.103145	0.415662	1.08409
effector_cd4_granulocytes_treg	0.537439	0.385408	-1.61112	0.107153	0.252505	1.1439
cd8_cells_cd8_cells_treg	0.859123	0.0944242	-1.6081	0.107813	0.713972	1.03378
effector_cd4_lymphatics_treg	0.647699	0.272492	-1.59392	0.110955	0.379688	1.10489
stroma_lymphatics_treg	0.895243	0.0697489	-1.58655	0.112615	0.780855	1.02639
stroma_proliferating_lymphocytes_treg	0.781703	0.155373	-1.58509	0.112945	0.576485	1.05997
effector_cd4_cd4_cells_treg	0.72088	0.207665	-1.57601	0.115023	0.479841	1.083
hladr_tumour_cd8_cells_treg	0.85298	0.101218	-1.57106	0.116169	0.699491	1.04015
stroma_monocytes_treg	0.834365	0.115774	-1.56412	0.117789	0.664982	1.04689
cd4_cells_ccr7_cd8_cd4_granulocytes	0.945918	0.0362151	-1.53525	0.124721	0.881104	1.0155
hladr_tumour_lymphatics_treg	0.853884	0.104061	-1.51795	0.129028	0.696341	1.04707
tumour_mast_cells_treg	0.902206	0.0680856	-1.51152	0.130657	0.789498	1.031
stroma_macrophages_treg	0.87707	0.0869754	-1.50811	0.131528	0.739607	1.04008
tumour_macrophages_monocytes	0.67134	0.264884	-1.50436	0.132489	0.39946	1.12827
hladr_tumour_monocytes_treg	0.863558	0.101398	-1.44672	0.147975	0.707916	1.05342
monocytes_macrophages_hladr_tumour	1.07931	0.0527907	1.44571	0.148258	0.973218	1.19696
tumour_stroma_treg	0.924061	0.0556235	-1.41986	0.155649	0.828617	1.0305
tumour_proliferating_lymphocytes_granulocytes	0.917215	0.0618864	-1.39632	0.162618	0.812444	1.0355
hladr_tumour_lymphatics_cd4_cells	0.587336	0.383831	-1.38644	0.165612	0.276802	1.24625
hladr_tumour_cd4_cells_lymphocytes	0.676243	0.282738	-1.38362	0.166474	0.38854	1.17698
tumour_monocytes_treg	0.916578	0.0640005	-1.36106	0.173494	0.808522	1.03907
hladr_tumour_macrophages_treg	0.88151	0.0928349	-1.35853	0.174297	0.734863	1.05742
hladr_tumour_lymphatics_b_cells	0.750589	0.214119	-1.33989	0.18028	0.493337	1.14199
macrophages_treg_hladr_tumour	1.1113	0.0791864	1.33269	0.182634	0.951542	1.29788
tumour_cd4_cells_treg	0.925044	0.0585376	-1.33101	0.183186	0.824774	1.0375
tumour_effector_cd4_treg	0.930205	0.0544164	-1.32958	0.183658	0.836102	1.0349
hladr_tumour_macrophages_monocytes	0.595347	0.390161	-1.32922	0.183774	0.277118	1.27902
tumour_macrophages_treg	0.922359	0.0624211	-1.29477	0.1954	0.816144	1.0424
stroma_macrophages_proliferating_lymphocytes	0.882953	0.0961853	-1.2942	0.195595	0.731248	1.06613
hladr_tumour_monocytes_monocytes	0.471666	0.591132	-1.27126	0.203635	0.148068	1.50247
macrophages_mast_cells_hladr_tumour	1.09794	0.0743981	1.25592	0.209144	0.948969	1.2703
tumour_b_cells_treg	0.908851	0.0761298	-1.25542	0.209327	0.782872	1.0551
tumour_stroma_proliferating_lymphocytes	0.91808	0.0683298	-1.25085	0.210988	0.803005	1.04965
stroma_tumour_b_cells	0.789337	0.190763	-1.24008	0.214946	0.543106	1.1472
macrophages_cd8_cells_hladr_tumour	1.12214	0.0953409	1.20869	0.226783	0.930878	1.3527
hladr_tumour_cd4_cells_blood_vessels	0.516458	0.550597	-1.20008	0.230108	0.175536	1.51951
hladr_tumour_cd8_cells_lymphocytes	0.750499	0.24116	-1.19015	0.233988	0.467815	1.204
tumour_mast_cells_proliferating_lymphocytes	0.928325	0.0628543	-1.18327	0.2367	0.820726	1.05003
tumour_blood_vessels_lymphocytes	0.806309	0.182458	-1.17993	0.238028	0.563888	1.15295
hladr_tumour_cd8_cells_b_cells	0.794702	0.194796	-1.17964	0.238144	0.542492	1.16417
hladr_tumour_macrophages_proliferating_lymphocytes	0.869629	0.118802	-1.17581	0.23967	0.688985	1.09764
stroma_cd44_tumour_effector_cd4	0.816514	0.172919	-1.17229	0.24108	0.581801	1.14592
macrophages_lymphatics_treg	0.872848	0.116108	-1.17127	0.24149	0.695195	1.0959
tumour_macrophages_proliferating_lymphocytes	0.907798	0.0829792	-1.16575	0.243714	0.771538	1.06812
stroma_proliferating_tumour_b_cells	0.827693	0.16243	-1.16428	0.244311	0.602017	1.13797
hladr_tumour_monocytes_b_cells	0.815559	0.175223	-1.16355	0.244605	0.578502	1.14976
tumour_lymphatics_treg	0.951841	0.0431854	-1.14292	0.25307	0.874591	1.03591
tumour_effector_cd4_monocytes	0.788905	0.211571	-1.12071	0.262412	0.521118	1.1943
hladr_tumour_hladr_tumour_treg	0.942458	0.0534571	-1.10862	0.267595	0.84871	1.04656
tumour_mast_cells_monocytes	0.829753	0.168742	-1.10599	0.26873	0.596094	1.155
treg_granulocytes_hladr_tumour	1.21523	0.176267	1.10588	0.268778	0.860238	1.71671
effector_cd4_mast_cells_treg	0.774437	0.235378	-1.08599	0.277482	0.488239	1.2284
macrophages_cd44_tumour_effector_cd4	0.775702	0.237943	-1.06743	0.285778	0.486584	1.23661
macrophages_hladr_tumour_treg	0.902854	0.0963638	-1.06051	0.288914	0.747468	1.09054
tumour_effector_cd4_proliferating_lymphocytes	0.923176	0.0767716	-1.04121	0.297779	0.794212	1.07308
hladr_tumour_cd44_tumour_b_cells	0.874309	0.130578	-1.02867	0.303634	0.676888	1.12931
stroma_cd44_tumour_b_cells	0.855513	0.153717	-1.0152	0.310009	0.632969	1.1563
proliferating_lymphocytes_proliferating_lymphocytes_ccr7_cd8_cd4	0.94189	0.0593779	-1.00824	0.313341	0.838412	1.05814
lymphatics_ccr7_cd8_cd4_cd44_tumour	0.90432	0.103212	-0.974424	0.329846	0.738699	1.10707
hladr_tumour_macrophages_b_cells	0.833718	0.187718	-0.968796	0.332647	0.577077	1.20449
hladr_tumour_proliferating_lymphocytes_b_cells	0.889314	0.126336	-0.928519	0.353138	0.694252	1.13918
hladr_tumour_b_cells_b_cells	0.761268	0.296416	-0.920227	0.357454	0.425822	1.36097
tumour_effector_cd4_b_cells	0.927764	0.0828006	-0.905528	0.365186	0.788783	1.09123
hladr_tumour_mast_cells_b_cells	0.858115	0.169119	-0.90479	0.365577	0.616015	1.19536
tumour_effector_cd4_cd4_cells	0.840568	0.194878	-0.891209	0.372817	0.57371	1.23155
cd8_cells_cd8_cells_ccr7_cd8_cd4	0.959809	0.0461141	-0.889558	0.373703	0.876864	1.0506
tumour_cd8_cells_treg	0.967359	0.0395228	-0.839663	0.401098	0.895253	1.04527
hladr_tumour_lymphatics_lymphocytes	0.799808	0.266358	-0.838657	0.401662	0.474527	1.34806
tumour_monocytes_b_cells	0.920755	0.101015	-0.817316	0.413748	0.755371	1.12235
treg_hladr_tumour_hladr_tumour	1.71144	0.665484	0.807432	0.419418	0.464408	6.30698
tumour_cd44_tumour_treg	0.960441	0.0503021	-0.802408	0.422317	0.870269	1.05996
hladr_tumour_effector_cd4_treg	0.960595	0.0502252	-0.800451	0.423449	0.870539	1.05997
tumour_lymphatics_proliferating_lymphocytes	0.953828	0.0612323	-0.772005	0.440111	0.845959	1.07545
tumour_proliferating_lymphocytes_treg	0.974919	0.0337441	-0.752737	0.451608	0.912527	1.04158
tumour_macrophages_b_cells	0.924575	0.104555	-0.750042	0.453229	0.75326	1.13485
hladr_tumour_monocytes_lymphocytes	0.838077	0.236675	-0.746363	0.455448	0.527018	1.33273
tumour_stroma_b_cells	0.938464	0.0857163	-0.740943	0.458728	0.793333	1.11014
hladr_tumour_cd8_cells_blood_vessels	0.753384	0.385637	-0.734318	0.462755	0.353803	1.60425
hladr_tumour_mast_cells_lymphocytes	0.877505	0.182177	-0.717285	0.473198	0.614017	1.25406
macrophages_effector_cd4_treg	0.943594	0.0811059	-0.715846	0.474086	0.804911	1.10617
hladr_tumour_proliferating_tumour_b_cells	0.913474	0.13053	-0.693332	0.488101	0.707275	1.17979
hladr_tumour_stroma_b_cells	0.889719	0.169822	-0.688069	0.491409	0.637823	1.2411
treg_granulocytes_mast_cells	1.11913	0.173619	0.648273	0.516808	0.796335	1.57277
hladr_tumour_mast_cells_cd4_cells	0.836778	0.281137	-0.633843	0.526183	0.482288	1.45182
proliferating_lymphocytes_mast_cells_proliferating_tumour	1.14309	0.226332	0.59088	0.554601	0.733544	1.78129
hladr_tumour_effector_cd4_b_cells	0.938994	0.109801	-0.573281	0.566454	0.757182	1.16446
tumour_mast_cells_b_cells	0.951368	0.0893074	-0.558238	0.576682	0.798601	1.13336
hladr_tumour_cd8_cells_cd4_cells	0.85842	0.296543	-0.514804	0.60669	0.480045	1.53503
tumour_proliferating_tumour_treg	0.978247	0.0430709	-0.510628	0.609612	0.899055	1.06441
hladr_tumour_macrophages_cd4_cells	0.877722	0.321686	-0.405442	0.685153	0.467238	1.64883
hladr_tumour_proliferating_lymphocytes_blood_vessels	0.903205	0.252483	-0.403221	0.686786	0.550646	1.48149
hladr_tumour_macrophages_lymphocytes	0.934206	0.19915	-0.341744	0.732543	0.632304	1.38026
hladr_tumour_monocytes_blood_vessels	0.89607	0.344956	-0.31812	0.750394	0.455738	1.76185
tumour_proliferating_lymphocytes_b_cells	1.01365	0.0502608	0.269804	0.787311	0.918559	1.11859
hladr_tumour_mast_cells_blood_vessels	0.902709	0.416583	-0.245701	0.805913	0.39898	2.04242
hladr_tumour_macrophages_blood_vessels	1.07969	0.338366	0.226599	0.820736	0.556265	2.09564
hladr_tumour_proliferating_lymphocytes_effector_cd4	1.02831	0.207386	0.134635	0.8929	0.684856	1.54402
tumour_mast_cells_lymphocytes	0.990925	0.094318	-0.0966543	0.923001	0.823678	1.19213
cd44_tumour_mast_cells_b_cells	1.0063	0.150131	0.0418625	0.966608	0.749787	1.35058
tumour_macrophages_lymphocytes	1.0005	0.113747	0.00442368	0.99647	0.800566	1.25037

## Sheet: density
term	estimate	std.error	statistic	p.value	conf.low	conf.high
proximity_density_unclassified_granulocytes	868.903	2.24779	3.01061	0.0026072	10.6084	71169.7
proximity_density_stroma_tumour	0.000454934	2.82241	-2.72652	0.00640065	1.80097e-06	0.114919
proximity_density_tumour_cd44_tumour	94.8507	1.67521	2.71744	0.00657882	3.55709	2529.22
proximity_density_macrophages_b_cells	10286.5	3.44165	2.68435	0.00726717	12.0984	8.746e+06
proximity_density_monocytes_treg	262.426	2.18209	2.55258	0.0106928	3.64424	18897.7
proximity_density_cd4_cells_treg	234.921	2.39075	2.28348	0.0224019	2.16724	25464.4
proximity_density_unclassified_treg	1879.59	3.33913	2.25772	0.0239633	2.70266	1.30717e+06
proximity_density_macrophages_treg	453.084	2.92062	2.0941	0.0362512	1.47958	138746
proximity_density_effector_cd4_mast_cells	29434.7	5.05138	2.03705	0.0416448	1.4761	5.86954e+08
proximity_density_effector_cd4_treg	153.814	2.48899	2.02321	0.0430517	1.17048	20212.8
proximity_density_proliferating_lymphocytes_treg	161.697	2.54568	1.99778	0.04574	1.10107	23745.9
proximity_density_cd8_cells_treg	94.0669	2.41834	1.87897	0.0602481	0.822126	10763.1
proximity_density_cd4_cells_granulocytes	2222.01	4.20007	1.83477	0.0665397	0.59107	8.3532e+06
proximity_density_mast_cells_b_cells	1632.86	4.37158	1.69231	0.0905862	0.310349	8.59102e+06
proximity_density_lymphocytes_treg	65.6096	2.47943	1.68738	0.0915312	0.508717	8461.72
proximity_density_cd8_cells_monocytes	16.7112	1.69294	1.66342	0.0962276	0.605304	461.36
proximity_density_cd8_cells_macrophages	84.6271	2.9059	1.52733	0.12668	0.284448	25177.6
proximity_density_monocytes_unclassified	18.1534	2.10685	1.37592	0.168847	0.292148	1128.01
proximity_density_blood_vessels_b_cells	77.0673	3.23178	1.34436	0.178832	0.136764	43427.9
proximity_density_monocytes_b_cells	17.5715	2.17614	1.31714	0.187792	0.246873	1250.67
proximity_density_cd8_cells_lymphocytes	7.31928	1.89908	1.04814	0.294573	0.176997	302.671
proximity_density_hladr_tumour_macrophages	0.156237	2.58568	-0.717947	0.47279	0.000983681	24.8151
proximity_density_proliferating_lymphocytes_b_cells	6.79329	2.73054	0.701668	0.482886	0.0321986	1433.26
proximity_density_cd8_cells_blood_vessels	3.83129	2.20657	0.608727	0.542706	0.0507114	289.457
proximity_density_cd44_tumour_mast_cells	0.0362224	5.59478	-0.593067	0.553136	6.26174e-07	2095.37
proximity_density_cd8_cells_cd4_cells	1.93396	1.20003	0.549624	0.582577	0.184067	20.3197
proximity_density_granulocytes_ccr7_cd8_cd4_cells	250.913	13.1608	0.419816	0.67462	1.57416e-09	39994211532497
proximity_density_monocytes_macrophages	2.28652	2.29091	0.361005	0.718095	0.0256537	203.797
proximity_density_cd8_cells_b_cells	1.43347	1.24911	0.288283	0.77313	0.12392	16.5819
proximity_density_treg_granulocytes	4.88093	5.75489	0.275477	0.78295	6.16502e-05	386430

## Sheet: neighbourfreq
term	estimate	std.error	statistic	p.value	conf.low	conf.high
lymphatics	1.00177	0.00065484	2.70635	0.00680272	1.00049	1.00306
cd44_ki67_tumour	1.00088	0.000350065	2.51524	0.011895	1.00019	1.00157
granulocytes	1.00077	0.000549232	1.40635	0.159619	0.999696	1.00185
mixed_tumour	1.00033	0.000237887	1.37758	0.168333	0.999861	1.00079
immune_rich	1.00033	0.000260277	1.26963	0.204217	0.99982	1.00084
hladr_tumour	0.998912	0.00099717	-1.09198	0.274843	0.996961	1.00087
tumour	1.00017	0.000225877	0.774127	0.438856	0.999732	1.00062
stroma	0.999677	0.000524691	-0.616196	0.537765	0.998649	1.00071
effector_cells	1.00008	0.000151427	0.556629	0.577781	0.999788	1.00038
b_cells	0.999988	0.000156202	-0.0759281	0.939476	0.999682	1.00029

## Sheet: 0_ImmuneRich
term	estimate	std.error	statistic	p.value	conf.low	conf.high
lymphatics	9.63538e+16	20.0522	1.95025	0.0511463	0.823009	1.12806e+34
lymphocytes	85.6801	2.51082	1.77258	0.0762984	0.624697	11751.4
tumour	4.65319e-09	15.0447	-1.27525	0.202221	7.27255e-22	29772.4
hladr_tumour	1.96361e-09	16.3639	-1.22516	0.220514	2.31225e-23	166753
mast_cells	6.39551e-11	21.5641	-1.08851	0.276368	2.82151e-29	1.44967e+08
blood_vessels	1.91669e+08	18.9639	1.00566	0.314579	1.38174e-08	2.65876e+24
granulocytes	424024	13.4726	0.961771	0.336165	1.44378e-06	1.24532e+17
effector_cd4	3.85512e-05	12.5003	-0.813063	0.416182	8.82617e-16	1.68385e+06
proliferating_tumour	1.18991e-16	48.393	-0.757701	0.44863	7.64323e-58	1.85247e+25
proliferating_lymphocytes	6.81707e-05	12.7161	-0.754439	0.450586	1.02251e-15	4.54495e+06
cd44_tumour	1.99018e-07	24.6121	-0.626921	0.530711	2.23362e-28	177326843092588
ccr7_cd8_cd4_cells	1.49277e+09	35.4722	0.595505	0.551506	9.54917e-22	2.33356e+39
treg	1612.49	12.8097	0.576556	0.564239	2.0129e-08	129173237147597
b_cells	0.182074	3.91672	-0.43489	0.663642	8.43974e-05	392.794
macrophages	0.354722	3.18063	-0.325855	0.744534	0.000695881	180.818
stroma	16.1585	13.1806	0.211102	0.832808	9.75115e-11	2.6776e+12
cd4_cells	0.307811	6.76805	-0.174093	0.861792	5.33714e-07	177525
cd8_cells	1.63422	3.23902	0.15164	0.879471	0.00285923	934.054
monocytes	0.971242	2.38901	-0.0122141	0.990255	0.00899082	104.919

## Sheet: 1_BCells
term	estimate	std.error	statistic	p.value	conf.low	conf.high
cd4_cells	1.86823e-09	10.8696	-1.84903	0.0644531	1.0452e-18	3.33935
hladr_tumour	2.39901e+10	15.1513	1.57748	0.114685	0.00304222	1.8918e+23
macrophages	1.86862e+28	54.0486	1.20443	0.228424	1.84208e-18	1.89554e+74
lymphatics	1.62654e-31	58.8744	-1.20415	0.228531	1.25104e-81	2.11476e+19
proliferating_lymphocytes	529394	13.1908	0.999146	0.317724	3.13178e-06	8.94882e+16
mast_cells	3.15596e-52	165.893	-0.714827	0.474716	1.95185e-193	5.10289e+89
ccr7_cd8_cd4_cells	0	2176.93	-0.708657	0.478538	0	Inf
lymphocytes	446.203	8.90886	0.684798	0.493471	1.16492e-05	1.7091e+10
treg	177.252	7.81119	0.662841	0.507433	3.97826e-05	7.89752e+08
blood_vessels	0.0414616	5.71662	-0.556795	0.577668	5.64478e-07	3045.41
stroma	15299.2	19.0194	0.506618	0.612423	9.89349e-13	2.36586e+20
tumour	65.5677	8.47619	0.49351	0.621652	3.99707e-06	1.07557e+09
effector_cd4	97.9484	14.9795	0.306048	0.759568	1.73958e-11	551505340756424
cd8_cells	0.109978	7.75302	-0.284724	0.775856	2.76644e-08	437213
b_cells	0.724933	1.81306	-0.177422	0.859177	0.02075	25.3267
cd44_tumour	7.68606e-11	167.083	-0.139386	0.889145	4.61478e-153	1.28014e+132
granulocytes	64.0677	70.0518	0.0593838	0.952646	1.5082e-58	2.72157e+61
monocytes	0.629255	11.7107	-0.0395554	0.968448	6.7717e-11	5.8473e+09
proliferating_tumour	33.1118	125.221	0.0279498	0.977702	8.54987e-106	1.28235e+108

## Sheet: 2_nTumour
term	estimate	std.error	statistic	p.value	conf.low	conf.high
granulocytes	115397078660834	13.4211	2.41257	0.0158404	434.634	3.06384e+25
hladr_tumour	1.60733e-31	33.0422	-2.14591	0.0318802	1.20377e-59	0.00214619
cd4_cells	5.0904e-126	144.446	-1.99728	0.0457952	5.67749e-249	0.00456401
stroma	1.25167e-60	71.2065	-1.93705	0.0527392	3.06467e-121	5.1121
effector_cd4	3.64892e-205	275.838	-1.70657	0.0879028	0	2.2688e+30
proliferating_tumour	31676.3	6.33281	1.63645	0.101745	0.128895	7.78449e+09
monocytes	7.05774e-19	41.1291	-1.01619	0.309539	6.91027e-54	7.20836e+16
mast_cells	1.86883e+58	146.156	0.918028	0.358604	7.3022e-67	4.78287e+182
b_cells	1.74939e-72	183.285	-0.901474	0.367336	1.69912e-228	1.80114e+84
lymphocytes	2.27278e-113	302	-0.858845	0.390426	0	2.6266e+144
macrophages	4.88673e-27	84.7498	-0.714849	0.474702	3.54726e-99	6.73199e+45
lymphatics	7.75633e+29	120.13	0.572906	0.566708	4.30938e-73	1.39604e+132
proliferating_lymphocytes	6.67966e+18	87.9581	0.492798	0.622155	9.00941e-57	4.95236e+93
tumour	0.1363	6.28225	-0.317227	0.751071	6.12402e-07	30335.6
blood_vessels	2.27542e-06	61.5582	-0.211074	0.832829	9.0921e-59	5.69452e+46
treg	1.64174e-17	183.666	-0.210426	0.833335	7.55908e-174	3.56567e+139
cd44_tumour	0.00293765	41.9914	-0.138841	0.889575	5.30692e-39	1.62613e+33
cd8_cells	9.75474	27.5159	0.0827794	0.934027	3.6949e-23	2.5753e+24
ccr7_cd8_cd4_cells	0	2.3937e+07	-0.00172704	0.998622	0	Inf

## Sheet: 3_CD44_Ki67_Tumour
term	estimate	std.error	statistic	p.value	conf.low	conf.high
treg	1.1588e+244	184.967	3.03826	0.00237946	4.16747e+86	Inf
cd44_tumour	69.1488	1.79056	2.36589	0.0179869	2.06851	2311.59
hladr_tumour	7.23737e-05	8.91205	-1.06975	0.284732	1.87773e-12	2789.51
stroma	4.16774e-11	23.169	-1.0316	0.302261	7.91466e-31	2.19466e+09
blood_vessels	3.3941e-11	23.4524	-1.02789	0.304004	3.69822e-31	3.11498e+09
b_cells	3.17611e-36	80.9639	-1.00955	0.312709	3.84832e-105	2.62132e+33
monocytes	4.69665e-10	21.9419	-0.978903	0.327628	9.88088e-29	2.23244e+09
effector_cd4	1.3644e-12	28.6861	-0.952387	0.340901	5.21492e-37	3.56971e+12
macrophages	5.75969e-18	41.8104	-0.94942	0.342407	1.48352e-53	2.23618e+18
cd4_cells	911456902637539	41.4828	0.83037	0.40633	4.46182e-21	1.86192e+50
lymphatics	4.13615e-09	24.9253	-0.774454	0.438662	2.51271e-30	6.80848e+12
lymphocytes	1.26994e-15	46.4326	-0.738701	0.460088	3.80464e-55	4.23892e+24
tumour	0.425425	1.92677	-0.443574	0.65735	0.00974435	18.5735
proliferating_lymphocytes	216.895	12.6765	0.42436	0.671304	3.51526e-09	1.33827e+13
mast_cells	1.62239e-07	52.8655	-0.295735	0.767432	1.62535e-52	1.61944e+38
proliferating_tumour	0.702312	1.86757	-0.189218	0.849922	0.0180656	27.3028
granulocytes	0.0703471	42.5848	-0.06233	0.9503	3.97157e-38	1.24604e+35
cd8_cells	1.0321	7.95131	0.00397362	0.99683	1.76017e-07	6.05187e+06
ccr7_cd8_cd4_cells	0	4.89481e+11	-9.54375e-08	1	0	Inf

[truncated: 6 more sheets: 4_nStroma, 5_EffectorCells, 6_HLADRtumour, 7_Granulocytes, 8_MixedTumour, 9_Lymphatics]
